# Supplementary material for: A large-scale machine learning study of sociodemographic factors contributing to COVID-19 severity
Source: Front Big Data. 2023 Mar 24;6:1038283. doi: 10.3389/fdata.2023.1038283 (PMC10080051; doi:10.3389/fdata.2023.1038283)
Supplement: Supplementary file 2 [file Data_Sheet_2.CSV]

StateName	CountyName	FIPS	Annual pop. change	Quarters	Male	Female	White male	White female	Black male	Black female	Native males	Native female	Asian male	Asian female	Hawwaiian male	Hawwaiian female	Hispanic male	Hispanic female	Foreign born	Population 18+	Males 18+	Female 18+	Population 65+	Male 65+	Female 65+	Female med. age	Population 18-	Male 18-	Female 18-	Median age	Male med. age	Internat. migration	Dom. migration total	Total migration total	Births total	Deaths total	Life expectancy	Life expectancy (white)	Premature mortality	Premature deaths	CRD mortality	CVD mortality	LRI mortality	Poor or fair health	Physical illness	Mental illness	Physical distress	Mental distress	Sleep deprivation
Alabama	Autauga County	1001	0.189826198	0.201201528	-0.314329831	-0.380301678	-0.597370198	0.886648629	-1.028083691	-0.969015604	-2.664185048	-2.585635593	0.172356099	-2.178903602	-3.241263343	-3.331265336	-1.800718633	-1.851165336	1.328675096	0.589730748	-0.437072626	-0.347636572	0.542578884	-1.15466105	0.299486157	40.7	0.232061713	0.119387422	0.112675292	6.268971207	3.359023715	-2.827800571	0.034325782	0.185132436	0.105688148	0.009684366	1.885810421	1.88641102	7.474267669	3.910015282	4.340769612	6.81387019	1.533390708	-0.680207375	0.676134506	4.654031397	-0.863747943	0.520843634	0.599211199
Alabama	Baldwin County	1003	0.207907922	0.213426343	-0.314344472	-0.380263997	-0.545311736	1.160823317	-1.371667001	-1.344128483	-2.392965241	-2.424882842	0.161034845	-2.187924831	-3.478220468	-3.444460176	-1.604858791	-1.650727405	1.549900837	0.619332632	-0.424682739	-0.335249134	0.594184437	-1.011760577	0.335337902	44.9	0.213024106	0.108792672	0.104232434	6.603029608	3.484283271	-2.671341006	0.032282306	0.20467292	0.101597286	0.01042056	1.894594378	1.894131941	7.069665667	3.866530862	3.786284815	6.479541196	1.338854746	-0.756735325	0.625777288	4.304056469	-0.903781668	0.512680182	0.577112365
Alabama	Barbour County	1005	0.176277495	0.263043821	-0.276374553	-0.46305706	-0.508296352	0.543592075	-0.592350846	-0.644648718	-2.379509425	-2.566215937	0.130627801	-2.606945171	-2.860656599	-3.136583017	-1.593800079	-1.704008934	1.395353789	0.63064933	-0.371509665	-0.39271075	0.581779346	-1.070852294	0.334613653	44.8	0.205866673	0.104108591	0.101759082	6.395310782	3.382493637	-2.638344558	0.030529772	0.175400962	0.101839336	0.012639743	1.87703677	1.886099781	7.922958701	4.010875245	4.117749737	6.342071656	1.530839779	-0.528828592	0.734822132	5.185594413	-0.764853054	0.549434705	0.620992489
Alabama	Bibb County	1007	0.18501781	0.457757755	-0.273527635	-0.468405699	-0.580308711	0.846082302	-0.881633342	-1.089577963	-2.625672341	-2.650967201	0.100926746	-2.951802816	-3.007267146	-3.745647066	-1.814837554	-1.90293891	1.147653028	0.634424983	-0.369401297	-0.392322332	0.550353972	-1.128196074	0.303738135	42.6	0.203493007	0.105520336	0.097973671	6.32455532	3.367863292	-2.65373496	0.033059875	0.182416934	0.103528529	0.011254014	1.866711501	1.864944364	8.382660361	4.078367611	4.388018367	7.23100059	1.615950052	-0.711309902	0.661952928	4.551698849	-0.865613273	0.519466123	0.617647678
Alabama	Blount County	1009	0.184763259	0.203741275	-0.307705177	-0.396757923	-0.48698158	1.496533822	-2.049424783	-2.097426821	-2.478691143	-2.511562085	0.113727033	-2.761872089	-3.138276332	-3.363179763	-1.292301136	-1.341827725	1.655900629	0.594098495	-0.423188799	-0.360398459	0.57185739	-1.071661259	0.319719337	42	0.229223149	0.114966586	0.114257563	6.403124237	3.422799482	-2.726590818	0.032927641	0.181710149	0.106108019	0.011362671	1.870086707	1.867156062	8.018767515	4.05442425	4.431896319	6.75258246	1.73255458	-0.66263474	0.686708434	4.891454668	-0.837938748	0.529662427	0.599541578
Alabama	Bullock County	1011	0.176585123	0.263043821	-0.303524679	-0.406596517	-0.508296352	0.38319851	-0.43463824	-0.47493272	-2.402194723	-2.360812006	0.096262048	-2.924817711	-2.391473532	-2.447940032	-1.35211803	-1.386305704	0.8889923	0.626481418	-0.358451096	-0.412100061	0.553301541	-1.125842576	0.307481861	41.8	0.208495208	0.107218107	0.101278101	6.284902545	3.361975407	-2.776243959	0.030036856	0.17335908	0.103884603	0.010792011	1.866469851	1.886914705	8.253582919	4.067426444	3.720268605	6.858095106	1.487703863	-0.508650889	0.72909667	4.891351043	-0.77260264	0.541236035	0.670974186
Alabama	Butler County	1013	0.174402422	0.257749729	-0.333475859	-0.406596517	-0.508296352	0.608479464	-0.699481749	-0.602058254	-2.697593825	-2.708869139	0.205192525	-2.243475882	-3.684708531	-3.684708531	-2.104183515	-2.155273938	0.917214745	0.60876583	-0.457389107	-0.303067625	0.592685465	-1.076953862	0.352752589	44.6	0.219766529	0.115179939	0.10458759	6.488451279	3.385404563	-2.568869948	0.029994549	0.174261529	0.104657933	0.013987014	1.86283659	1.868938354	8.477076445	4.157152598	4.218849518	7.259322134	1.566319622	-0.554229689	0.732458593	5.340750195	-0.777369164	0.553044972	0.647387704
Alabama	Calhoun County	1015	0.177421566	0.292160959	-0.319152376	-0.367536272	-0.606374458	0.880678967	-1.005400192	-0.94168421	-2.563876626	-2.585408215	0.152273144	-2.260830212	-3.241725705	-3.26221071	-1.682853645	-1.702036482	1.385893469	0.615562863	-0.43219986	-0.329145403	0.565523068	-1.112843766	0.32209538	41.7	0.215422856	0.109908134	0.105515722	6.340346994	3.376656708	-2.722107527	0.031066986	0.176528167	0.10569429	0.013486322	1.863555464	1.860888626	8.313414422	4.08201718	4.436473677	7.167718132	1.789228057	-0.636242655	0.688453349	4.816072288	-0.831078409	0.533580918	0.642762351
Alabama	Chambers County	1017	0.173407367	0.239709018	-0.32058336	-0.363601504	-0.508296352	0.650415039	-0.72798137	-0.667900425	-2.75074717	-2.822585144	0.193260237	-2.394631331	-3.520402086	-3.819995045	-1.847901894	-1.920834803	1.225158445	0.627446544	-0.429333781	-0.321321009	0.586679223	-1.064870879	0.340302244	44.8	0.207885766	0.105882999	0.102003767	6.565059025	3.451018393	-2.70920175	0.029746067	0.17279755	0.103181083	0.013262563	1.870936649	1.864334007	7.998054304	4.045813205	4.37951914	6.884710246	1.492620722	-0.619870674	0.69383053	4.873580766	-0.816793175	0.5371301	0.610463552
Alabama	Cherokee County	1019	0.190759755	0.222878109	-0.30677083	-0.398990835	-0.503341506	1.334306001	-1.671580395	-1.706405662	-2.444986115	-2.478584981	0.112225454	-2.598518705	-3.716995562	-3.937337929	-2.058399499	-2.075760591	0.949877948	0.65797142	-0.399035581	-0.333308643	0.617365775	-0.958390339	0.353904125	48	0.188846625	0.0944429	0.094404726	6.884765791	3.6036999	-2.780289483	0.036910333	0.192152738	0.092062893	0.013094602	1.869224875	1.87061528	8.169476498	4.091656675	4.531304359	6.702278871	1.645618738	-0.684061743	0.679029226	4.711270423	-0.84267288	0.527499093	0.594601302
Alabama	Chilton County	1021	0.189776837	0.206821156	-0.30920027	-0.393141969	-0.542880596	1.124554259	-1.296045104	-1.276765532	-2.526936684	-2.575611271	0.125129988	-2.533565014	-2.966013736	-3.184593935	-1.348803687	-1.43121521	1.657743832	0.580056338	-0.429173776	-0.365903329	0.555118383	-1.108831774	0.305335054	40.6	0.238386703	0.118439822	0.11994788	6.308724118	3.388310491	-2.591625383	0.034070139	0.185515411	0.111369155	0.011322689	1.874636898	1.871976499	8.039547952	4.000837935	4.448297122	7.058690221	1.650113164	-0.673962042	0.678826218	4.853244137	-0.835915193	0.533412183	0.593081523
Alabama	Choctaw County	1023	0.16443013	0.217210235	-0.32635104	-0.346951308	-0.676008037	0.646894506	-0.725240581	-0.639843521	-2.895529677	-3.099444844	0.082280272	-2.844415094	-3.478278593	-3.514957842	-2.359628544	-2.236593485	0.859266727	0.64481321	-0.432071548	-0.300035747	0.617835684	-0.992103208	0.366068133	48.2	0.196998379	0.10191537	0.095084009	6.841052551	3.556893304	-2.792060547	0.027103695	0.164619767	0.102789974	0.013981459	1.869547944	1.87221746	8.123691555	4.096208396	3.918995647	7.092712221	1.468495025	-0.60443719	0.69312913	4.987882476	-0.815062727	0.540269878	0.618798629
Alabama	Clarke County	1025	0.171281438	0.228012856	-0.325924963	-0.348228657	-0.508296352	0.610418652	-0.685072766	-0.613118654	-2.624945482	-2.486692728	0.124897777	-2.617261866	-3.768699491	-4.363177054	-2.163801651	-2.202985638	0.618184991	0.619268122	-0.437859784	-0.318107901	0.589656741	-1.048211682	0.339893951	44.4	0.213065093	0.107273881	0.105792212	6.549809158	3.451018393	-2.806503829	0.029110535	0.170553067	0.106121106	0.013717027	1.873828782	1.886003454	7.896912977	4.04704256	4.107501634	6.7925524	1.4363217	-0.597995231	0.709891883	5.083736729	-0.79822217	0.547081715	0.639099208
Alabama	Clay County	1027	0.179354253	0.268089368	-0.312366275	-0.385300156	-0.563425839	1.024583278	-1.183698219	-1.140806002	-2.644411137	-2.46838372	0.112835049	-2.84266793	-3.478278593	-3.514957842	-1.758111966	-1.812065603	1.260330489	0.637343148	-0.418690641	-0.325969993	0.594794693	-1.028652639	0.341776952	45.9	0.201663259	0.105781128	0.095883131	6.68580586	3.508821286	-2.789979168	0.032232013	0.179528286	0.103950395	0.014130203	1.876432372	1.876827332	8.097751564	4.019607838	4.241019098	7.308453334	1.663229635	-0.623497547	0.69539144	4.982927683	-0.82242126	0.537944088	0.620810155
Alabama	Cleburne County	1029	0.177105222	0.22855615	-0.307781584	-0.396574425	-0.489725453	1.42717724	-1.887886785	-1.809837633	-2.629224629	-2.529877825	0.087576947	-2.811468363	-3.172830593	-4.167050112	-1.847141783	-1.930402594	1.173424033	0.599975444	-0.424669638	-0.353269589	0.586498262	-1.046048866	0.334371288	44.4	0.225420182	0.116164649	0.109256533	6.549809158	3.451018393	-2.98495792	0.030510136	0.174080386	0.11199517	0.012677056	1.873704314	1.872507844	8.132796365	4.044852608	4.52805518	7.114972043	1.669595781	-0.714793693	0.657696337	4.867215456	-0.865892542	0.530440416	0.578833177
Alabama	Coffee County	1031	0.191301335	0.211905173	-0.308208027	-0.395547741	-0.595813104	0.865733779	-1.0725395	-1.038782137	-2.166118427	-2.14244867	0.182862042	-1.972175378	-2.611462787	-2.826464374	-1.378604552	-1.421735194	1.585483573	0.582491317	-0.430959047	-0.361609325	0.556709343	-1.123243878	0.311841373	40.8	0.236789812	0.121089227	0.115701585	6.276941931	3.359023715	-2.615722532	0.034901921	0.18761677	0.106981142	0.010890916	1.884853956	1.883968581	7.546725443	3.912507013	4.298431012	6.774660595	1.463594402	-0.711620488	0.645434039	4.5674365	-0.871815271	0.520479918	0.610775997
Alabama	Colbert County	1033	0.188102421	0.204733608	-0.32052602	-0.363760562	-0.583866334	0.990959226	-1.128625257	-1.056425312	-2.452103908	-2.470291651	0.140145757	-2.395800504	-3.440033647	-3.440033647	-1.776119799	-1.805720023	1.247367064	0.625405216	-0.427657059	-0.325539815	0.585099817	-1.061110782	0.336794065	43.8	0.209175345	0.104506711	0.104669634	6.503845017	3.439786358	-2.509411675	0.03425227	0.186541808	0.106796876	0.013016695	1.873122597	1.872400663	7.991850178	4.027145344	4.316575647	6.755651417	1.57391544	-0.679553462	0.663572561	4.582405897	-0.85758862	0.523633592	0.607871557
Alabama	Conecuh County	1035	0.165166236	0.155087412	-0.321327652	-0.361526054	-0.508296352	0.587756163	-0.679507886	-0.599295819	-2.525151263	-2.590068599	0.0969966	-2.850842228	-3.777956874	-4.076390048	-1.905508054	-1.977754329	0.978172961	0.631990083	-0.424065425	-0.323922566	0.616828804	-0.966988329	0.356078752	46.4	0.205022961	0.100523085	0.104500876	6.752777206	3.548971467	-2.731451746	0.027755577	0.166829561	0.100965779	0.015083456	1.87650785	1.879495805	8.086673672	4.034325685	4.243241854	7.045821846	1.50731604	-0.543501151	0.735099878	5.391487964	-0.772172433	0.553778023	0.650541106
Alabama	Coosa County	1037	0.185687775	0.263916634	-0.300744985	-0.412933448	-0.629015569	0.723079312	-0.822130985	-0.800504224	-2.414982619	-2.647475257	0.082606519	-2.948312428	-3.182120318	-2.986065939	-1.846035821	-1.920633262	0.789820729	0.699167611	-0.381377659	-0.320380209	0.622164466	-0.942945834	0.356080869	50.2	0.163838569	0.084780143	0.079059426	7.03562364	3.656814691	-2.524013525	0.033995358	0.18574411	0.091365306	0.011442433	1.868171177	1.860588689	7.939901502	4.103502831	4.284857501	6.708654443	1.526339277	-0.60346759	0.706633844	5.102119123	-0.811390527	0.539813231	0.606707277
Alabama	Covington County	1039	0.186403293	0.249444029	-0.315268872	-0.37787227	-0.560070853	1.071543966	-1.238761264	-1.170830046	-2.404313442	-2.441551633	0.134446114	-2.586337684	-4.259775014	-4.259775014	-2.034750384	-2.03091076	0.941036405	0.607927658	-0.430916208	-0.338100434	0.597928926	-1.032091818	0.347698075	45.1	0.220303842	0.113121462	0.10718338	6.587867637	3.464956421	-2.785673919	0.034887665	0.186794082	0.105585981	0.014657266	1.869199462	1.869618632	8.173943367	4.05759471	4.207206072	6.831771736	1.686368103	-0.644571349	0.670425886	4.906550913	-0.853494446	0.530046367	0.599269963
Alabama	Crenshaw County	1041	0.179963742	0.212425872	-0.313895602	-0.381416412	-0.613965515	0.816729511	-0.960303811	-0.888573652	-2.51560534	-2.448678888	0.179772218	-2.281581455	-3.535444315	-3.834986716	-1.871825286	-1.968694888	1.11518431	0.596434325	-0.436738851	-0.341730748	0.578840564	-1.079433596	0.332654939	43.9	0.227709394	0.119591473	0.10811892	6.480740698	3.42564234	-2.700964591	0.032192575	0.179787365	0.099743271	0.012998386	1.873082414	1.86909661	8.12025856	3.997589261	4.760879954	6.79486348	1.664547962	-0.654686345	0.675911728	4.895213716	-0.84272195	0.531907812	0.612795736
Alabama	Cullman County	1043	0.187990336	0.230591117	-0.305993892	-0.400832327	-0.484630042	1.461774843	-2.120247134	-2.206170602	-2.488375513	-2.496430652	0.138817457	-2.339784396	-3.377971916	-3.40346318	-1.638873079	-1.661082054	1.370548037	0.601287607	-0.420023256	-0.357768754	0.5727031	-1.074396493	0.321844228	42.1	0.224573629	0.114149601	0.110425028	6.395310782	3.414242447	-2.661765636	0.034216042	0.185528308	0.108716859	0.012535619	1.872387907	1.870950117	7.903120679	4.007840863	4.477750252	7.053803089	1.520614522	-0.661812659	0.670377734	4.887602336	-0.858352028	0.527224693	0.594762696
Alabama	Dale County	1045	0.184401896	0.267484209	-0.307651335	-0.396887148	-0.599629078	0.817177845	-1.011377901	-0.949460337	-2.32613785	-2.412851891	0.172192266	-2.027029677	-3.100106043	-2.992320976	-1.429029529	-1.482457834	1.519263838	0.596713205	-0.426145411	-0.354446258	0.557101604	-1.111020933	0.308967363	40	0.227528861	0.117588245	0.109941617	6.172519745	3.301927249	-2.66977615	0.031908489	0.179142176	0.114800834	0.01110488	1.875367787	1.876497826	7.941928534	4.019840315	4.394241779	6.63087766	1.418301291	-0.630170124	0.700813057	4.796090897	-0.827895687	0.531883296	0.639107563
Alabama	Dallas County	1047	0.18409404	0.284112654	-0.303524679	-0.406596517	-0.508296352	0.426032661	-0.493490559	-0.413340674	-2.701046277	-2.968032585	0.134764099	-2.689470146	-3.527637484	-3.789660963	-2.195747893	-2.287110883	1.088571635	0.58794543	-0.464781728	-0.315310827	0.573633155	-1.100674223	0.330828131	42.6	0.233225003	0.118884751	0.114341252	6.379655163	3.37079953	-2.719552434	0.023562578	0.180437967	0.108519398	0.014572459	1.852388925	1.866983083	8.723843148	4.167824191	4.032854408	7.446914026	1.69609416	-0.525391914	0.750267497	5.591112894	-0.744654374	0.564935412	0.650571696
Alabama	DeKalb County	1049	0.185294378	0.221966358	-0.303215673	-0.407308719	-0.502957333	1.29038083	-2.016751419	-2.04008977	-1.982770319	-2.008003646	0.140672122	-2.61867602	-2.474044368	-2.566423206	-1.097368763	-1.150314179	1.940047665	0.578495602	-0.427499786	-0.36925349	0.560626133	-1.100801938	0.311318874	41.4	0.239412016	0.123810657	0.115602359	6.33245608	3.382493637	-2.621915647	0.033014149	0.182459872	0.105441263	0.011453463	1.871913993	1.866763903	8.008315315	4.031318918	4.669731547	7.077106716	1.538448052	-0.585712351	0.721621705	5.004405583	-0.786658662	0.544229306	0.598464048
Alabama	Elmore County	1051	0.186250283	0.371004741	-0.315919437	-0.376173813	-0.604995675	0.894990532	-0.988173595	-0.963442775	-2.583101972	-2.606232675	0.149266862	-2.378021527	-3.255608608	-3.236756556	-1.799351245	-1.804407052	1.282074615	0.603357956	-0.432569776	-0.340351167	0.53815685	-1.154568229	0.292921999	40.4	0.223239804	0.11380612	0.109434683	6.260990337	3.359023715	-2.681759222	0.032856812	0.181718966	0.107133377	0.010110717	1.880310258	1.883014485	7.553693786	3.942630636	4.502056673	6.521506671	1.521661015	-0.729697106	0.633085469	4.66360684	-0.898363179	0.517129731	0.619873586
Alabama	Escambia County	1053	0.186787589	0.407124719	-0.298464989	-0.418018863	-0.653798214	0.691751754	-0.787604605	-0.825406141	-1.716894531	-1.703512536	0.113127404	-2.724792884	-3.240896256	-3.607865841	-1.839596616	-1.938522336	0.886305323	0.601320169	-0.407808174	-0.372588264	0.567378465	-1.114702754	0.325362622	42.2	0.224552634	0.111949243	0.11260439	6.33245608	3.382493637	-2.758029251	0.034214227	0.185090222	0.107079748	0.012940153	1.862771369	1.862992435	8.476443775	4.087333259	4.074238632	7.050585938	1.511749711	-0.584110725	0.717620826	5.185497665	-0.788964669	0.546745167	0.630462764
Alabama	Etowah County	1055	0.180458197	0.273188575	-0.31516966	-0.378130171	-0.579506285	0.98175507	-1.132247346	-1.07726081	-2.485860339	-2.542720584	0.159131106	-2.377178953	-2.7893642	-2.866405552	-1.662409747	-1.707603235	1.414513379	0.619478034	-0.426359598	-0.332941731	0.578467851	-1.073829626	0.33045918	43.5	0.212931731	0.109321609	0.103611122	6.480740698	3.42564234	-2.670643444	0.032339979	0.180341631	0.107193376	0.014541228	1.863529438	1.86444706	8.298375312	4.075737512	4.601637728	7.092049555	1.749736316	-0.667887604	0.691878738	4.836313898	-0.827505215	0.532067373	0.639027338
Alabama	Fayette County	1057	0.1750402	0.261351788	-0.312584508	-0.384749904	-0.552548289	1.100416673	-1.245153517	-1.223674663	-2.599284387	-2.643847859	0.105267682	-2.441268896	-3.478278593	-4.205218109	-1.976712442	-2.000009852	0.97738364	0.623171846	-0.420059393	-0.337612023	0.601346956	-1.021349172	0.349649736	45.6	0.210588658	0.10673637	0.103853288	6.625707509	3.47878321	-2.681996553	0.030446501	0.174942608	0.103317651	0.013802987	1.872660439	1.876055792	8.034307664	3.987700897	4.415202236	6.886327332	1.680607429	-0.653659861	0.692629382	4.976140281	-0.828868883	0.534946107	0.623820984
Alabama	Franklin County	1059	0.185852816	0.205465263	-0.298241711	-0.418511678	-0.504094501	1.217637352	-1.606524478	-1.720406605	-2.086417633	-2.073106482	0.120615236	-2.725320947	-3.080906859	-2.872830287	-0.99767978	-1.10670065	2.076665269	0.565781028	-0.424595359	-0.383745209	0.55543252	-1.117098233	0.308200527	40.5	0.247816828	0.127033715	0.120784113	6.244997998	3.353104718	-2.569008233	0.032236999	0.180617973	0.117369637	0.01170306	1.873008185	1.867552828	7.892205223	4.006689647	4.707487688	7.216116163	1.641374945	-0.595713403	0.717386534	5.182013546	-0.797609406	0.544441287	0.619844075
Alabama	Geneva County	1061	0.182479862	0.205811466	-0.31135151	-0.387841955	-0.544053954	1.136153495	-1.347217046	-1.317720504	-2.252081662	-2.255045609	0.118780486	-2.737997737	-3.377047942	-3.514962785	-1.653063757	-1.711033377	1.141571494	0.60914962	-0.424543868	-0.344976497	0.590891252	-1.03279932	0.337024216	44.7	0.219520622	0.112025666	0.107495956	6.595452979	3.484283271	-2.822016779	0.033415645	0.18267965	0.10287376	0.013894647	1.868026004	1.867338588	8.207654166	4.047086822	4.287216405	6.913074698	1.385248682	-0.636676343	0.700747244	5.013906251	-0.817475882	0.540687972	0.607627729
Alabama	Greene County	1063	0.171729773	0.177040296	-0.325989035	-0.348037092	-0.508296352	0.372189599	-0.42720083	-0.371380186	-2.653606242	-2.794860167	0.110716615	-2.829599708	-3.478278593	-3.514957842	-2.045751541	-2.089477097	0.651327046	0.61156218	-0.441762338	-0.320686913	0.615359818	-0.996321098	0.363546688	47	0.217976589	0.110468267	0.107509322	6.633249581	3.445411529	-2.751290686	0.028219707	0.168133862	0.10879696	0.01146691	1.873881884	1.888889583	8.294764208	4.06515454	3.857034421	6.730874071	1.633266411	-0.468710737	0.773405184	5.463501498	-0.711201328	0.569365545	0.672573065
Alabama	Hale County	1065	0.177123167	0.247087779	-0.323882464	-0.354242409	-0.508296352	0.503750505	-0.57379997	-0.50395859	-2.935044223	-2.823155463	0.109078803	-2.76767282	-4.159550581	-4.159550581	-2.12054429	-2.17457627	0.624107667	0.592661419	-0.450114552	-0.328833646	0.581780977	-1.062063547	0.33201112	42.4	0.230155938	0.119651536	0.110505402	6.387487769	3.385404563	-2.804587976	0.030070755	0.173351086	0.113883265	0.012355106	1.869917941	1.878498719	8.358726615	4.090858045	3.939721179	7.122470632	1.627058464	-0.554355789	0.733633596	5.255129552	-0.763087794	0.554248918	0.646493898
Alabama	Henry County	1067	0.185672054	0.226158014	-0.316105918	-0.375684593	-0.620233178	0.820330044	-0.914052683	-0.863291924	-2.545306133	-2.758284426	0.124268735	-2.633407925	-3.756049858	-4.228246191	-1.857256776	-1.885373303	0.967162809	0.633784418	-0.42340998	-0.323058751	0.616480542	-0.988909967	0.362913074	46.8	0.203895217	0.10572608	0.098170137	6.730527468	3.511526623	-2.765766335	0.034236522	0.185119653	0.098526548	0.012381122	1.882139304	1.888238191	7.752799481	3.965788789	4.141595222	6.699903466	1.381115081	-0.669195496	0.671790393	4.758572229	-0.848844297	0.529317989	0.61737038
Alabama	Houston County	1069	0.194314387	0.237313403	-0.320431365	-0.364022874	-0.632758235	0.785063576	-0.896581043	-0.833340217	-2.614710124	-2.523617838	0.165169889	-2.205208533	-3.432580051	-3.260602038	-1.741520907	-1.791545252	1.336580347	0.593843731	-0.444170818	-0.335040461	0.565855676	-1.109580639	0.321687928	41.6	0.229388431	0.118548062	0.110841369	6.32455532	3.37079953	-2.72656081	0.035826721	0.189530006	0.110980163	0.010739369	1.880050833	1.885832427	7.608873476	3.984400855	4.059526424	6.69626286	1.341632336	-0.693150599	0.668915784	4.766954564	-0.842529534	0.533652968	0.608656816
Alabama	Jackson County	1071	0.18390898	0.226141952	-0.308599368	-0.394601749	-0.516383881	1.266173226	-1.761991912	-1.753802447	-2.088533128	-2.077332833	0.13675979	-2.484849125	-3.180730622	-3.314032558	-1.792745151	-1.836620822	1.110967792	0.628959047	-0.415940158	-0.337561181	0.589779261	-1.037823741	0.33688177	45.1	0.206931616	0.107601821	0.099330795	6.633249581	3.495231602	-2.785842092	0.033459295	0.182929867	0.104340729	0.013075807	1.868099037	1.865251069	8.195853713	4.044858944	4.55793407	7.086677391	1.543571424	-0.6336749	0.701820665	5.065956082	-0.815143103	0.540644562	0.616787305
Alabama	Jefferson County	1073	0.18251235	0.293577079	-0.325519678	-0.349436189	-0.508296352	0.609252115	-0.702824855	-0.626282791	-2.855922795	-2.841952026	0.204104482	-2.02707758	-3.646413962	-3.448167496	-1.664880497	-1.717315484	1.599239994	0.596698441	-0.447475078	-0.328140916	0.546224347	-1.16853936	0.30844124	39.4	0.227538418	0.115704195	0.111835223	6.156297589	3.30803064	-2.607042503	0.031269969	0.177678285	0.113089592	0.011150865	1.873152913	1.879848387	7.941335345	4.040187157	3.898267914	6.789733643	1.597146488	-0.705615302	0.644526204	4.736544474	-0.862927447	0.526181349	0.602869245
Alabama	Lamar County	1075	0.178234441	0.250505337	-0.310089715	-0.390964875	-0.538997878	1.132138538	-1.312012438	-1.263233473	-2.884430954	-2.741856651	0.079794402	-3.23619764	-4.134081982	-4.134081982	-1.978668409	-2.068103598	0.947208409	0.618054516	-0.420042585	-0.342409842	0.605194546	-1.002998956	0.349781326	45.7	0.213836567	0.109526534	0.104311033	6.678323143	3.516924828	-2.769406804	0.030906852	0.175877648	0.107324583	0.012460254	1.871251688	1.871338928	8.188214937	4.076554062	4.467586009	6.884358605	1.65069598	-0.615193153	0.716878229	5.147942525	-0.79935855	0.544243822	0.615439248
Alabama	Lauderdale County	1077	0.185160144	0.290789672	-0.318953171	-0.368078399	-0.552129339	1.169102199	-1.336473259	-1.26685002	-2.626587611	-2.676974493	0.1570352	-2.366141761	-3.488754002	-3.518621647	-1.84895085	-1.840404924	1.251442718	0.64865289	-0.419527	-0.313800269	0.589611573	-1.050130386	0.340404601	43.5	0.1946111	0.099182486	0.095429615	6.449806199	3.408513842	-2.667471396	0.033954625	0.184791891	0.09720022	0.012251752	1.881781253	1.883052579	7.652727576	3.955930909	4.2347086	6.406958577	1.518777069	-0.696246126	0.669190571	4.758548473	-0.85087667	0.526208963	0.592099325
Alabama	Lawrence County	1079	0.183295789	0.190895244	-0.312470714	-0.385036988	-0.588955151	0.924409987	-1.290646542	-1.239666719	-1.546221468	-1.530726118	0.100110157	-2.915095281	-3.815692221	-4.20939145	-1.912207547	-1.942286721	0.966006518	0.615541379	-0.424160961	-0.339494582	0.575851217	-1.066186785	0.324176667	44.5	0.215436549	0.110437156	0.105000393	6.557438524	3.467730607	-2.77420411	0.033319093	0.182590704	0.102961984	0.013000636	1.868146999	1.863132842	8.112114101	4.072821861	4.520238064	7.07177847	1.552181339	-0.66087061	0.688666445	5.04845692	-0.83847025	0.535478788	0.622245517
Alabama	Lee County	1081	0.189196773	0.310237895	-0.308650467	-0.394477956	-0.61643511	0.785439957	-0.975399068	-0.908242702	-2.706853068	-2.778265486	0.280055249	-1.704906242	-3.328858989	-3.370159077	-1.708825711	-1.757765145	1.772027739	0.622495701	-0.416633011	-0.342667801	0.498734712	-1.254903144	0.261630672	34.3	0.211017032	0.108155757	0.102862276	5.727128425	3.151481624	-2.441954476	0.032313216	0.181746885	0.10532043	0.00688678	1.893351014	1.898062486	7.089821218	3.843447709	4.206829403	6.629361078	1.543819805	-0.668291205	0.652336059	4.634511993	-0.859205314	0.528046368	0.604706938
Alabama	Limestone County	1083	0.211492461	0.299151154	-0.301148558	-0.412022976	-0.567914516	0.949031841	-1.142898137	-1.172826066	-2.360685226	-2.392010668	0.193450692	-2.018866816	-3.065338132	-3.008047778	-1.49930176	-1.515816575	1.543009238	0.603494073	-0.411372235	-0.366368432	0.534223098	-1.163456347	0.289533332	40.9	0.22315219	0.112046696	0.111106495	6.32455532	3.396998504	-2.678502555	0.032282306	0.180437967	0.101253276	0.008735772	1.890428594	1.888574359	7.22695175	3.887741526	4.018869182	6.746436162	1.438384107	-0.696500569	0.655074024	4.758755927	-0.867289093	0.520649311	0.611512744
Alabama	Lowndes County	1085	0.158313466	0.214516312	-0.328018065	-0.341873375	-0.508296352	0.410859929	-0.478192944	-0.407122184	-2.783550366	-2.73242716	0.135150497	-2.626022818	-3.384819569	-3.514957842	-2.05851534	-2.005619035	0.91019038	0.60851549	-0.444487085	-0.320201293	0.582368264	-1.076244106	0.33706527	44.6	0.219926972	0.11052948	0.109398491	6.511528238	3.414242447	-2.777235376	0.024809783	0.157555036	0.109214441	0.014498224	1.852234127	1.865835514	8.827883061	4.19976729	3.823127652	7.365053142	1.496098992	-0.517756736	0.739277496	5.183127879	-0.754102719	0.554042679	0.653747896
Alabama	Macon County	1087	0.169809473	0.445450977	-0.303524679	-0.406596517	-0.508296352	0.363604172	-0.447888143	-0.34949775	-2.977743686	-2.779527345	0.157816688	-2.688496333	-3.951974286	-4.249133295	-1.982752233	-2.066527762	0.845312453	0.686656401	-0.434153749	-0.357514853	0.593907214	-1.061564024	0.350290053	41.9	0.171353668	0.08683961	0.084515058	6.316644679	3.361975407	-2.737940941	0.0294031	0.171675305	0.097573524	0.014612468	1.864284512	1.880248463	8.506837756	4.103419897	3.566353172	7.263557667	1.575072326	-0.524861648	0.733422918	5.300740238	-0.764346736	0.554611812	0.677444964
Alabama	Madison County	1089	0.199647092	0.288348429	-0.310658993	-0.389560998	-0.624312906	0.760532392	-0.936085211	-0.876941756	-2.398016615	-2.393382159	0.22991868	-1.835495491	-3.276315323	-3.280738522	-1.573387133	-1.598781301	1.766378869	0.61395965	-0.421949675	-0.343784061	0.535100869	-1.172240701	0.293183607	40	0.216445226	0.110550759	0.105895468	6.212889827	3.338215069	-2.621643019	0.037287368	0.193862784	0.106660346	0.008863752	1.888771202	1.886815221	7.325547591	3.917521578	3.955123406	6.111257542	1.493179121	-0.715392757	0.640046179	4.654893806	-0.884178577	0.517740506	0.601278817
Alabama	Marengo County	1091	0.173580459	0.237913125	-0.329207631	-0.338167801	-0.508296352	0.554031585	-0.631860219	-0.548474805	-2.877343196	-2.913526897	0.109871639	-2.770204859	-2.996426215	-3.070979078	-1.836278071	-1.872457865	0.722933144	0.600392888	-0.44798306	-0.323838873	0.583581557	-1.068245727	0.336586644	43.5	0.225150764	0.112125264	0.1130265	6.457553716	3.408513842	-2.713983016	0.03013719	0.173906343	0.105265815	0.014632819	1.864422335	1.879303793	8.373707599	4.08534713	3.963416431	7.187194316	1.546789352	-0.581007414	0.72308478	5.234950396	-0.775764304	0.552504072	0.626583465
Alabama	Marion County	1093	0.182432077	0.291388419	-0.307762465	-0.396620354	-0.502884006	1.419978243	-1.650700523	-1.788914191	-2.659776223	-2.701817391	0.111361943	-2.716786878	-3.625950686	-3.325839371	-1.835398304	-1.909371697	1.074976737	0.627769122	-0.414120478	-0.341041675	0.599121564	-1.026040324	0.347667173	45.8	0.207682174	0.106938292	0.100744882	6.655824517	3.489766023	-2.727234616	0.033315871	0.182773976	0.100827922	0.013633233	1.871976903	1.870497571	8.123632476	4.0455736	4.444081683	7.183255843	1.603036056	-0.65254304	0.691259956	4.947847815	-0.831836142	0.534071085	0.612679797
Alabama	Marshall County	1095	0.190053476	0.221037489	-0.307085561	-0.398240947	-0.509116258	1.341264017	-1.738744195	-1.867792825	-2.228289193	-2.284971261	0.143688896	-2.387957387	-2.836241608	-2.851910861	-1.098929688	-1.168451413	1.944687149	0.560293414	-0.438082422	-0.373381904	0.557295291	-1.125540508	0.313348895	40.4	0.251473503	0.128392923	0.123081579	6.236986452	3.338215069	-2.611779691	0.033698112	0.184388761	0.120066768	0.011936024	1.87130352	1.867980291	8.0391348	4.002725139	4.72711056	6.959356306	1.598133646	-0.649855661	0.695939747	5.051931782	-0.813609308	0.540743345	0.597595995
Alabama	Mobile County	1097	0.182122916	0.261516623	-0.323086837	-0.356538066	-0.669594318	0.667000796	-0.780471292	-0.706569799	-2.344697894	-2.312453664	0.213005659	-1.956595615	-3.669653665	-3.684645779	-1.811826905	-1.832952569	1.462157289	0.588051171	-0.446687427	-0.337552867	0.549984496	-1.144395202	0.307647184	39.4	0.233156054	0.117711123	0.115445931	6.172519745	3.320170311	-2.616769561	0.030987437	0.176822867	0.114775777	0.011075272	1.875602693	1.879868839	7.914348699	4.019712661	4.037767286	6.899796955	1.556664262	-0.649769598	0.655879978	5.154593676	-0.84104204	0.53810775	0.61066695
Alabama	Monroe County	1099	0.167943708	0.223032565	-0.322388999	-0.358530914	-0.508296352	0.625116008	-0.730410174	-0.650235834	-2.179875861	-2.16737918	0.135008625	-2.663249586	-3.53701278	-4.011153214	-2.099178203	-2.056541289	0.802679205	0.622647578	-0.434821179	-0.318763492	0.595802722	-1.032231414	0.344458162	45.5	0.21092079	0.108571877	0.102349912	6.640783086	3.487026803	-2.775586653	0.028368533	0.168479783	0.097975635	0.013409576	1.870005434	1.880978515	8.193187304	4.100772212	4.014944099	6.90874757	1.568670978	-0.52264435	0.753871588	5.299630073	-0.745930149	0.559328989	0.616873842
Alabama	Montgomery County	1101	0.183732655	0.345023372	-0.328124225	-0.34154553	-0.508296352	0.471636912	-0.566843097	-0.492002811	-2.784234089	-2.760398599	0.251600027	-1.773293433	-3.320707804	-3.324739288	-1.717151545	-1.752956781	1.674952215	0.587498431	-0.45309834	-0.330247547	0.538063057	-1.188256142	0.301579897	38.4	0.233516537	0.117469629	0.116047908	6.066300355	3.267948037	-2.496167318	0.030620301	0.176550517	0.116202144	0.009555674	1.881545502	1.891778553	7.636457557	3.992145796	4.08245527	6.512638133	1.504062883	-0.622055051	0.702397734	4.666580357	-0.81195267	0.530735238	0.609252924
Alabama	Morgan County	1103	0.187789436	0.255754938	-0.307991147	-0.39607043	-0.562495309	1.002268423	-1.20081254	-1.168027862	-2.241618076	-2.295459567	0.143833265	-2.412324716	-3.090710713	-3.190852738	-1.325201521	-1.396223371	1.659984343	0.595233543	-0.425829649	-0.356178505	0.562858123	-1.106602928	0.316361174	42.2	0.228487201	0.116930453	0.111557748	6.387487769	3.402765915	-2.565879234	0.033423452	0.183911649	0.108238949	0.010997081	1.878156843	1.876378856	7.738419922	3.979583916	4.251003223	6.841969384	1.523226042	-0.687097682	0.658756825	4.667527437	-0.862105116	0.524305204	0.612509639
Alabama	Perry County	1105	0.16733785	0.429912695	-0.332253548	-0.406596517	-0.508296352	0.440527677	-0.508971452	-0.432127403	-2.719834078	-2.871006833	0.167601108	-2.804106145	-3.472099819	-3.472099819	-2.111661802	-2.075397963	1.288939246	0.625309977	-0.44644801	-0.300364109	0.585937356	-1.095597871	0.347740501	42.1	0.209235562	0.107588134	0.101648428	6.260990337	3.274178649	-2.699591006	0.027736497	0.166913555	0.103187419	0.013561462	1.85886244	1.885367933	8.64923499	4.154252473	4.065182055	7.366220521	1.556302501	-0.450640443	0.806405823	5.8770634	-0.674460165	0.584823289	0.663447397
Alabama	Pickens County	1107	0.181303349	0.455055428	-0.298899712	-0.417056737	-0.659288183	0.622292917	-0.719950059	-0.679681721	-2.78073115	-3.043754199	0.11832857	-2.807866485	-2.665837599	-2.867823079	-1.47603307	-1.721992601	1.509309006	0.649831752	-0.398103472	-0.342030499	0.579871591	-1.051288738	0.325762835	44.8	0.193879575	0.102610132	0.091270443	6.473020933	3.405642304	-2.606343917	0.031963595	0.17963275	0.101424854	0.011792269	1.880900389	1.881317468	7.606226964	3.990977478	3.998749609	6.972408393	1.756636108	-0.575228343	0.716966831	5.002322506	-0.78765608	0.544156374	0.634357156
Alabama	Pike County	1109	0.179946695	0.405261633	-0.318095862	-0.370396299	-0.671433787	0.64195501	-0.763068892	-0.686543674	-2.466805952	-2.444343849	0.215636985	-2.060569225	-3.40496345	-3.342962694	-1.892645788	-1.942481801	1.619175958	0.655936611	-0.419537708	-0.306515886	0.533598038	-1.172681629	0.291097189	33.8	0.190101864	0.100139914	0.08996295	5.60357029	3.086377968	-2.700940415	0.030310016	0.176630056	0.102076217	0.010238362	1.877602593	1.883847616	8.033474375	4.017142454	4.174945318	6.856819181	1.590061231	-0.609874862	0.706622718	5.054337662	-0.797221164	0.541091459	0.625273384
Alabama	Randolph County	1111	0.183592079	0.257957277	-0.311985195	-0.38625792	-0.587638534	0.910523225	-1.042574545	-0.992830304	-2.68413879	-2.578130869	0.123713505	-2.570954979	-3.125417549	-3.401108979	-1.802563529	-1.845871089	1.089646827	0.622336421	-0.421040066	-0.337125772	0.59311804	-1.018787664	0.335985401	45.2	0.211117979	0.108266118	0.102852862	6.633249581	3.50068014	-2.821327712	0.033084622	0.181774363	0.105733597	0.01254391	1.873071051	1.874627767	8.044227701	4.017328194	4.185056494	7.074443596	1.60260252	-0.66980354	0.677770182	4.902724331	-0.83941449	0.532670061	0.60294161
Alabama	Russell County	1113	0.186865907	0.214753355	-0.319606909	-0.366294193	-0.508296352	0.577981923	-0.672628885	-0.615550495	-2.438734132	-2.464156319	0.146718288	-2.245863467	-2.859731345	-2.859731345	-1.529632109	-1.541445764	1.541318377	0.575599231	-0.447816404	-0.348103583	0.529178565	-1.208162411	0.293708873	38.4	0.241318438	0.122462655	0.118856782	6.099180273	3.29580121	-2.700940415	0.032720478	0.180189268	0.118219771	0.010490812	1.866181658	1.864064662	8.30250018	4.05054891	4.315144006	6.655124473	1.619197716	-0.594087893	0.70107331	5.01588296	-0.813073275	0.537845752	0.642238117
Alabama	St. Clair County	1115	0.193397437	0.260485326	-0.304968052	-0.40324311	-0.538100702	1.125132673	-1.295295397	-1.337501974	-2.701242917	-2.742126346	0.161076218	-2.319333361	-3.473466117	-3.419260477	-1.913261099	-1.913623025	1.168824765	0.600005243	-0.421259004	-0.357415161	0.552334482	-1.123608149	0.305405322	41.9	0.225400946	0.116398801	0.109003145	6.356099433	3.391211443	-2.692514413	0.035982146	0.190093192	0.104798701	0.010893394	1.874777171	1.872462648	7.800394501	3.99750687	4.506164391	6.966025851	1.657629431	-0.71506034	0.656854493	4.604376116	-0.875249472	0.517707082	0.605233581
Alabama	Shelby County	1117	0.193545619	0.223061464	-0.315834294	-0.376396826	-0.569681335	1.020696979	-1.20887487	-1.146433268	-2.695182583	-2.709251083	0.216271492	-1.902939565	-3.565410869	-3.620044663	-1.527025268	-1.547843565	1.777035884	0.58987243	-0.436409547	-0.348306569	0.542320194	-1.148681022	0.297476934	40.7	0.231969471	0.117151968	0.114818503	6.308724118	3.391211443	-2.619372222	0.034887883	0.187558921	0.101373144	0.007469925	1.905718996	1.90521796	6.658704616	3.785757943	3.771110565	6.149661779	1.492760389	-0.782794094	0.599809171	4.143065263	-0.93098626	0.499811258	0.605830835
Alabama	Sumter County	1119	0.167154851	0.419287282	-0.303524679	-0.406596517	-0.508296352	0.415255282	-0.489491187	-0.408892165	-3.394318238	-2.91791539	0.195610228	-1.932961077	-3.790646163	-3.790646163	-2.202271696	-2.243031943	1.181385174	0.656247317	-0.44182988	-0.357514853	0.571942303	-1.113908406	0.331908653	38.8	0.189910069	0.095840704	0.094070365	6	3.204291118	-2.403876944	0.026824599	0.166101497	0.104617936	0.013117601	1.868095909	1.896118003	8.310680823	4.119225232	3.720268605	6.879643144	1.626648268	-0.473234185	0.76858904	5.43458163	-0.72232261	0.566224136	0.65784998
Alabama	Talladega County	1121	0.181824083	0.338246864	-0.317746763	-0.371333193	-0.648938399	0.717523735	-0.815044382	-0.751690194	-2.60612996	-2.726647782	0.145446044	-2.411496815	-3.820904396	-3.944885743	-1.856865752	-1.999294662	1.152320243	0.625886773	-0.424043484	-0.329837591	0.569456014	-1.079757226	0.31849709	42.3	0.208870939	0.104454725	0.104417214	6.434283177	3.431313943	-2.662917811	0.032621596	0.181161245	0.102732186	0.01305459	1.864110186	1.863541065	8.309619378	4.081458538	4.475920766	6.959975668	1.68538341	-0.63456585	0.68306587	4.975095364	-0.835821292	0.537529759	0.649473387
Alabama	Tallapoosa County	1123	0.179650315	0.242554209	-0.31461322	-0.379571239	-0.622172947	0.797383108	-0.898282584	-0.842670343	-2.632712159	-2.67132422	0.137106633	-2.485319752	-3.458648015	-3.604276887	-1.859392276	-1.940407621	1.135788398	0.633689673	-0.419946389	-0.327790894	0.606079259	-0.988397177	0.346301445	46.7	0.203954725	0.104368429	0.099587296	6.752777206	3.538353688	-2.739321077	0.032397674	0.180189724	0.097665211	0.013229627	1.872336188	1.878305139	7.923661303	4.022985241	4.363646754	6.826482658	1.648164779	-0.641164987	0.679222802	4.979142399	-0.838175379	0.534938009	0.641828579
Alabama	Tuscaloosa County	1125	0.188760662	0.362277318	-0.317508984	-0.371969064	-0.645834045	0.712036198	-0.833303686	-0.751109156	-2.684185511	-2.78532422	0.201828947	-2.098372528	-3.555890551	-3.49345361	-1.675362823	-1.731245406	1.558203531	0.62405887	-0.426517422	-0.328343369	0.51615612	-1.226237548	0.279492609	34.9	0.210027032	0.106857774	0.103170258	5.796550698	3.184692517	-2.548424535	0.033009852	0.182888396	0.10776296	0.00894275	1.882297642	1.885516009	7.549062302	3.943179848	4.140817749	6.734697847	1.697839368	-0.693310616	0.653604445	5.044328593	-0.857717832	0.532591036	0.615667632
Alabama	Walker County	1127	0.181482192	0.237602797	-0.311807877	-0.38670224	-0.523390961	1.276247775	-1.536906004	-1.482965681	-2.493151951	-2.590560511	0.139936222	-2.524018556	-3.158838129	-3.354775167	-1.837715625	-1.923211728	1.140872612	0.604516593	-0.42794914	-0.345027584	0.580238426	-1.065168253	0.330585379	43.6	0.222494349	0.114451339	0.108044009	6.496152708	3.434142728	-2.755164091	0.032985883	0.181751056	0.108665169	0.015255798	1.847021674	1.846280498	8.899878062	4.182011379	4.928310365	7.116091256	1.736794755	-0.61311384	0.716829489	5.37842956	-0.80312501	0.545831718	0.628305054
Alabama	Washington County	1129	0.179156979	0.208047224	-0.309735522	-0.391834198	-0.638272712	0.731563009	-0.954717686	-0.913586899	-1.439081411	-1.361611457	0.210839831	-2.681192387	-3.212171341	-3.170843013	-2.073000706	-2.112452979	1.394959439	0.607227174	-0.424499277	-0.346814024	0.582032266	-1.050614178	0.328893623	44.5	0.220753174	0.113807199	0.106946976	6.557438524	3.453815005	-2.579956703	0.03113745	0.177462235	0.100536453	0.01170013	1.871099124	1.878758196	8.049066754	4.083976752	4.009975104	6.986777761	1.449015316	-0.637501337	0.698660161	4.965005043	-0.816836733	0.536963136	0.62254237
Alabama	Wilcox County	1131	0.162024797	0.218367011	-0.323762769	-0.354589404	-0.508296352	0.421401349	-0.480229262	-0.420627522	-3.061161608	-2.86945468	0.105006788	-3.061161608	-3.712627735	-3.514957842	-2.112814391	-2.176990003	0.851747579	0.587979815	-0.4454782	-0.339094883	0.587646167	-1.036811477	0.333252987	42.3	0.233202581	0.115975164	0.117228417	6.379655163	3.379577693	-2.751290686	0.026065404	0.161594474	0.113237577	0.015618468	1.864459078	1.880936928	8.682587767	4.113504219	4.021344237	6.994553587	1.507720977	-0.531034668	0.736734102	5.206784621	-0.759233519	0.55598572	0.657938304
Alabama	Winston County	1133	0.181103594	0.233552802	-0.30797767	-0.396102873	-0.487530004	1.513372378	-2.252793676	-2.356313342	-2.343965669	-2.391067227	0.108311012	-2.632896112	-2.867974797	-3.142393196	-1.757495291	-1.807569639	1.14497113	0.637348387	-0.410366182	-0.337095011	0.602463915	-1.007209219	0.346869216	46.6	0.201659978	0.103348581	0.098312397	6.752777206	3.54632298	-2.731037484	0.032818548	0.181390184	0.101414856	0.013755285	1.874083023	1.871727728	8.117376927	4.035832641	4.78502276	6.771463457	1.60162548	-0.668949056	0.683073903	5.013005583	-0.831102153	0.539516643	0.604077838
Alaska	Anchorage Municipality	2020	0.175058658	0.29765779	-0.293649736	-0.428453348	-0.63389918	0.671300728	-1.496016113	-1.556069781	-1.363307096	-2.497691057	0.150065026	-2.386262742	-3.478278593	-3.514957842	-1.317817304	-1.34085371	2.217407876	0.577188407	-0.413975618	-0.386040992	0.489392285	-1.25859669	0.249158305	35.3	0.240271833	0.123070444	0.117202389	5.865151319	3.223652864	-2.51757076	0.026626263	0.164586087	0.116715585	0.006414194	1.899347447	1.90660335	7.070215519	3.885365527	3.596756338	5.98440394	1.233757363	-0.824166292	0.544450647	3.231415951	-0.985955394	0.464033521	0.545337234
Alaska	Bethel Census Area	2050	0.192895128	0.261032734	-0.287449921	-0.441339511	-0.508296352	0.32638059	-2.305358126	-2.340112921	-2.46301268	-2.497691057	0.16789635	-2.282132854	-3.008771369	-2.832827854	-1.837975994	-1.89154142	1.317806236	0.609162434	-0.474483735	-0.357514853	0.578915735	-1.056448297	0.324829315	43.1	0.219512413	0.112616682	0.106681584	6.449806199	3.040199664	-2.725430971	0.030854046	0.175908615	0.104359869	0.008159381	1.857860894	1.934575002	8.110913261	4.150030297	4.268820798	6.230306009	1.581380689	-0.62044296	0.730651513	4.59547527	-0.759434911	0.550586001	0.593088427
Alaska	Fairbanks North Star Borough	2090	0.166093826	0.364472434	-0.303524679	-0.47619373	-0.558308364	0.755812922	-1.513909813	-1.647221119	-1.393352631	-1.383916077	0.249990705	-1.738098112	-2.520568269	-2.540340207	-1.345414988	-1.433902007	1.750698559	0.58136905	-0.380811648	-0.42056181	0.481745539	-1.242977516	0.233777859	33.2	0.237525394	0.121809176	0.115717218	5.648008499	3.141380652	-2.71259962	0.032282306	0.180437967	0.125816391	0.005225628	1.901252161	1.905923086	6.844848773	3.845507107	3.794405433	6.023243176	1.258397804	-0.922399101	0.482707843	3.201114255	-1.040339226	0.466109181	0.549622491
Alaska	Kenai Peninsula Borough	2122	0.186316048	0.306237569	-0.282649551	-0.450941506	-0.532345766	0.913674514	-2.304716688	-2.506106893	-1.377222522	-1.41940835	0.193152849	-1.943882656	-2.786160545	-2.849312114	-1.652421698	-1.689856838	1.492062253	0.601372405	-0.392266334	-0.391196495	0.568294341	-1.021907453	0.297413391	41.4	0.224518953	0.116356522	0.108163431	6.41092817	3.442601241	-2.674962521	0.032595287	0.181028957	0.106434237	0.009216098	1.893688697	1.893545047	7.213777095	3.91449962	3.712061926	6.015146915	1.170848204	-0.831263079	0.584665717	3.495929447	-0.960697885	0.482150864	0.550621737
Alaska	Ketchikan Gateway Borough	2130	0.187049307	0.267811533	-0.291298624	-0.433408692	-0.618000657	0.709571927	-2.1791926	-2.379513974	-2.46301268	-2.497691057	0.150065026	-2.386262742	-2.711458739	-2.781055803	-1.511602274	-1.602699171	2.077848451	0.613034589	-0.396645399	-0.376145874	0.548268147	-1.08197072	0.286371243	40.2	0.217035746	0.110136961	0.106899784	6.300793601	3.399884656	-2.455994392	0.031477176	0.179291216	0.104916169	0.00633148	1.902420457	1.905063605	6.971844366	3.888350699	3.814441813	6.251103805	1.2509077	-0.863645604	0.528482967	3.189341426	-1.002137603	0.471883681	0.564127023
Alaska	Kodiak Island Borough	2150	0.164424532	0.310742639	-0.275153343	-0.465362172	-0.656522068	0.563682415	-2.060748137	-2.365587714	-2.46301268	-2.497691057	0.150065026	-2.386262742	-2.216177992	-2.406195685	-1.322185884	-1.411434796	2.706253849	0.563481348	-0.396955459	-0.416546155	0.484250348	-1.255941268	0.241010081	35.1	0.249347053	0.129790198	0.119557855	5.873670062	3.239611801	-2.700940415	0.032282306	0.180437967	0.113692856	0.00407855	1.9128322	1.908582569	6.382735721	3.701009044	3.693096453	5.821108184	1.328379603	-0.876712092	0.503761502	2.957111127	-1.02537949	0.456106931	0.541686098
Alaska	Matanuska-Susitna Borough	2170	0.194909188	0.265322555	-0.284898491	-0.446481238	-0.538016454	0.903928533	-2.11451676	-2.245039552	-1.445852774	-1.472986185	0.187858613	-1.972450052	-2.672764307	-2.66342863	-1.581225389	-1.591886427	1.49304998	0.541841257	-0.417234958	-0.412038624	0.502637234	-1.196603485	0.251788107	36.3	0.263902327	0.136304627	0.127598699	6	3.292729632	-2.716536633	0.034129472	0.185035989	0.112385926	0.005964976	1.899070141	1.90200983	6.928285651	3.839379688	3.767121707	5.940240102	1.151982395	-0.87896889	0.570981654	3.285571104	-0.956582892	0.472149814	0.587693001
Alaska	Nome Census Area	2180	0.178914089	0.261557919	-0.278610365	-0.458793489	-0.508296352	0.348936299	-2.346864632	-2.387283871	-2.46301268	-2.497691057	0.207215249	-2.236670788	-2.999739432	-3.045448699	-1.857158883	-1.826958257	1.359560235	0.609162434	-0.455237917	-0.357514853	0.578915735	-1.364689936	0.324829315	43.1	0.219512413	0.112616682	0.106681584	6.449806199	3.072316826	-2.704889997	0.027471513	0.166091885	0.104359869	0.010096962	1.848102601	1.888889583	8.374519155	4.166187125	4.162862305	6.575606309	1.477265995	-0.605732122	0.73296322	4.457069933	-0.770353987	0.537037095	0.596675408
Alaska	North Slope Borough	2185	0.181981373	0.263043821	-0.303524679	-0.406596517	-0.508296352	0.342883071	-1.9551762	-2.276556419	-2.46301268	-2.497691057	0.150065026	-1.64237479	-3.478278593	-3.514957842	-1.550162101	-1.819426945	1.84701863	0.536416196	-0.41592494	-0.357514853	0.578915735	-1.056448297	0.324829315	29.5	0.267596606	0.138426549	0.129171057	5.899152482	3.359023715	-2.727065656	0.028508518	0.169093003	0.123931492	0.005798396	1.881463228	1.888889583	7.44665588	4.020552938	4.476087145	5.89089854	1.407390904	-0.786909133	0.577296772	3.423685334	-0.937924634	0.481976327	0.579327485
Alaska	Northwest Arctic Borough	2188	0.174233334	0.373161813	-0.303524679	-0.476130102	-0.508296352	0.324938279	-2.018643765	-2.089566892	-2.46301268	-2.497691057	0.170851806	-2.302141275	-2.840318494	-3.103309435	-1.686112309	-1.788563586	1.142319	0.609162434	-0.458111043	-0.357514853	0.578915735	-1.056448297	0.324829315	43.1	0.219512413	0.112616682	0.106681584	6.449806199	3.058125784	-2.570002874	0.025590303	0.161034847	0.104359869	0.011810474	1.852346055	1.888889583	8.344408042	4.229995369	3.987041397	6.230563619	1.58172216	-0.628410494	0.727255562	4.532539961	-0.774391722	0.538458926	0.593330551
Alaska	Petersburg Borough	2195	0.190548198	0.236135756	-0.284590332	-0.447096301	-0.585253952	0.802007093	-1.870531269	-2.367786842	-2.46301268	-2.497691057	0.243241283	-1.644765293	-3.478278593	-2.814762588	-1.457111329	-1.644765293	2.063080186	0.636184516	-0.374451914	-0.384543993	0.589774794	-0.95530761	0.307091127	41.4	0.202389242	0.097061625	0.105328618	6.549809158	3.559526091	-2.62244384	0.034691656	0.187015971	0.095846482	0.008880363	1.897796544	1.894611646	6.819331258	3.931142974	3.814441813	6.251103805	1.2509077	-0.911730098	0.509164577	3.135011402	-1.016468928	0.468096731	0.530040275
Alaska	Prince of Wales-Hyder Census Area	2198	0.158501796	0.200512153	-0.303524679	-0.406596517	-0.508296352	0.499060262	-2.345347549	-2.792332472	-2.46301268	-2.497691057	0.170981426	-2.12978539	-2.588313461	-2.750964262	-1.662268013	-1.767270502	1.463908134	0.604046957	-0.37083338	-0.41450448	0.566044073	-0.987781102	0.28019707	41.3	0.222796422	0.123328422	0.099468999	6.519202405	3.514227799	-2.678727465	0.02361699	0.180437967	0.097532183	0.008545253	1.864787041	1.880763691	7.888571659	4.117358487	3.814441813	6.251103805	1.2509077	-0.733142892	0.629716327	3.860413164	-0.885846777	0.505919226	0.575137803
Alaska	Southeast Fairbanks Census Area	2240	0.177428842	0.376884896	-0.303524679	-0.406596517	-0.540808204	0.760768683	-1.874587913	-2.105959085	-2.46301268	-2.497691057	0.218602571	-1.851605684	-2.537228629	-2.516046455	-1.449242194	-1.463647301	2.22537066	0.563643043	-0.371985556	-0.357514853	0.53877011	-1.068292984	0.266348521	37.4	0.249239358	0.125635702	0.123604656	6.196773354	3.402765915	-2.454210735	0.026154914	0.163612345	0.125754299	0.005078615	1.896508145	1.896729341	6.998602115	3.847722974	3.491680922	6.340164989	1.214313897	-0.829823905	0.532491248	3.352672506	-0.986173235	0.478245418	0.530348546
Alaska	Yukon-Koyukuk Census Area	2290	0.159146738	0.180985767	-0.277592607	-0.460741361	-0.508296352	0.384034752	-2.338195817	-2.287053808	-2.46301268	-2.497691057	0.091490343	-2.320470835	-2.939972043	-3.240623973	-1.778982436	-1.831981467	1.097083156	0.519887873	-0.413150319	-0.43411701	0.539663911	-1.03998331	0.256837659	34.3	0.278968495	0.141492396	0.137477099	5.983310121	3.338215069	-2.666469796	0.023673518	0.180437967	0.120551021	0.013194117	1.852158043	1.888889583	8.705207293	4.2621814	3.939291618	6.208417287	1.443262987	-0.639616156	0.718692786	4.381886431	-0.780851334	0.534294443	0.587632761
Arizona	Apache County	4001	0.185982202	0.236926368	-0.306642268	-0.399296497	-0.508296352	0.386483642	-2.54686718	-2.555464292	-2.46301268	-2.497691057	0.134284564	-2.623471714	-3.493567244	-3.740312075	-1.457149699	-1.508916124	1.120119883	0.532585044	-0.445603357	-0.389738638	0.540228655	-1.146617661	0.293795888	36.8	0.270216755	0.135157565	0.13506019	5.966573556	3.255415036	-2.64060111	0.031998572	0.179542783	0.113989532	0.009766326	1.862865784	1.885666206	8.42944051	4.201094642	3.691874059	5.943921953	1.723619836	-0.585842522	0.749199552	5.345628598	-0.73320796	0.564631639	0.591103873
Arizona	Cochise County	4003	0.179928773	0.327818972	-0.295573739	-0.424331745	-0.523277779	1.070145442	-1.581966079	-1.723684184	-2.026703724	-2.086368927	0.204259857	-1.851852174	-2.673385579	-2.69676499	-0.748112157	-0.74795527	2.20690998	0.617475305	-0.399692139	-0.36857879	0.613790237	-0.957336838	0.347729957	44.2	0.214205031	0.107932894	0.106273137	6.46529195	3.417099555	-2.638813226	0.030875516	0.176385074	0.103469994	0.010420148	1.896289045	1.890290279	7.161639153	3.872291607	3.665022219	6.329116923	1.437750563	-0.7430551	0.626662704	4.314515792	-0.892615189	0.505856605	0.556180624
Arizona	Coconino County	4005	0.190454356	0.456467881	-0.307230867	-0.397893965	-0.637529259	0.723277291	-2.09602724	-2.143881544	-2.46301268	-2.497691057	0.209175576	-1.94375492	-3.118781479	-2.95227001	-1.140833017	-1.149537595	1.642057611	0.639389033	-0.409188799	-0.33676589	0.506671304	-1.20782865	0.260963565	31.1	0.200382945	0.103140201	0.097243744	5.576737397	3.148121833	-2.710578838	0.033350429	0.182941882	0.102695266	0.006280796	1.89751716	1.911212484	7.152648972	3.939758031	3.595725379	5.779196178	1.432167269	-0.799026064	0.622580229	4.21840951	-0.888193561	0.511156635	0.553471799
Arizona	Gila County	4007	0.187829309	0.256167715	-0.304581998	-0.404144397	-0.583280826	0.9034362	-2.341508039	-2.4423836	-2.46301268	-2.497691057	0.155740734	-2.277611334	-3.119182832	-3.163703192	-1.017873508	-1.030793206	1.524183096	0.644438785	-0.403792043	-0.339313418	0.664768379	-0.846499225	0.389070003	52	0.197231553	0.101282054	0.095950498	7.106335202	3.661793342	-2.712284804	0.036012528	0.190082921	0.097551764	0.015014514	1.869614292	1.882316773	8.231795826	4.153122127	4.114208093	6.296832203	1.313656347	-0.728862157	0.653957134	4.486691376	-0.852903657	0.520142545	0.569419167
Arizona	Graham County	4009	0.205492486	0.422162937	-0.303524679	-0.47309292	-0.527952583	0.848195241	-1.844922303	-2.346111256	-2.46301268	-2.497691057	0.15691074	-2.449244383	-2.935658507	-3.083568932	-0.726637311	-0.841753166	1.448180485	0.537948991	-0.397962374	-0.435644528	0.519339164	-1.192001094	0.275325265	34.3	0.266550939	0.135825085	0.130726854	5.796550698	3.20753433	-2.594233448	0.038443003	0.196987972	0.116382067	0.008317811	1.888269373	1.893839317	7.438172359	3.936244294	3.853894973	6.286221673	1.458788882	-0.723210195	0.640900505	4.194210007	-0.866759667	0.509073464	0.541272899
Arizona	Greenlee County	4011	0.189076396	0.152987525	-0.286020291	-0.444231487	-0.492709671	1.071786061	-1.928377314	-2.023343826	-1.692053484	-1.680946143	0.146737862	-2.287351911	-3.131945249	-3.374542164	-0.611209208	-0.635010249	1.327982312	0.532202355	-0.419403743	-0.417667976	0.514954989	-1.197314853	0.270310959	34.7	0.270478995	0.13687192	0.133608075	5.873670062	3.252266663	-2.582480986	0.030612615	0.175953533	0.123134425	0.005159981	1.909485466	1.901015713	7.087707122	3.8582276	3.804104522	6.158111666	1.323458367	-0.747986861	0.570845273	3.795532503	-0.940637409	0.48813739	0.583469413
Arizona	La Paz County	4012	0.187081033	0.260705189	-0.290219825	-0.435653778	-0.572350211	0.819869199	-2.18136634	-2.263669539	-2.46301268	-2.497691057	0.159729813	-2.30317049	-2.94385405	-3.209799144	-0.834910456	-0.862795351	2.130229116	0.695392276	-0.371896792	-0.33775059	0.578915735	-1.056448297	0.324829315	57.1	0.166099162	0.087882372	0.07821779	6.449806199	3.422799482	-2.700940415	0.034695255	0.189634789	0.095129921	0.014687375	1.885737337	1.881958089	8.690091731	4.18899742	3.558999845	5.697505834	1.423900919	-0.657458956	0.655431841	4.49068383	-0.854841145	0.518854837	0.561569136
Arizona	Maricopa County	4013	0.202319006	0.246516421	-0.305991788	-0.400837295	-0.561292272	0.996583247	-1.494931006	-1.497008989	-1.860171628	-1.838064898	0.279750175	-1.61231114	-2.830978305	-2.849543057	-0.803218112	-0.804712873	2.456817142	0.585782598	-0.426350321	-0.364092175	0.537449585	-1.154986315	0.291988036	38.1	0.234636643	0.119650379	0.114987264	6.074537019	3.29580121	-2.522349519	0.037346973	0.194630944	0.108420934	0.007363308	1.905147218	1.906159481	6.753714341	3.811203131	3.713512801	5.87770963	1.164650216	-0.806245179	0.553541831	3.779442707	-0.960365638	0.48824147	0.585388267
Arizona	Mohave County	4015	0.197427864	0.282076831	-0.29591658	-0.423590794	-0.496962674	1.182193967	-2.072832691	-2.322724008	-1.821799219	-1.816937983	0.170095995	-2.131855895	-2.928398043	-2.919805093	-1.050175758	-1.0958436	1.820628095	0.694479792	-0.376093401	-0.332473198	0.677248845	-0.811004811	0.395104145	54.1	0.166646458	0.085286676	0.081360782	7.273238618	3.72050943	-2.700940415	0.041088692	0.20169071	0.090874096	0.015907231	1.87899428	1.877133192	7.95429774	4.011027703	4.159589765	6.660012806	1.42894429	-0.72325628	0.645327307	4.761401008	-0.879044296	0.520829438	0.576520176
Arizona	Navajo County	4017	0.189960484	0.258772214	-0.300975186	-0.412414498	-0.508296352	0.564258648	-2.184621074	-2.460568864	-2.46301268	-2.497691057	0.139188146	-2.45051041	-2.914335058	-3.244920983	-1.200237803	-1.285575943	1.424717514	0.543873672	-0.435633902	-0.390545135	0.572639057	-1.051898037	0.314707459	39.6	0.262523087	0.133317505	0.129206582	6.180614856	3.326206998	-2.663606246	0.033578059	0.183786476	0.114218946	0.010070958	1.871819479	1.889611988	8.040046073	4.138457688	3.706732325	6.160220518	1.545801757	-0.614667527	0.696084072	5.237986182	-0.801838191	0.547432765	0.595128923
Arizona	Pima County	4019	0.194052954	0.286978643	-0.307752856	-0.396643434	-0.554596691	1.061075419	-1.645478136	-1.715032624	-1.668361781	-1.652202626	0.250149189	-1.748591438	-2.925574748	-2.912497237	-0.732365894	-0.715800175	2.34955551	0.631091935	-0.412000856	-0.340735595	0.587672853	-1.035125733	0.332758014	40.9	0.20558805	0.105063739	0.100525311	6.25299928	3.344186844	-2.53422345	0.035661728	0.190139415	0.101982009	0.00973957	1.900729786	1.90045323	7.035527191	3.867461609	3.682803079	5.976108698	1.275541688	-0.765457649	0.588234293	4.047858162	-0.932538914	0.499173009	0.555967039
Arizona	Pinal County	4021	0.18409404	0.38259745	-0.283438073	-0.449385096	-0.542562565	0.923648033	-1.533974095	-1.614521569	-1.437227535	-1.528014267	0.210058354	-2.006183692	-2.498224435	-2.937465554	-0.779151829	-0.850320478	2.083489467	0.606546022	-0.389298235	-0.390493602	0.59312615	-0.998949293	0.32927001	41.8	0.221190354	0.112631162	0.108560192	6.32455532	3.382493637	-2.548932697	0.032282306	0.180437967	0.09935587	0.007196504	1.915065259	1.917269621	6.776336872	3.830595205	3.691140234	5.653525875	1.152288344	-0.696993746	0.62629177	4.178655749	-0.88579452	0.500701366	0.595741478
Arizona	Santa Cruz County	4023	0.186027279	0.216834753	-0.31689553	-0.373601199	-0.501342157	1.606787451	-2.294436712	-2.317096113	-2.139744454	-2.144929402	0.154669205	-2.372865552	-3.161653696	-3.175421654	-0.400356456	-1.689447866	1.398509867	0.538549796	-0.458133778	-0.370981569	0.569556066	-1.076481038	0.317659513	39.4	0.266141479	0.133834713	0.132307766	6.131883887	3.277285082	-2.526169345	0.030594323	0.17626332	0.11538371	0.006796991	1.921947322	1.918746343	6.048307054	3.706222336	3.113434583	5.536832676	1.242292905	-0.575457807	0.653720809	4.359773714	-0.822290242	0.518743316	0.56064717
Arizona	Yavapai County	4025	0.197963615	0.260170513	-0.311006355	-0.388700295	-0.508111983	1.379548801	-2.29090029	-2.406880306	-1.972402294	-1.964159976	0.174826279	-2.143560685	-3.098863517	-3.142760342	-1.120977196	-1.144722145	1.834264699	0.706606791	-0.390856494	-0.298722951	0.687626879	-0.812938296	0.413876546	56.2	0.159401933	0.082068555	0.077334379	7.395944835	3.749185008	-2.833644376	0.040063546	0.199999185	0.087067707	0.01294023	1.897329586	1.894957873	7.014367471	3.88964002	3.845573143	5.971438328	1.369030222	-0.812464857	0.61450534	4.456973779	-0.911156363	0.50492239	0.546755776
Arizona	Yuma County	4027	0.193985807	0.353691467	-0.288170307	-0.43987143	-0.493154457	1.134271657	-1.774015044	-2.018394024	-1.914805246	-1.973723277	0.192886365	-2.085898773	-2.862796906	-2.935155392	-0.484914275	-0.496603296	1.398509867	0.561642581	-0.411673055	-0.401718726	0.578091517	-1.035515067	0.317874972	37	0.250572831	0.127478349	0.123095482	5.916079783	3.220442052	-2.700940415	0.03316381	0.184809917	0.118285928	0.008013648	1.918694356	1.910678185	6.733964731	3.785619476	3.558999845	5.697505834	1.423900919	-0.643469805	0.612463932	3.701017173	-0.874841943	0.498029626	0.54565669
Arkansas	Arkansas County	5001	0.170086864	0.241738454	-0.316502425	-0.374640831	-0.616085795	0.812152202	-0.939706757	-0.86647543	-2.737303246	-2.78003069	0.156494551	-2.356101136	-3.76304521	-3.76304521	-1.717645667	-1.816150771	0.931948663	0.594202396	-0.43603575	-0.344701288	0.587787121	-1.035864598	0.33317126	43.1	0.229155752	0.116093874	0.113062878	6.503845017	3.462177786	-2.795490267	0.028003766	0.16731833	0.108544246	0.012353739	1.869842116	1.869369526	8.20386721	4.05888897	4.242871557	7.431977517	1.616895426	-0.635948202	0.680505786	4.681646879	-0.848164073	0.52840856	0.601308966
Arkansas	Ashley County	5003	0.165752406	0.213396328	-0.312151729	-0.385839855	-0.608917828	0.820164542	-0.946769341	-0.873393145	-2.334382043	-2.508047476	0.111187047	-2.87821567	-3.213625163	-3.447201346	-1.49763722	-1.599773008	1.353852872	0.602584104	-0.428354018	-0.346323446	0.593817113	-1.014992273	0.335833664	44.4	0.223738091	0.114413169	0.109325922	6.57267069	3.476026645	-2.804235218	0.027065635	0.164459516	0.104100118	0.012769988	1.874353099	1.876046432	7.960304295	3.998958326	3.952137923	7.271635726	1.57955496	-0.61938065	0.680328425	4.879959856	-0.841917493	0.53586635	0.576804814
Arkansas	Baxter County	5005	0.191157355	0.242103275	-0.314066537	-0.380978241	-0.491132508	1.661005972	-2.550509268	-2.730217565	-2.394551129	-2.407590702	0.117510594	-2.485692104	-3.579500509	-3.366262535	-1.878252594	-1.88452496	1.212794073	0.675444706	-0.405851978	-0.306889504	0.677813731	-0.836362232	0.40700018	53.9	0.178146569	0.092436372	0.085711197	7.224956747	3.691384874	-2.757171896	0.038448866	0.196206615	0.091235953	0.016575454	1.886842334	1.885315173	7.548876952	3.941995084	4.053246394	6.486758051	1.512684396	-0.72247688	0.644526678	4.663836944	-0.901448868	0.517767839	0.563390022
Arkansas	Benton County	5007	0.20844126	0.195359964	-0.303221449	-0.407295425	-0.530502027	1.145607432	-1.960204524	-2.015381041	-2.032309431	-2.026482746	0.150065026	-1.721770771	-2.425761176	-2.452264341	-1.058861189	-1.079320749	2.262427876	0.547190022	-0.43873761	-0.384277048	0.513979936	-1.215937101	0.273785561	36.5	0.260278064	0.133349379	0.126929685	5.974947699	3.27106631	-2.66628655	0.039092192	0.198247412	0.115816995	0.006521002	1.902313274	1.898560019	6.785561655	3.789188671	3.764065694	6.391655792	1.352761192	-0.789591578	0.583499424	3.962585247	-0.935560182	0.497928826	0.550476934
Arkansas	Boone County	5009	0.18506774	0.231605193	-0.307317284	-0.397687374	-0.486368114	1.510709155	-2.52002075	-2.760079647	-2.35830007	-2.360955706	0.133986185	-2.465906077	-3.174653249	-3.341838897	-1.892001795	-1.86734732	0.933830737	0.595674514	-0.426464043	-0.35500682	0.593894733	-1.02423977	0.338971516	44	0.22820147	0.118242077	0.109960393	6.488451279	3.428480487	-2.829991848	0.033666735	0.183337743	0.104278712	0.012289951	1.885429275	1.883339998	7.592938224	3.949453573	3.972308741	6.937678079	1.51375015	-0.673299014	0.648024111	4.640437133	-0.880312262	0.524315667	0.54451002
Arkansas	Bradley County	5011	0.176843812	0.276293734	-0.310040324	-0.391086288	-0.62355155	0.756780389	-0.897115543	-0.833273295	-2.102459426	-2.118062488	0.120880265	-2.526637314	-3.728572455	-3.55325677	-1.052384966	-1.149972235	1.927744162	0.577616947	-0.438425751	-0.357270497	0.577225712	-1.070512246	0.327585237	42.6	0.239989851	0.125337802	0.114653049	6.387487769	3.391211443	-2.883243575	0.030707809	0.174918522	0.103820346	0.012079417	1.867198626	1.880419863	8.138321319	4.045976976	3.801799702	7.708238778	1.723619836	-0.546038994	0.714646893	4.861078714	-0.80572223	0.53851913	0.616648995
Arkansas	Calhoun County	5013	0.176488946	0.323089183	-0.296450983	-0.422431815	-0.587320442	0.830970118	-0.977886901	-0.972354464	-2.372558568	-2.436211478	0.098805003	-2.869663814	-3.712835943	-3.514957842	-1.6322983	-1.746576491	1.0316052	0.657633792	-0.387929158	-0.348766405	0.603225952	-1.007513495	0.348163699	47.3	0.189054768	0.095973249	0.093082519	6.767569726	3.535689264	-2.801264032	0.030640198	0.174997341	0.086700052	0.009251337	1.86744142	1.872654092	8.278020573	4.081991258	4.10156593	6.769645556	1.517327882	-0.620231803	0.681682018	4.739812702	-0.842103763	0.53123581	0.596952706
Arkansas	Carroll County	5015	0.193783941	0.200873668	-0.302532269	-0.408876842	-0.504230475	1.25048546	-2.325815623	-2.435860556	-2.222490974	-2.114499363	0.213972969	-1.987587332	-3.478278593	-2.185774045	-1.101989539	-1.138717753	2.049086459	0.617426043	-0.408629444	-0.357445146	0.620252018	-0.940327995	0.351980203	46	0.214236377	0.107999591	0.106237786	6.715653356	3.535689264	-2.576114724	0.036015314	0.190804551	0.102990585	0.010748005	1.881997013	1.875182731	7.668057128	4.027963705	3.869096108	6.433241756	1.489114369	-0.657128073	0.675701085	4.527829121	-0.86203424	0.5207158	0.585890926
Arkansas	Chicot County	5017	0.18409404	0.423590092	-0.297780041	-0.4195278	-0.508296352	0.50945066	-0.568612372	-0.559022166	-2.486447598	-2.703845025	0.156805345	-2.4998074	-4.000722565	-3.526511154	-1.478755398	-1.583474104	1.323340992	0.609782243	-0.409157769	-0.363554149	0.595436598	-1.054729821	0.350641126	47.7	0.219115449	0.113956327	0.105160122	6.618156843	3.405642304	-2.802627122	0.023246947	0.180437967	0.104745155	0.014826064	1.867934415	1.877353399	8.432977615	4.115545022	3.859945054	7.492496199	1.63447727	-0.522120496	0.71443635	4.990559468	-0.793314853	0.543805082	0.612240764
Arkansas	Clark County	5019	0.18412575	0.263043821	-0.323470275	-0.355434892	-0.619860476	0.843203267	-0.947979701	-0.875058006	-2.563205475	-2.491227083	0.143548568	-2.384801012	-3.502213574	-3.502213574	-1.627708446	-1.60910419	1.404338436	0.656303242	-0.420298338	-0.305056849	0.551943714	-1.126237854	0.305563701	34	0.189875552	0.094893473	0.094983079	5.744562647	3.171491568	-2.729878513	0.032785146	0.181302933	0.102176651	0.010798491	1.878744165	1.880726281	7.710854426	3.993138479	3.966384965	7.084419979	1.60184279	-0.624473312	0.683070109	4.683268093	-0.841124438	0.527790739	0.576506781
Arkansas	Clay County	5021	0.169242684	0.20481224	-0.311512173	-0.387441349	-0.485241015	1.640005633	-2.281996106	-2.481519969	-2.529277447	-2.549954879	0.111211834	-2.958378074	-4.156618957	-3.858714574	-1.912472838	-2.010559996	0.943369143	0.620815336	-0.417271619	-0.343400418	0.602470488	-1.019565711	0.350833756	45.3	0.212082644	0.105492032	0.106591612	6.610597552	3.481535413	-2.751290686	0.028478723	0.168903041	0.103214286	0.013539588	1.864486309	1.862858945	8.287597603	4.050112533	4.175136549	7.398149038	1.690727544	-0.646779671	0.686381416	4.926171586	-0.846834398	0.535826404	0.569277486
Arkansas	Cleburne County	5023	0.180802378	0.238726338	-0.308713712	-0.394324648	-0.482846415	1.552833291	-2.570294312	-2.697344216	-2.437370309	-2.42793131	0.110940171	-2.405194118	-3.695401545	-3.791773465	-1.952485814	-1.874053879	1.112929269	0.658547328	-0.401949529	-0.328742474	0.648305523	-0.900154556	0.382929625	50.7	0.18849171	0.0949085	0.09358421	7.021395873	3.634241186	-2.81467824	0.033874826	0.183957009	0.095449017	0.015451058	1.87916244	1.877092564	7.786328957	4.021073438	4.132831769	6.782133027	1.485295439	-0.697486281	0.647461814	4.575930234	-0.894812991	0.515666384	0.553699343
Arkansas	Cleveland County	5025	0.178910169	0.1869785	-0.305419063	-0.402186068	-0.538463581	1.061732599	-1.263197084	-1.215842274	-2.599492051	-2.578310975	0.079568784	-2.900349387	-3.597940582	-3.8972532	-1.839996934	-1.986838787	0.946866248	0.61514802	-0.415257293	-0.351151094	0.598425195	-1.000874272	0.338385544	44.9	0.215687275	0.110609346	0.105078929	6.6633325	3.522306512	-2.783224386	0.031434285	0.177318113	0.097097104	0.011061835	1.872185689	1.873116577	7.974183524	4.052039112	4.169200237	7.073244538	1.51308436	-0.656973756	0.667800923	4.673515755	-0.87407847	0.522811526	0.577076177
Arkansas	Columbia County	5027	0.178312705	0.451643403	-0.316119228	-0.375649635	-0.656139929	0.680490266	-0.786278014	-0.71474762	-2.383395723	-2.688819048	0.158285088	-2.287402914	-3.765673104	-3.590426653	-1.803246102	-1.907839343	1.189343087	0.629904139	-0.424705414	-0.325091117	0.561832625	-1.115724391	0.317391745	37.8	0.206335996	0.106834781	0.099502215	5.974947699	3.217224825	-2.666213657	0.030738401	0.175854024	0.105689989	0.011895104	1.878291432	1.886078938	7.903269722	3.946555808	4.083854809	7.245887481	1.667452953	-0.576419534	0.713656905	4.957133736	-0.810927536	0.538407756	0.61174143
Arkansas	Conway County	5029	0.184819517	0.239121135	-0.307875373	-0.396348993	-0.555059319	1.062094675	-1.250829134	-1.235871114	-2.254486706	-2.505970118	0.126322492	-2.656068135	-3.714705294	-3.838894148	-1.683538987	-1.71261896	1.342784434	0.599536196	-0.42189069	-0.357067831	0.582163972	-1.03867204	0.325305486	43.6	0.225703773	0.113643905	0.112060868	6.511528238	3.459394684	-2.814415864	0.032801209	0.181017824	0.10435698	0.010218788	1.87457512	1.87476919	7.987431506	4.006755932	4.009353113	6.766589282	1.617210095	-0.654546396	0.670575778	4.664880206	-0.866087818	0.524564948	0.583760964
Arkansas	Craighead County	5031	0.197552477	0.326413114	-0.313909576	-0.381380622	-0.583474582	0.949742714	-1.106282744	-1.048335485	-2.616010804	-2.536047211	0.190446116	-2.229714423	-3.6604983	-3.473206651	-1.560972294	-1.60161773	1.588780184	0.562595171	-0.448010673	-0.36004964	0.518997392	-1.227190153	0.283777508	35.7	0.249937555	0.128948178	0.120990378	5.856620186	3.201041328	-2.657776867	0.036062693	0.190474424	0.114880521	0.00933646	1.885545151	1.885387905	7.49488431	3.915178227	4.297167776	6.984796937	1.654176542	-0.643642699	0.679414351	4.928778385	-0.85483501	0.52793029	0.560264049
Arkansas	Crawford County	5033	0.18188349	0.204383272	-0.306620053	-0.399349276	-0.516824783	1.218862676	-2.056766112	-2.065459194	-1.906757489	-1.864563054	0.192618002	-2.08172488	-3.457438968	-3.498707155	-1.38713862	-1.396777296	1.588547365	0.572461592	-0.432115506	-0.369289493	0.555597615	-1.106152589	0.305272448	40.4	0.243389084	0.123876619	0.119513465	6.276941931	3.373730661	-2.732348466	0.031276245	0.177076594	0.109470834	0.010403011	1.8829578	1.878449128	7.682861984	3.957927422	4.277400815	7.015408236	1.534280005	-0.696616042	0.672955519	4.779200606	-0.867926952	0.524294708	0.584016048
Arkansas	Crittenden County	5035	0.175304154	0.280030123	-0.323203923	-0.356201822	-0.508296352	0.521125834	-0.599556889	-0.531952248	-2.731209945	-2.647217344	0.139451507	-2.425445702	-3.775148356	-3.424405896	-1.838224656	-1.878027373	1.209881324	0.532165002	-0.470916942	-0.363166501	0.525523065	-1.205162707	0.287725468	37.3	0.270504597	0.136983588	0.133522009	5.983310121	3.242784783	-2.788603857	0.028262786	0.168116063	0.122706078	0.011136439	1.862659241	1.869867745	8.3846848	4.104812262	4.326570648	7.188226644	1.659060072	-0.587196136	0.691329835	4.83899306	-0.826468772	0.536788526	0.602678911
Arkansas	Cross County	5037	0.170961165	0.239307239	-0.313507111	-0.382409176	-0.608686772	0.852983764	-0.957424315	-0.915617973	-2.635375497	-2.696616735	0.161387009	-2.429899987	-3.735855035	-3.514952899	-1.943505096	-2.066077021	0.649047857	0.590124147	-0.433447784	-0.351651514	0.577786141	-1.063364307	0.326285191	42.4	0.231805617	0.117243219	0.114563397	6.41092817	3.417099555	-2.722433768	0.028269926	0.168405077	0.108704092	0.012608345	1.861412257	1.86453146	8.325261409	4.083727727	4.551667867	7.058556417	1.727622578	-0.625848742	0.685222374	4.844490931	-0.844020172	0.532513847	0.585804451
Arkansas	Dallas County	5039	0.16340979	0.385329242	-0.305827502	-0.401224937	-0.669608727	0.619333862	-0.713073969	-0.674805802	-2.483795898	-2.430565652	0.104537334	-2.803986738	-3.242835742	-3.514957842	-1.625547972	-1.824437772	0.615828363	0.624300644	-0.418494657	-0.338584291	0.624856104	-0.972917233	0.370860421	48.6	0.20987402	0.112998575	0.096876446	6.789698079	3.516924828	-2.827497788	0.026070573	0.161325137	0.102059691	0.011272223	1.873002326	1.874589348	8.347278154	4.017090007	4.072430538	7.270185523	1.652052848	-0.643503525	0.656441299	4.54437128	-0.868409181	0.522105979	0.60244505
Arkansas	Desha County	5041	0.170961148	0.170197505	-0.326332803	-0.347006149	-0.508296352	0.57749615	-0.659389681	-0.585151442	-2.693474254	-2.592848457	0.160544496	-2.53675313	-3.151710258	-3.100626172	-1.48487362	-1.500308368	1.531983673	0.558578946	-0.463017714	-0.346715023	0.580899789	-1.063747552	0.331169812	41.1	0.252619608	0.127366549	0.125254059	6.32455532	3.391211443	-2.773404749	0.029218174	0.170991861	0.109012645	0.015140512	1.858539318	1.861603156	8.606270899	4.124270256	3.697002686	7.76857839	1.586812269	-0.495122758	0.747148131	5.184678036	-0.763552923	0.554325352	0.632085839
Arkansas	Drew County	5043	0.177829365	0.366242815	-0.312454054	-0.385078987	-0.625708662	0.776065675	-0.878864767	-0.827231933	-2.728812963	-2.454220948	0.14712279	-2.434331654	-3.481056548	-3.955556245	-1.700617911	-1.753994855	1.070606728	0.614682164	-0.427122407	-0.336519372	0.5667132	-1.107624939	0.322424266	39.5	0.215984314	0.113014887	0.102970428	6.107372594	3.27106631	-2.824324824	0.02995824	0.172956689	0.111872284	0.010868775	1.873196593	1.873226047	8.061522433	4.049526577	3.941223906	6.975287005	1.613841822	-0.594034272	0.697791555	4.839850568	-0.824210429	0.53741511	0.60645117
Arkansas	Faulkner County	5045	0.190708572	0.327029501	-0.311611368	-0.38719367	-0.560536085	1.028689159	-1.241609359	-1.189123788	-2.485364651	-2.445135183	0.180020669	-2.172446657	-3.409083206	-3.465655423	-1.654634835	-1.704871535	1.477826374	0.595966797	-0.431087091	-0.349105072	0.504655983	-1.248280811	0.268453767	34.4	0.228012142	0.117359559	0.110653583	5.796550698	3.197784925	-2.678115632	0.033226223	0.182752633	0.109690828	0.007302182	1.88500193	1.884932809	7.433787783	3.895369888	4.079853577	6.531523401	1.610127613	-0.685037937	0.63374297	4.622802142	-0.900333914	0.522031369	0.592043745
Arkansas	Franklin County	5047	0.181046112	0.293310668	-0.302036302	-0.41000892	-0.490877104	1.360911401	-2.210844082	-2.507838607	-2.114745682	-2.089925241	0.178656489	-2.298864715	-2.886278948	-3.133806397	-1.768334214	-1.813743969	1.082495426	0.602978769	-0.41961683	-0.356741807	0.584307951	-1.047217259	0.331351716	44.3	0.223483924	0.11831881	0.105166114	6.488451279	3.414242447	-2.765342776	0.031869451	0.17861036	0.100244611	0.010726374	1.869021142	1.868126509	8.105441162	4.098282192	4.413320514	6.936084851	1.591732239	-0.661310336	0.678182734	4.810307009	-0.847963762	0.533454811	0.571084301
Arkansas	Fulton County	5049	0.197357053	0.23648424	-0.306529463	-0.399564386	-0.484308769	1.499017381	-2.433234562	-2.472731887	-2.371732078	-2.414756063	0.108671613	-2.680928466	-3.792379249	-3.514957842	-2.07080431	-2.058633967	1.19553288	0.622349894	-0.414778469	-0.345185839	0.638576863	-0.906339219	0.369230076	49.4	0.21110944	0.108921414	0.102189026	6.92820323	3.593403558	-2.662792459	0.039614399	0.199581038	0.103637644	0.016110642	1.878326894	1.876046523	7.913520242	4.043961147	4.284857501	6.805675769	1.442793226	-0.650005448	0.681955628	4.946165428	-0.841564779	0.537160468	0.569949238
Arkansas	Garland County	5051	0.188038077	0.279287099	-0.318051799	-0.370514772	-0.553613994	1.178865331	-1.36851758	-1.349443736	-2.411752386	-2.397333704	0.150693162	-2.28543418	-3.405155274	-3.533441386	-1.517462099	-1.537766972	1.561311309	0.641066187	-0.422576504	-0.317066679	0.623966591	-0.963138091	0.366160087	47.3	0.19933491	0.102842446	0.096493464	6.745368782	3.514227799	-2.823522587	0.035247922	0.187619271	0.103813129	0.013554217	1.874848051	1.874410425	7.912872927	4.042297634	4.25247837	6.690310491	1.625518229	-0.69926134	0.662127405	4.819964908	-0.872793143	0.526838404	0.587891278
Arkansas	Grant County	5053	0.188465839	0.198574713	-0.306653945	-0.399268749	-0.494390545	1.419647671	-1.841633768	-1.90365004	-2.537194165	-2.705096888	0.118010859	-2.627966786	-3.48214837	-3.48214837	-1.783053181	-1.861914353	1.168239931	0.608254813	-0.416769876	-0.355496184	0.569406774	-1.068495078	0.314970049	42.3	0.220094074	0.110540283	0.109554791	6.442049363	3.434142728	-2.840280879	0.034706813	0.186115788	0.097045956	0.01029391	1.884250787	1.882175508	7.519998286	3.913593779	4.277765159	6.866659859	1.647871765	-0.694035148	0.654194149	4.387601657	-0.891993871	0.512006885	0.571232878
Arkansas	Greene County	5055	0.18350325	0.236826588	-0.307332412	-0.397651192	-0.491750212	1.464783276	-2.025863841	-2.056405285	-2.510069197	-2.573389792	0.12617499	-2.683000601	-2.656141013	-2.78101417	-1.808765154	-1.850806151	0.904927073	0.57294796	-0.432504536	-0.368405131	0.545861551	-1.142987014	0.301165231	39.4	0.24306774	0.123398683	0.119670057	6.188699379	3.338215069	-2.790870604	0.031869383	0.178512176	0.113806459	0.011142754	1.870930203	1.868622799	8.043454342	4.03302334	4.756905929	7.217204229	1.701049631	-0.698227563	0.648567548	4.595284313	-0.889916659	0.519109161	0.590012873
Arkansas	Hempstead County	5057	0.176706427	0.240900516	-0.314841704	-0.378980614	-0.63897616	0.727484397	-0.856394508	-0.781631746	-2.446472218	-2.463726302	0.125950675	-2.494099776	-2.97095015	-2.990236842	-1.157572558	-1.197626826	1.671485528	0.551615956	-0.452613778	-0.365010498	0.569734206	-1.080474031	0.319136979	41	0.257292473	0.131665499	0.125627974	6.300793601	3.37079953	-2.932092693	0.029308546	0.170740276	0.116257338	0.010822103	1.881509861	1.880919145	7.838444307	3.969772466	3.852772501	7.382035802	1.543571424	-0.572398443	0.703402101	4.904100448	-0.812651438	0.539882666	0.605598497
Arkansas	Hot Spring County	5059	0.186743639	0.410264216	-0.281897646	-0.452418307	-0.525191342	0.973361635	-1.193882367	-1.30686012	-2.467718564	-2.515564326	0.117677956	-2.598952482	-3.448142178	-3.413473835	-1.688437826	-1.785792269	1.043728995	0.630145716	-0.384935886	-0.376295089	0.57828943	-1.055641269	0.324678132	44.3	0.20618382	0.110361961	0.095822859	6.488451279	3.42564234	-2.758605161	0.033842452	0.184080209	0.103395575	0.011223647	1.867187473	1.865579734	8.133608589	4.068078594	4.259655096	6.895523246	1.547159121	-0.695480532	0.659548678	4.577736849	-0.879871787	0.518668987	0.566014968
Arkansas	Howard County	5061	0.17623752	0.239344531	-0.31629581	-0.375185328	-0.604330896	0.869842863	-1.009372777	-0.94715824	-2.201492563	-2.111983349	0.147089617	-2.601952079	-3.216833638	-3.165760624	-1.180621573	-1.182614018	1.862498557	0.545306512	-0.4619607	-0.360531646	0.565384073	-1.098623989	0.317876228	40.2	0.26155228	0.137555916	0.123997364	6.212889827	3.332221852	-2.790080325	0.029908446	0.172935731	0.114146086	0.012953583	1.870858258	1.876112703	8.079486666	4.024357893	4.137899625	7.318922572	1.617524535	-0.578485371	0.693385563	4.993710827	-0.820777863	0.542555694	0.602508905
Arkansas	Independence County	5063	0.18531907	0.2944908	-0.311100471	-0.388466552	-0.505858441	1.417688424	-1.883140553	-1.939251918	-2.401578177	-2.360195445	0.160036696	-2.31523809	-2.896195601	-2.964594602	-1.470229807	-1.486802537	1.413948532	0.57026954	-0.438561237	-0.363837554	0.56413745	-1.101527141	0.316833307	40.4	0.24483907	0.124257444	0.120582626	6.25299928	3.359023715	-2.799166028	0.032396404	0.179951586	0.116462263	0.011369143	1.882334748	1.88124545	7.627869226	3.958504586	4.123638976	6.999591813	1.845160078	-0.638550768	0.676420079	4.881568985	-0.855637651	0.530166536	0.592494805
Arkansas	Izard County	5065	0.187260659	0.418925258	-0.284860333	-0.446557466	-0.463422315	1.253620808	-1.729606972	-2.53225605	-2.386170281	-2.370933958	0.113663393	-2.481119964	-3.478278593	-3.830484534	-1.839997765	-1.961238	1.043070714	0.673028278	-0.368348708	-0.362047471	0.639117414	-0.907864086	0.370712212	50	0.179617993	0.090763345	0.088855648	6.942621983	3.601131332	-2.716755715	0.035619237	0.189023977	0.093447213	0.013795115	1.876033571	1.87424922	8.067605532	4.062986851	4.171883244	6.767098853	1.700357528	-0.689845786	0.660749546	4.608163805	-0.874774703	0.522453528	0.58652084
Arkansas	Jackson County	5067	0.181778515	0.263043821	-0.304289208	-0.404825811	-0.579095725	0.924140978	-1.057961009	-1.064541278	-2.42375451	-2.467208075	0.130335446	-2.515497773	-2.90064538	-3.046635244	-1.757827446	-1.898893432	0.736417253	0.638355027	-0.404720476	-0.34364086	0.56745789	-1.093842702	0.31962356	42.2	0.20102977	0.102459281	0.098571489	6.356099433	3.388310491	-2.78162785	0.03229989	0.179748716	0.105763318	0.012322311	1.86270419	1.861563443	8.36397294	4.066581358	4.49958844	7.440055497	1.650501795	-0.594209179	0.699527232	5.039191871	-0.818491017	0.541811853	0.602836145
Arkansas	Jefferson County	5069	0.165211028	0.432976363	-0.306352731	-0.399983507	-0.508296352	0.49031811	-0.557618342	-0.527214255	-2.657417755	-2.688000119	0.166612139	-2.388663529	-3.180820717	-3.267824568	-1.890434017	-2.037424653	1.179542077	0.612615898	-0.419022898	-0.348718673	0.564397463	-1.107928061	0.3190451	41.5	0.217303167	0.112864642	0.104439525	6.268971207	3.341203625	-2.729835994	0.026332307	0.162508749	0.108596365	0.012376793	1.865022242	1.868729373	8.33835801	4.102472079	3.849626095	7.355269487	1.653309013	-0.589437294	0.694800625	4.739877619	-0.824389339	0.533415202	0.621163957
Arkansas	Johnson County	5071	0.180764496	0.296106432	-0.305365422	-0.402312019	-0.514074422	1.269382748	-1.912603422	-2.012857854	-2.20434468	-2.214936037	0.238821114	-1.869395697	-3.101753699	-3.247662207	-1.141221068	-1.15244234	2.107621838	0.569662017	-0.429457763	-0.374828809	0.552603185	-1.105416238	0.300499997	38.5	0.245241424	0.123035088	0.122207336	6.156297589	3.344186844	-2.789814773	0.030553531	0.174791821	0.110755513	0.009482526	1.881003225	1.875771563	7.73796866	3.983922347	4.176283564	6.75258246	1.627468272	-0.613993986	0.679304704	4.728639369	-0.843916533	0.530854337	0.574120532
Arkansas	Lafayette County	5073	0.17550899	0.251207224	-0.310843479	-0.38910426	-0.654529702	0.671530554	-0.768039334	-0.715948638	-2.61682058	-2.519946514	0.149214502	-2.519946514	-3.818253043	-3.514957842	-1.779727639	-1.891667555	1.253714654	0.664825558	-0.40782056	-0.314469191	0.627541982	-0.940878548	0.364071846	49.8	0.184632643	0.097827087	0.086806556	6.949820142	3.595983174	-2.789939463	0.031477901	0.177415797	0.095968418	0.014191821	1.877657226	1.88220714	8.083181447	4.007175357	4.025256854	7.249948474	1.622421274	-0.596984663	0.692423413	4.805810525	-0.831453257	0.533480103	0.613467256
Arkansas	Lawrence County	5075	0.182227344	0.343168321	-0.309962779	-0.391276786	-0.48753395	1.604744908	-2.206332688	-2.228157525	-2.415549077	-2.591583806	0.110301455	-2.872256282	-3.735512911	-3.6111651	-2.062714363	-2.038863951	0.938965809	0.606055512	-0.425563023	-0.346571238	0.584018288	-1.052438301	0.332519629	42.9	0.221505328	0.114471316	0.107035012	6.403124237	3.391211443	-2.798563973	0.033266095	0.182353733	0.108747148	0.015178374	1.865636266	1.862693219	8.336181362	4.05743343	4.536493375	7.017845623	1.779668627	-0.678987103	0.659996357	4.725843759	-0.868126799	0.528264591	0.568617853
Arkansas	Lee County	5077	0.170376429	0.263043821	-0.303524679	-0.406596517	-0.508296352	0.463189907	-0.533817747	-0.599759757	-2.442016478	-2.604689156	0.146780912	-2.5853916	-3.644337622	-3.514957842	-1.816952876	-2.095974123	1.045269777	0.665614271	-0.41592494	-0.419745995	0.586515242	-1.054635611	0.337019995	47.8	0.184149131	0.093825094	0.090325037	6.457553716	3.382493637	-2.751290686	0.029380375	0.171553683	0.095636336	0.013549606	1.879358616	1.877152159	8.167379709	4.023170111	3.87776078	7.072178367	1.63113925	-0.535241633	0.718523982	4.870310594	-0.787895169	0.541856119	0.63264307
Arkansas	Lincoln County	5079	0.171527118	0.263043821	-0.303524679	-0.406596517	-0.58871131	0.645775947	-0.662342546	-1.082523432	-2.471163179	-2.667384394	0.134956592	-2.938276209	-4.109124653	-3.514957842	-1.558441887	-1.854641922	1.212762969	0.701071907	-0.41592494	-0.357514853	0.541678984	-1.15095656	0.297150679	44.3	0.162700631	0.080544612	0.08215702	6.268971207	3.341203625	-2.732879054	0.029502583	0.171986578	0.087630661	0.011211074	1.873070861	1.86730016	7.981216532	3.992984457	3.902431094	7.13015017	1.620968436	-0.604438092	0.660823201	4.480673619	-0.865436058	0.518100984	0.602204593
Arkansas	Little River County	5081	0.180712366	0.215690549	-0.317308696	-0.372503261	-0.60206761	0.876703692	-1.039620201	-0.969525244	-2.119914853	-2.043084105	0.117746233	-2.520109452	-3.309417364	-3.609562734	-1.728619563	-1.730496848	0.708974828	0.601418659	-0.437467951	-0.336074429	0.593822899	-1.031550194	0.341180706	44.7	0.224489131	0.116405274	0.108084857	6.542170894	3.436966859	-2.815795878	0.032735261	0.180830805	0.105332285	0.014357799	1.872351221	1.878305615	7.927366153	4.009828601	4.17035052	7.159793904	1.611617111	-0.613736251	0.687556082	4.83729529	-0.838936323	0.533742757	0.60284798
Arkansas	Logan County	5083	0.174168973	0.299903255	-0.302367347	-0.409253838	-0.498783049	1.300949013	-2.093651138	-2.170318834	-2.252492198	-2.217736067	0.234841981	-2.005371292	-3.727366724	-3.630920599	-1.780301127	-1.861897508	1.148202358	0.619607917	-0.411366883	-0.352033581	0.589434456	-1.024683174	0.332135492	45.3	0.212849225	0.110641082	0.102209143	6.618156843	3.481535413	-2.649973967	0.029988591	0.173784633	0.104635295	0.013790248	1.876150195	1.873994917	7.806983468	3.994853108	4.121873971	7.123718863	1.494293769	-0.652106607	0.687914381	4.770486012	-0.855667583	0.529881995	0.583519185
Arkansas	Lonoke County	5085	0.182693577	0.198465168	-0.309337612	-0.392807079	-0.525521676	1.203052627	-1.512381973	-1.485113776	-2.443432788	-2.435286676	0.148294348	-2.228595877	-3.307971313	-3.521289852	-1.603894427	-1.681866575	1.322863582	0.55658695	-0.442567456	-0.371681597	0.516753994	-1.215530409	0.277690387	37.9	0.253953448	0.129589454	0.124364994	6.066300355	3.292729632	-2.793359836	0.031377996	0.177121301	0.10818911	0.009413214	1.874669283	1.872890613	7.788106593	3.991626245	4.26094067	6.803516059	1.607669437	-0.72326866	0.619437101	4.328640667	-0.922900593	0.506050927	0.58366501
Arkansas	Madison County	5087	0.196722362	0.168298207	-0.300401646	-0.413705548	-0.485756525	1.304180297	-2.29511476	-2.393297503	-2.040455119	-2.09232122	0.147336601	-2.362047269	-2.53808855	-2.556565438	-1.505989195	-1.556706257	1.511678544	0.589511949	-0.417185027	-0.371647251	0.578611227	-1.045710915	0.322031288	42.4	0.232204185	0.118063259	0.114141927	6.457553716	3.445411529	-2.832280631	0.035951699	0.18945433	0.111753901	0.008507274	1.865388059	1.860964573	8.054275999	4.103037708	4.119321848	6.952122258	1.534660576	-0.658657121	0.676637863	4.716158443	-0.846909381	0.532513349	0.596064911
Arkansas	Marion County	5089	0.185549281	0.20365889	-0.309807105	-0.391658759	-0.488342761	1.472806829	-2.506417663	-2.532216393	-2.293056196	-2.258693783	0.089620672	-2.263439353	-3.522142798	-3.522142798	-1.946098605	-1.88208319	1.257981032	0.669546247	-0.398109139	-0.323794707	0.66267263	-0.852973518	0.388217505	53.4	0.181742943	0.09015315	0.091590793	7.26636085	3.739675303	-2.814345867	0.036382721	0.190649583	0.091908369	0.01665369	1.872707618	1.870325637	7.986537738	4.0384956	4.013909906	6.5376903	1.478133428	-0.703903864	0.662205821	4.825721322	-0.863753664	0.530864873	0.601108416
Arkansas	Miller County	5091	0.181384777	0.322582685	-0.307799147	-0.396532226	-0.61384063	0.788077131	-0.922982433	-0.871877031	-2.36411434	-2.366442463	0.136511429	-2.560351596	-3.520670345	-3.404503804	-1.724366238	-1.769153058	1.266422632	0.588603984	-0.429905415	-0.357306116	0.556124694	-1.123638848	0.311079515	41.1	0.232795692	0.120651993	0.112144699	6.268971207	3.344186844	-2.948574138	0.031540331	0.177095322	0.109645683	0.010889411	1.868466725	1.871685352	8.300738642	4.068291273	4.105722724	6.893629912	1.500922239	-0.643565184	0.677170398	4.753584154	-0.851250816	0.529148054	0.60664803
Arkansas	Mississippi County	5093	0.16942134	0.268632856	-0.312515727	-0.384923469	-0.652936425	0.67935963	-0.781311746	-0.719655192	-2.563589234	-2.711220725	0.133186831	-2.617665047	-3.761458416	-3.761458416	-1.642929501	-1.671532956	1.209844673	0.546190483	-0.452219332	-0.370424959	0.531861737	-1.185497714	0.291912925	38.4	0.26095399	0.133946044	0.127008946	6.049793385	3.261693576	-2.884186803	0.027027519	0.164079728	0.119452048	0.012251621	1.854858177	1.862277366	8.789344057	4.13631884	4.49843567	7.539524674	1.74888544	-0.564307849	0.71558407	4.903607947	-0.812627619	0.541242485	0.608468627
Arkansas	Monroe County	5095	0.157099699	0.232304757	-0.329625099	-0.336850363	-0.508296352	0.648272055	-0.735879201	-0.66148741	-2.428083217	-2.547232875	0.155109689	-2.36364128	-3.478278593	-3.514957842	-1.79675584	-2.000021381	0.688409228	0.632192292	-0.434498914	-0.309609299	0.62193043	-0.971226596	0.365665676	48.4	0.204895792	0.100433771	0.104463021	6.877499546	3.583047871	-2.751290686	0.025789683	0.160738303	0.099997538	0.017013386	1.889183142	1.888889583	9.234400826	4.28858003	3.916172162	7.411341265	1.667733053	-0.551096932	0.723720417	5.116804246	-0.788219978	0.549200007	0.614156864
Arkansas	Montgomery County	5097	0.192269731	0.237912395	-0.30452378	-0.404280035	-0.491908417	1.330841906	-2.385259228	-2.409386882	-2.127433368	-2.175350126	0.158835714	-2.045033218	-3.949681274	-3.650589504	-1.663531803	-1.627212145	1.389300279	0.664117982	-0.395698453	-0.332253455	0.646310871	-0.893246386	0.376974732	52	0.185066658	0.093924882	0.091142776	7.134423593	3.681573838	-2.654011195	0.038118755	0.195832025	0.098964697	0.016471065	1.888177341	1.885974348	7.308325648	3.869915007	4.265525682	6.857102761	1.589502796	-0.662657527	0.666408925	4.710799984	-0.864703831	0.525923175	0.576755084
Arkansas	Nevada County	5099	0.177025896	0.266965057	-0.305048332	-0.403055282	-0.634290596	0.730527275	-0.827711736	-0.796311707	-2.554675594	-2.802340278	0.134343495	-2.554675594	-3.613741011	-3.514957842	-1.613363162	-1.642382308	0.32996278	0.59532108	-0.428855356	-0.352423097	0.59428699	-1.020033002	0.338225531	45.9	0.228430472	0.122880302	0.10555117	6.595452979	3.451018393	-2.850949053	0.030366244	0.174042219	0.111182912	0.012604005	1.873193852	1.876581921	8.107317718	4.025669934	4.085652808	7.120301612	1.645225712	-0.591939725	0.694030627	4.887962681	-0.828825842	0.535181748	0.603293214
Arkansas	Newton County	5101	0.17774996	0.187379526	-0.296516212	-0.422290012	-0.471560962	1.315585251	-2.588271467	-2.634010259	-2.181833592	-2.208158405	0.086441913	-2.50911827	-3.886115684	-3.514957842	-2.038211435	-1.98633771	1.067383723	0.651317492	-0.395454409	-0.344253198	0.648248285	-0.880018888	0.374954316	50.3	0.192958565	0.102928899	0.090030666	7.007139217	3.636763214	-2.751290686	0.031542413	0.177748476	0.104093783	0.013931092	1.888463912	1.885585681	7.415748026	3.968295804	3.793247472	6.679195883	1.52530401	-0.662627838	0.668704667	4.769999132	-0.862283969	0.529957575	0.571825135
Arkansas	Ouachita County	5103	0.17363336	0.246923989	-0.325558683	-0.34932029	-0.508296352	0.63943934	-0.745423191	-0.654130937	-2.576326212	-2.678478387	0.138428208	-2.612828685	-3.888388633	-3.589041249	-1.869194574	-1.91859654	0.898754104	0.603741362	-0.442951058	-0.326906927	0.595309966	-1.043365993	0.347098387	45.5	0.222993045	0.111924702	0.111069343	6.603029608	3.44821724	-2.751290686	0.030329115	0.1742992	0.10319989	0.014456564	1.869830982	1.870859149	8.16012646	4.037494968	4.099385194	7.434028816	1.697578034	-0.568467701	0.725372455	5.098818644	-0.79224625	0.544107332	0.614056031
Arkansas	Perry County	5105	0.190985731	0.244071165	-0.30432407	-0.404744772	-0.493517911	1.394487911	-1.929382012	-2.069883016	-2.26336953	-2.356467509	0.098562095	-2.572003874	-4.01480706	-4.01480706	-1.729289426	-1.90869913	0.860593717	0.599791358	-0.417589889	-0.362077272	0.589519909	-1.02765503	0.333237672	44.6	0.22553902	0.113917786	0.111622234	6.587867637	3.481535413	-2.728471947	0.035956373	0.189863944	0.105791388	0.013200426	1.881746247	1.880907201	7.500076484	3.953693323	4.330662391	6.791034898	1.80106053	-0.690063307	0.657166571	4.636499229	-0.879403186	0.523705617	0.568797356
Arkansas	Phillips County	5107	0.168515763	0.24006488	-0.328658362	-0.339887589	-0.508296352	0.466046814	-0.553011414	-0.464863144	-2.606352451	-2.802546854	0.127685994	-2.616332592	-3.478278593	-3.945106362	-1.959945995	-2.048534914	0.757898417	0.551545536	-0.474006275	-0.341069582	0.579917428	-1.064721841	0.329960819	41.4	0.257339882	0.133450556	0.123890326	6.292853089	3.344186844	-2.810213393	0.027105326	0.164558643	0.12254054	0.014341344	1.855910699	1.868133068	8.571956434	4.162196854	4.311381422	7.581916842	1.603252662	-0.483232218	0.747588436	5.305573757	-0.760166358	0.561125486	0.611367709
Arkansas	Pike County	5109	0.188663781	0.26346445	-0.302735183	-0.408412239	-0.506301981	1.295338863	-1.718337186	-1.809977625	-2.15499043	-2.314020904	0.160133268	-2.41721638	-3.726762587	-3.726762587	-1.461912029	-1.503760622	1.537595247	0.615107845	-0.411856408	-0.35546365	0.589440886	-1.034040098	0.33516323	45.2	0.215712887	0.110655973	0.105057914	6.610597552	3.484283271	-2.707831607	0.035307736	0.188236768	0.097558705	0.012130129	1.88343297	1.881503918	7.552427186	3.883583205	4.519259022	6.985070221	1.617419747	-0.654429762	0.676218915	4.6531514	-0.851878807	0.527996402	0.567522029
Arkansas	Poinsett County	5111	0.167873674	0.243818381	-0.315480914	-0.377320082	-0.538392574	1.233230558	-1.401692416	-1.360851177	-2.639002069	-2.699269802	0.117351632	-2.737878991	-3.670576184	-3.670576184	-1.746272561	-1.815254128	0.993033037	0.581983259	-0.439618897	-0.351817204	0.568416162	-1.114146445	0.326751291	41.6	0.237122727	0.120240714	0.116883013	6.33245608	3.382493637	-2.795068601	0.027439446	0.165625189	0.114790202	0.014196852	1.856287512	1.856444017	8.67333506	4.121788009	4.812956891	7.597771738	1.760271661	-0.626649853	0.698007421	4.934299365	-0.829042229	0.537009529	0.59084307
Arkansas	Polk County	5113	0.181057171	0.198021961	-0.311376595	-0.387779451	-0.505334576	1.41244085	-2.436805947	-2.592507413	-1.965753672	-1.990574895	0.143521553	-2.179607951	-3.396075142	-3.994903932	-1.462028339	-1.504353672	1.631733821	0.596896333	-0.425823731	-0.3546708	0.618214858	-0.963187835	0.35697251	45.7	0.227410337	0.113104586	0.11430675	6.678323143	3.516924828	-2.789753233	0.032939107	0.18148771	0.103780465	0.014326786	1.882130977	1.878805166	7.70016369	3.948395125	4.544093289	7.010731838	1.558948446	-0.621986642	0.697423537	5.165370387	-0.819156094	0.545629317	0.58372503
Arkansas	Pope County	5115	0.191272487	0.370933446	-0.30454172	-0.404238246	-0.508064128	1.270439753	-1.750120127	-1.807509858	-2.323703173	-2.266258623	0.173747248	-2.153393935	-3.34331182	-3.358517595	-1.305061358	-1.332734243	1.756769488	0.598333832	-0.421169254	-0.359031456	0.54480924	-1.137165447	0.297977743	37.3	0.226480585	0.116807093	0.109674492	6.016643583	3.27106631	-2.71115091	0.034246926	0.185377571	0.109273477	0.009256213	1.886096773	1.883805181	7.543972307	3.921650519	4.2987918	6.752070695	1.568201724	-0.656074468	0.680559276	4.633322915	-0.851867194	0.527172657	0.596563301
Arkansas	Prairie County	5117	0.181331356	0.253290213	-0.299095017	-0.416623353	-0.533085147	1.050217196	-1.256127438	-1.231574251	-2.760064739	-2.584056803	0.079219217	-3.060844858	-3.127708388	-3.514957842	-1.90212142	-2.128233193	0.60350546	0.632559583	-0.413542783	-0.337350063	0.620709052	-0.941711873	0.353246277	48.4	0.204664855	0.116349301	0.088316554	6.841052551	3.54632298	-2.816751526	0.033414445	0.182694745	0.099619757	0.014389489	1.88317312	1.887045135	7.980958419	4.00087969	4.15824075	6.813367591	1.623869268	-0.667225737	0.655860067	4.676213184	-0.879433542	0.524455202	0.584677608
Arkansas	Pulaski County	5119	0.183794269	0.280629558	-0.321389975	-0.361351346	-0.674228087	0.642870986	-0.761833562	-0.687249213	-2.663568333	-2.638273797	0.218412691	-1.914451352	-3.566278844	-3.637057885	-1.477078039	-1.535202328	1.76006362	0.592026134	-0.444483023	-0.336413306	0.5437975	-1.164923038	0.303983855	39.2	0.230568654	0.117752224	0.11281743	6.140032573	3.304981762	-2.664863753	0.031268472	0.177365968	0.113709964	0.009684321	1.882686228	1.889169786	7.621891598	3.981635852	3.841963333	6.6325451	1.566319622	-0.71695269	0.601351866	3.988944991	-0.925077142	0.505136662	0.59297477
Arkansas	Randolph County	5121	0.183143904	0.268862316	-0.30491676	-0.403363043	-0.495899411	1.390505138	-2.182309871	-2.281047153	-2.505930694	-2.475976752	0.115982599	-2.70996715	-3.478278593	-3.514957842	-1.919804216	-1.984703095	1.209385263	0.581238544	-0.429546524	-0.364403855	0.582263309	-1.065892041	0.333889724	42.3	0.237610979	0.123622784	0.113989195	6.340346994	3.37079953	-2.841972577	0.032820163	0.180975885	0.114398819	0.0142008	1.866342008	1.865043091	8.215246776	4.09306811	4.250818758	6.819322207	1.7182525	-0.655511108	0.676310434	4.86235483	-0.849935823	0.533184967	0.557109186
Arkansas	St. Francis County	5123	0.163207185	0.263043821	-0.303524679	-0.406596517	-0.508296352	0.47684408	-0.555724441	-0.601606716	-2.224576652	-2.649453947	0.146771895	-2.489216758	-3.317750897	-3.696700218	-1.342075301	-2.034176798	1.160696066	0.624905621	-0.34986036	-0.423762115	0.552179131	-1.110257956	0.301300162	41.4	0.209491278	0.105226254	0.104266024	6.25299928	3.364921925	-2.732119526	0.025636676	0.160341228	0.110471393	0.012604025	1.872129594	1.878726339	8.111923946	4.066649225	4.180483907	7.494158414	1.634074025	-0.553825477	0.702360361	4.862316	-0.804279907	0.538752453	0.631863051
Arkansas	Saline County	5125	0.194944386	0.226468656	-0.311269599	-0.388045934	-0.5379656	1.15138557	-1.40224953	-1.349756874	-2.461446624	-2.517226823	0.180005869	-2.119372559	-3.387880501	-3.506732024	-1.580731703	-1.599767903	1.480358684	0.59168698	-0.431019479	-0.3531416	0.566225456	-1.082346109	0.31434058	40.7	0.230789079	0.117686014	0.113104065	6.32455532	3.399884656	-2.769680065	0.036182091	0.190289036	0.102251436	0.008985212	1.889043337	1.887393827	7.363964163	3.914881763	3.945296972	6.331529188	1.581152892	-0.811196864	0.571157231	4.015308253	-0.967019916	0.493438638	0.556357863
Arkansas	Scott County	5127	0.178170655	0.197340436	-0.295197636	-0.425142287	-0.498629767	1.15333289	-2.420856281	-2.549483424	-1.894729981	-1.868988438	0.24651203	-1.797164286	-3.708778591	-3.533428322	-1.349277527	-1.460572819	1.17424809	0.593294015	-0.414340173	-0.371722398	0.598583045	-0.99333486	0.336045768	44.9	0.229745188	0.121584504	0.108161685	6.57267069	3.467730607	-2.890533382	0.030895319	0.175430946	0.104378551	0.011381216	1.867355308	1.861034367	8.28575793	4.101186519	3.957040267	7.243219979	1.668012972	-0.636902745	0.687443895	4.882259771	-0.840633395	0.533479759	0.589379756
Arkansas	Searcy County	5129	0.177594645	0.208085463	-0.299984232	-0.414641177	-0.481925319	1.359677864	-2.534704705	-2.665931119	-2.097186453	-2.118373036	0.11817939	-2.641118715	-3.593843357	-3.514957842	-1.750453292	-1.972261297	0.999663009	0.647574621	-0.396344853	-0.346422423	0.638140353	-0.902264175	0.366916319	49.3	0.195280787	0.099734536	0.09554725	6.964194139	3.626654021	-2.693193976	0.032056642	0.1794441	0.096248553	0.014085507	1.876754309	1.873191477	7.719494539	4.024210524	3.960230915	6.973916534	1.597585502	-0.659788465	0.669721986	4.702242196	-0.855885669	0.529869491	0.56209541
Arkansas	Sebastian County	5131	0.18582266	0.259823996	-0.310888527	-0.388992602	-0.571735511	0.997877276	-1.4567887	-1.45542914	-1.92019524	-1.917658182	0.150065026	-1.603768517	-2.966341417	-2.963208594	-1.120433297	-1.143963142	2.076261434	0.577665165	-0.435579413	-0.360564227	0.547565013	-1.144869382	0.304202457	39.3	0.23995813	0.121986183	0.117972946	6.164414003	3.323191396	-2.862005169	0.032013001	0.178669434	0.118008773	0.009983242	1.88111576	1.875080762	7.69441505	3.965091222	4.162862305	6.901546947	1.552424846	-0.668980801	0.655860824	4.845336291	-0.865914273	0.532925206	0.572806572
Arkansas	Sevier County	5133	0.180636967	0.216680765	-0.300494066	-0.413497938	-0.528103048	1.093466329	-1.671898738	-1.684064066	-1.756386663	-1.736449445	0.137298017	-2.474623296	-2.166106054	-2.239326275	-0.744906285	-0.788302089	2.539675024	0.509628251	-0.448800559	-0.406409852	0.530700233	-1.163929161	0.284443072	36	0.286118481	0.14482372	0.141295761	5.907622195	3.236432592	-2.700940415	0.029858298	0.171648591	0.120273157	0.008762098	1.88334073	1.876017098	7.70757935	3.962628597	4.48472185	7.025552867	1.739176632	-0.541166965	0.69617362	4.684551425	-0.825526928	0.530119265	0.590590632
Arkansas	Sharp County	5135	0.192526727	0.221293437	-0.308159614	-0.395664515	-0.496605769	1.487211413	-2.30198997	-2.282471656	-2.180832578	-2.37226221	0.160428111	-2.673189878	-3.541113921	-3.39541745	-1.889413764	-1.889380099	0.909637319	0.631533747	-0.412292509	-0.339945205	0.641474915	-0.902940617	0.372716454	49.2	0.205310024	0.104862828	0.100448196	6.920982589	3.595983174	-2.724074361	0.03680592	0.192109995	0.105196221	0.01376089	1.868161271	1.865005068	8.213947619	4.058673015	4.172457725	6.953432392	1.706803097	-0.579744216	0.728591025	5.360355226	-0.79515346	0.551361734	0.584379301
Arkansas	Stone County	5137	0.187970134	0.229420117	-0.304376639	-0.404622525	-0.477477067	1.465172795	-2.681936231	-2.619816164	-2.37274009	-2.290853595	0.127650129	-2.591798751	-3.618190504	-3.793381241	-2.010758594	-2.032613616	0.906736279	0.654693973	-0.400412643	-0.33444624	0.653422646	-0.887871576	0.386688798	52.2	0.190869383	0.098433752	0.092436631	7.085195834	3.639281749	-2.945651503	0.035961446	0.18914198	0.094216451	0.013274629	1.881098146	1.87990341	7.768365851	4.041483766	4.33048465	6.580151572	1.626340367	-0.6453813	0.687302529	4.835812316	-0.830972322	0.538109371	0.582110718
Arkansas	Union County	5139	0.171997849	0.23838823	-0.312404971	-0.385202684	-0.645898625	0.707936536	-0.809427258	-0.757174444	-2.587340959	-2.557968168	0.14746289	-2.444373278	-3.585832223	-3.585832223	-1.657579361	-1.706673224	1.227148879	0.57829494	-0.438382221	-0.356697103	0.568813669	-1.087959295	0.319958117	41.7	0.23954394	0.122642022	0.116902918	6.348228099	3.385404563	-2.757669672	0.029056832	0.170581434	0.111399607	0.0142195	1.864218883	1.871068128	8.357598599	4.081734312	4.367844084	6.943905428	1.668012972	-0.630366364	0.663357228	4.758749768	-0.87246887	0.526669692	0.59991597
Arkansas	Van Buren County	5141	0.17837242	0.225222107	-0.302792269	-0.408281382	-0.478683334	1.437106332	-2.433219159	-2.605707696	-2.28916332	-2.343509713	0.124614687	-2.638694126	-3.914058854	-3.914058854	-1.744450507	-1.868386677	1.102469431	0.648830493	-0.401299755	-0.338635734	0.643854049	-0.898728332	0.37502896	50.6	0.194500849	0.101058721	0.093443128	7.014271167	3.639281749	-2.612991988	0.032754998	0.181794911	0.092321244	0.015111305	1.881858744	1.879088953	7.571110185	3.991875133	4.135951919	6.548979116	1.476396827	-0.678178505	0.675777027	4.904497121	-0.854766355	0.534893078	0.558887279
Arkansas	Washington County	5143	0.194581946	0.325440054	-0.301089918	-0.412155466	-0.540390748	1.071896737	-1.691276463	-1.765399106	-2.11480832	-2.094930145	0.236432185	-1.882328395	-3.478278593	-3.514957842	-1.056518277	-1.077724097	2.227433398	0.575408892	-0.424273146	-0.375721506	0.494479813	-1.269057802	0.259008853	33.2	0.241443888	0.123465068	0.11797982	5.683308895	3.158179799	-2.609301815	0.033779673	0.184624768	0.115724656	0.006686146	1.893475316	1.890900464	7.133055487	3.845079034	3.986202462	6.602172532	1.394626764	-0.695773589	0.61323208	4.469200878	-0.90107433	0.519899327	0.585710427
Arkansas	White County	5145	0.188535759	0.342896036	-0.312411152	-0.385187111	-0.520911024	1.324073582	-1.6326124	-1.639770952	-2.469627767	-2.438266056	0.164110664	-2.368535728	-3.432691328	-3.339015588	-1.633104642	-1.674050556	1.441871194	0.592747287	-0.433091071	-0.349651565	0.551290822	-1.132539703	0.306350115	39	0.230100171	0.118167927	0.111933244	6.164414003	3.326206998	-2.844615895	0.03422896	0.184814497	0.105772754	0.010629167	1.876951639	1.875690963	7.743946649	3.971925702	4.285765079	7.053669099	1.591843411	-0.694099913	0.643288376	4.717168096	-0.883791953	0.523395625	0.591370123
Arkansas	Woodruff County	5147	0.160710864	0.255979327	-0.314995652	-0.378581798	-0.621064532	0.800064509	-0.913096223	-0.855738054	-2.570106732	-2.458169654	0.123850457	-3.022108612	-3.797980974	-3.197971443	-1.866218627	-2.068272493	0.762831771	0.617915398	-0.427253357	-0.333276566	0.615823739	-0.984475778	0.36042345	46.7	0.213925051	0.11028581	0.103640241	6.737952211	3.5276718	-2.751290686	0.026477125	0.162864568	0.105247087	0.016140241	1.865629489	1.856175996	8.513846472	4.08043258	4.432066019	7.630658704	1.72916479	-0.58691167	0.705226537	4.979180487	-0.818000323	0.540215392	0.600515599
Arkansas	Yell County	5149	0.178142292	0.247365322	-0.300277689	-0.413983744	-0.490104035	1.306928159	-1.936480291	-2.009024136	-2.246352805	-2.27605431	0.186313286	-2.147310207	-3.373943667	-3.4827947	-0.968053771	-1.012401545	2.149605979	0.573606963	-0.425365428	-0.376044765	0.565434737	-1.087170526	0.314586132	42	0.242632554	0.125346579	0.117286975	6.363961031	3.396998504	-2.774875322	0.030348188	0.174260235	0.109956379	0.011434391	1.869669553	1.860590456	8.103720601	4.042370126	4.394759601	7.243855277	1.585686278	-0.600971723	0.678037347	4.732045765	-0.841814493	0.531368167	0.609401187
California	Alameda County	6001	0.186548276	0.280669118	-0.307531792	-0.397173815	-0.508296352	0.562361587	-1.277747653	-1.239874817	-2.266429142	-2.281020577	0.150065026	-2.386262742	-2.345940001	-2.307732233	-0.947494931	-0.957193481	1.398509867	0.634427931	-0.410638619	-0.339441386	0.52275921	-1.201963654	0.28292592	38.7	0.203491157	0.1040978	0.099394357	6.156297589	3.332221852	-2.700940415	0.030096458	0.178739652	0.10557756	0.006549082	1.918430024	1.914053181	6.13776722	3.644299815	3.305591988	5.814608438	1.290924559	-0.906150569	0.478607817	3.183910546	-1.056661326	0.456474733	0.57841142
California	Alpine County	6003	0.18409404	0.277020926	-0.303524679	-0.478412174	-0.595629601	0.667678898	-1.829576281	-2.450511388	-2.46301268	-2.497691057	0.213590093	-2.207525862	-3.478278593	-3.514957842	-1.177632679	-1.246506307	1.721419833	0.677085548	-0.354593396	-0.377344391	0.641466687	-0.85679429	0.353396778	50	0.177148919	0.097432355	0.079717563	7.063993205	3.679112893	-2.575323811	0.032282306	0.180437967	0.094119052	0.004429698	1.889183142	1.888889583	7.34473807	3.915074225	3.499319596	6.301704418	1.35564305	-0.783484866	0.622253457	4.418336954	-0.901585554	0.514419735	0.558105287
California	Amador County	6005	0.19254125	0.478970978	-0.303524679	-0.406596517	-0.475589244	0.993152507	-1.619337535	-2.553880501	-1.855818058	-2.029938543	0.200004979	-2.058979759	-2.813746223	-2.858682515	-1.041010475	-1.269749653	1.819811958	0.720482895	-0.41592494	-0.374845003	0.650557359	-0.879861967	0.378767052	54.2	0.151188362	0.078261213	0.072928148	7.092249291	3.626654021	-2.657448274	0.036781406	0.192359079	0.087885618	0.010742598	1.905153559	1.902904215	6.66998926	3.803721006	3.643304169	6.312346662	1.429267666	-0.882645838	0.537126998	3.741067354	-0.999290051	0.482968165	0.549227094
California	Butte County	6007	0.18409404	0.289846065	-0.30549116	-0.402016678	-0.547028622	1.068626073	-1.976033156	-2.07547151	-1.904615297	-1.890992174	0.150065026	-1.598620533	-2.840824595	-2.846353224	-1.058371975	-1.072019169	1.941302672	0.635949237	-0.407619202	-0.342017987	0.568292438	-1.081744799	0.317318038	38.2	0.202536746	0.103707441	0.098830305	6.066300355	3.286569226	-2.649185657	0.032282306	0.180437967	0.105123622	0.011530021	1.890120321	1.887320544	7.361515471	3.891230506	4.017837009	6.382913408	1.373831145	-0.758235533	0.624259468	4.353362657	-0.899603549	0.512021209	0.562932117
California	Calaveras County	6009	0.188321443	0.220635702	-0.30303081	-0.407733849	-0.5115815	1.206216488	-2.180351572	-2.371723155	-2.030369645	-1.98329982	0.204057194	-1.990644643	-2.898088405	-2.855368625	-1.180991068	-1.193358189	1.692081301	0.688026973	-0.387540467	-0.321678152	0.654426964	-0.868209274	0.380553315	53.1	0.170527086	0.088008842	0.082519244	7.204165462	3.69870907	-2.677829483	0.035147145	0.187949119	0.093001588	0.011503015	1.900508646	1.898672258	6.952906045	3.866044172	3.674674875	6.245126868	1.336859821	-0.909067048	0.537681126	3.924193599	-0.995764916	0.490405109	0.555093341
California	Colusa County	6011	0.189799042	0.227295183	-0.292982283	-0.429869006	-0.496313703	1.140674724	-2.118485908	-2.261425509	-1.839202226	-1.883104521	0.191795956	-2.066164504	-2.533897752	-2.507172364	-0.503119011	-0.537296886	1.398509867	0.531321711	-0.434387541	-0.402665192	0.530338334	-1.144177322	0.278230424	35.9	0.271082821	0.141552028	0.129531793	5.941380311	3.261693576	-2.700940415	0.032726095	0.179518653	0.11440572	0.005987912	1.902289003	1.890491943	6.932716352	3.816657407	3.809395035	6.038913741	1.324488233	-0.711856667	0.601048368	4.016809367	-0.914039428	0.499808182	0.577300914
California	Contra Costa County	6013	0.18641892	0.208257995	-0.310604313	-0.389696201	-0.641674969	0.720976295	-1.34379023	-1.300113424	-2.284952093	-2.3041644	0.150065026	-2.386262742	-2.528362897	-2.523434362	-0.885542547	-0.885111308	1.398509867	0.601830035	-0.426310471	-0.349549419	0.545944774	-1.143368094	0.301393438	41.2	0.224223948	0.11439374	0.109831208	6.32455532	3.382493637	-2.700940415	0.031473554	0.180082414	0.102296481	0.007350639	1.915885189	1.913145458	6.161482936	3.664971758	3.429614431	5.859514068	1.207634367	-0.910077785	0.488203071	3.628080921	-1.030146377	0.47436701	0.562612886
California	Del Norte County	6015	0.18640094	0.47844705	-0.303524679	-0.406596517	-0.550820793	0.802610257	-1.497766292	-2.461835187	-2.46301268	-2.497691057	0.245203707	-1.790028898	-3.081979546	-2.952481069	-0.887326952	-1.145154894	1.962129241	0.625152565	-0.35844233	-0.413128545	0.568980494	-1.058983538	0.311288642	43.4	0.2093351	0.107940019	0.101396081	6.33245608	3.373730661	-2.635948702	0.033249736	0.183031075	0.096878472	0.009169704	1.883673506	1.881427345	7.86849307	3.952060808	4.217538152	6.604236643	1.546912643	-0.75243513	0.631366743	4.395579389	-0.895394836	0.514326476	0.570364885
California	El Dorado County	6017	0.194686261	0.205853047	-0.302218457	-0.409593714	-0.523183661	1.11911672	-2.227464445	-2.351618991	-2.158036585	-2.193820855	0.27766344	-1.570104069	-2.936523615	-2.956431258	-1.178333335	-1.185240492	2.097438741	0.643885512	-0.400810721	-0.343797526	0.603104429	-0.974277024	0.336553571	47.6	0.19757623	0.101269908	0.096307322	6.819090848	3.570018491	-2.665160427	0.036626684	0.191916547	0.091773407	0.008811276	1.913507636	1.910632008	6.293354783	3.713032264	3.583826625	5.884167068	1.27989498	-0.919586793	0.53484807	3.830923908	-1.004440631	0.48293697	0.552966698
California	Fresno County	6019	0.190969564	0.260530951	-0.301815312	-0.41051175	-0.588899475	0.868073385	-1.532712143	-1.542090836	-1.828204785	-1.82677306	0.150065026	-2.386262742	-2.846404768	-2.8553469	-0.566252456	-0.574827364	2.768629547	0.515370914	-0.449661282	-0.400566666	0.500729425	-1.249432825	0.263135416	33.5	0.282107614	0.144007462	0.138101152	5.718391382	3.174802104	-2.647348047	0.032432817	0.180717205	0.120499181	0.007474719	1.897214424	1.891414849	7.058782575	3.845508313	3.588750894	6.510358238	1.488691698	-0.623475609	0.624595338	3.917326097	-0.884459279	0.506297647	0.589537811
California	Glenn County	6021	0.198815828	0.227435036	-0.292982925	-0.429867646	-0.510702219	1.088119306	-2.099048285	-2.274152681	-1.786666727	-1.7990074	0.249696791	-1.801905745	-2.975679191	-2.961451999	-0.651396114	-0.694070319	2.629958841	0.538370262	-0.43074167	-0.400525784	0.540206242	-1.118355593	0.285480229	37.1	0.266263811	0.138450618	0.127814193	6	3.267948037	-2.700940415	0.036982587	0.191363391	0.114313608	0.008841207	1.891438199	1.883650739	7.0723898	3.867132102	4.034288567	6.208417287	1.400710637	-0.733454408	0.610358455	4.104447077	-0.905725219	0.5059434	0.583361905
California	Humboldt County	6023	0.178751565	0.343394183	-0.304490989	-0.4043564	-0.557317103	0.999232021	-2.067242228	-2.199075641	-1.513122077	-1.481027917	0.239064931	-1.814451279	-2.76825839	-2.793398688	-1.217940719	-1.22112021	1.743608689	0.657559023	-0.398638989	-0.334235569	0.570639624	-1.071805124	0.317893653	39.7	0.189100869	0.096675486	0.092426382	6.236986452	3.364921925	-2.783149591	0.030915794	0.175850107	0.099872872	0.010254913	1.886241286	1.887674132	7.510322954	3.953955615	4.130488562	6.492456733	1.301680949	-0.804568194	0.61460256	4.565594471	-0.909518594	0.520855282	0.567255512
California	Imperial County	6025	0.182112491	0.364075586	-0.290281288	-0.435526338	-0.507797515	1.13820005	-1.622993865	-2.029747274	-1.912588874	-1.90022478	0.221419947	-1.98957377	-2.969986929	-3.045523981	-0.37101586	-1.689447866	1.398509867	0.51159023	-0.433495705	-0.420188221	0.510696697	-1.222484306	0.270708546	33.8	0.28474564	0.143973629	0.140773011	5.718391382	3.164849681	-2.708829582	0.02869732	0.169731577	0.12269858	0.005955253	1.912021106	1.885376987	6.789099862	3.793329217	3.190924808	6.067297899	1.330413773	-0.608836172	0.6374423	4.099493681	-0.848531671	0.512706215	0.581134692
California	Inyo County	6027	0.188967626	0.283497658	-0.300236236	-0.41407671	-0.569020801	0.910497331	-2.122615949	-2.337039988	-2.46301268	-2.497691057	0.199400444	-2.041320843	-3.000504936	-3.17637885	-0.919952907	-0.942130666	2.102582729	0.629471016	-0.402575077	-0.35442681	0.616558335	-0.946795233	0.348350671	46.3	0.206608905	0.10516204	0.101447865	6.715653356	3.5276718	-2.557388492	0.033708692	0.184743745	0.102903693	0.009535897	1.892539316	1.902186841	7.282616788	3.941511935	3.884178727	6.505478616	1.382017043	-0.836357214	0.562289541	3.884078769	-0.97147444	0.490765928	0.565297405
California	Kern County	6029	0.190970523	0.330079346	-0.290607019	-0.434850015	-0.548659426	0.930502051	-1.472941777	-1.539585495	-1.877084738	-1.883456511	0.150065026	-1.564644192	-2.86908501	-2.86130365	-0.549456675	-0.578645457	2.711079305	0.507214814	-0.436803638	-0.420507777	0.482557563	-1.286709603	0.246359584	32.6	0.287810847	0.146385922	0.141425925	5.656854249	3.158179799	-2.729791302	0.032441841	0.180352806	0.120839428	0.007197163	1.889231208	1.878272835	7.377499156	3.898890835	4.173797567	6.780538356	1.438858659	-0.647425461	0.638243414	4.089040997	-0.877644209	0.51000356	0.607748766
California	Kings County	6031	0.193999131	0.476178343	-0.303524679	-0.406596517	-0.527115996	0.821912051	-1.293979748	-1.622805331	-1.773886739	-1.816950319	0.278429247	-1.651365337	-2.754521958	-2.756138523	-0.523437567	-0.596909415	2.662476951	0.532430429	-0.383385033	-0.357514853	0.471468573	-1.314644273	0.237365449	31.6	0.270322695	0.137839368	0.132484327	5.656854249	3.184692517	-2.889695709	0.033024897	0.181390324	0.123194505	0.00580066	1.901242575	1.893563051	6.969749913	3.803243121	3.861734033	6.300529056	1.39846085	-0.668662015	0.641143968	4.091587967	-0.877149901	0.506232099	0.592082178
California	Lake County	6033	0.184883791	0.258336383	-0.301016506	-0.412321239	-0.534105365	1.082204777	-1.936015136	-2.026989854	-1.646207808	-1.654652311	0.18566265	-2.131125752	-2.83536622	-2.799917218	-0.945647099	-0.97157785	2.057696041	0.621478505	-0.40696027	-0.355943043	0.613246748	-0.947974481	0.34336322	46.8	0.21166192	0.108238816	0.103424104	6.723094526	3.519617727	-2.863536957	0.033774605	0.183521508	0.106557026	0.013171565	1.87367055	1.872893595	8.124783495	4.053288499	4.335278548	6.739324689	1.426185825	-0.743678448	0.621994912	4.498709621	-0.897590929	0.51816076	0.567031801
California	Lassen County	6035	0.182340243	0.263043821	-0.303524679	-0.406596517	-0.469413421	0.714503581	-1.106389809	-2.239749954	-1.589346453	-1.774349106	0.206196882	-2.140885707	-2.358134182	-2.37464543	-0.855011902	-1.270221384	1.77621686	0.684314733	-0.41592494	-0.357514853	0.537137739	-1.118915099	0.280937448	42.5	0.17276782	0.089001098	0.083767722	6.156297589	3.30803064	-2.69854405	0.031007408	0.176464803	0.095875525	0.006608137	1.896142583	1.886601294	7.168403043	3.852840986	4.018869182	6.380212321	1.457276186	-0.818028979	0.577469671	3.933545875	-0.957792462	0.489481652	0.572877264
California	Los Angeles County	6037	0.180345786	0.261450049	-0.307174031	-0.398029743	-0.615319628	0.780988376	-1.371443159	-1.327422853	-2.136170413	-2.152785579	0.150065026	-2.386262742	-2.742004726	-2.734827723	-0.615333294	-0.612928194	1.398509867	0.618394137	-0.416068113	-0.347164922	0.520266847	-1.213155528	0.282155034	38.3	0.213620598	0.109330147	0.104291451	6.090976933	3.301927249	-2.41231121	0.02903545	0.172641356	0.106081552	0.006790847	1.915353029	1.908547621	6.381964677	3.700491118	3.26919606	6.025631093	1.372175286	-0.784662043	0.550245228	3.616494327	-0.961909792	0.480086891	0.592851419
California	Madera County	6039	0.186640634	0.361706966	-0.316647323	-0.374258186	-0.551779427	1.10582349	-1.841130086	-1.56463384	-1.657456462	-1.650241187	0.231628938	-1.882270915	-2.810915901	-2.819939314	-0.53289513	-0.530648993	2.725184855	0.526693963	-0.463646136	-0.375976018	0.52351445	-1.168354019	0.274978569	35.4	0.274264159	0.138502338	0.135762821	5.873670062	3.223652864	-2.700940415	0.031502763	0.176753305	0.115757697	0.006738559	1.900948255	1.891406874	6.92071052	3.822863785	3.685013645	6.340082064	1.325310372	-0.646886523	0.63070647	4.295986281	-0.872751823	0.514874188	0.588332529
California	Marin County	6041	0.180582161	0.317797113	-0.310515881	-0.389914699	-0.553803111	1.082997354	-1.747402632	-1.977600146	-2.239746198	-2.386777552	0.150065026	-1.419516171	-2.891531374	-2.832928598	-1.074989907	-1.103755588	2.626409812	0.642686934	-0.410565361	-0.331840711	0.61226006	-0.991617884	0.357161678	48.9	0.198323425	0.100659357	0.097665068	6.892024376	3.577847504	-2.463179376	0.030614008	0.176784305	0.091125602	0.007720472	1.93123528	1.93070097	5.481873003	3.915074225	3.024247929	5.434597253	1.220369632	-0.975648225	0.481701715	3.448003806	-1.050518034	0.473124179	0.529939089
California	Mariposa County	6043	0.172069992	0.348001707	-0.29290182	-0.430039182	-0.510958642	1.101724879	-2.156360688	-2.206150593	-1.714443603	-1.794668039	0.20115264	-2.080215909	-2.956457547	-3.088942826	-1.211118522	-1.229130786	1.801808795	0.703109984	-0.368608376	-0.335691659	0.661252302	-0.838011755	0.379378946	53.2	0.161484462	0.081498413	0.079987049	7.224956747	3.718099773	-2.638996543	0.028911659	0.17070409	0.093071371	0.010464291	1.898704877	1.893231955	7.211989443	3.915454969	3.649821721	6.074171902	1.262688344	-0.862773893	0.556508338	4.09626989	-0.971987708	0.497691081	0.546041638
California	Mendocino County	6045	0.176296193	0.283713285	-0.304583976	-0.404139788	-0.542992489	1.070968213	-2.13955394	-2.385490743	-1.496712808	-1.501928982	0.206788636	-1.854372618	-2.912603336	-2.851595948	-0.870858819	-0.908877178	2.313820169	0.622248883	-0.410338275	-0.350957989	0.613436127	-0.968289747	0.35108926	45.2	0.211173463	0.107183792	0.103990671	6.618156843	3.487026803	-2.966033017	0.029870655	0.172286279	0.103711943	0.009914659	1.899484659	1.896706638	7.04939953	3.889283375	3.883957771	6.338506085	1.313656347	-0.78232582	0.59608546	4.247930133	-0.917486134	0.511405529	0.559614858
California	Merced County	6047	0.196521003	0.293301476	-0.296843055	-0.421578367	-0.556844986	0.953337932	-1.689022148	-1.722948932	-1.888416561	-1.905564698	0.150065026	-1.415572433	-2.691282763	-2.747819857	-0.507936582	-0.523305003	1.398509867	0.500517523	-0.449746976	-0.41328483	0.484781073	-1.286148281	0.249372592	32.1	0.29252837	0.149824538	0.142704832	5.594640292	3.127810804	-2.901557092	0.034377906	0.185040855	0.121308613	0.006436465	1.896311329	1.886041028	7.073021803	3.83095697	3.767591423	6.396466148	1.408239965	-0.643792907	0.637099239	4.201624551	-0.861982747	0.513424628	0.597525412
California	Modoc County	6049	0.188449614	0.342757104	-0.298336612	-0.418302326	-0.525024398	1.103097943	-1.96873737	-2.441231441	-1.618103761	-1.57541719	0.183926244	-2.230424215	-2.645279457	-2.867000296	-1.126299931	-1.147154747	1.954474838	0.648934939	-0.39249707	-0.35033771	0.650271204	-0.860497685	0.370254729	49.9	0.194436019	0.09806683	0.096370189	7	3.639281749	-2.63105348	0.035265669	0.188503743	0.089620119	0.011311938	1.886710031	1.879139455	7.616720466	4.003316244	4.257449449	6.442008812	1.526080692	-0.783933539	0.599928831	4.318104252	-0.919953678	0.513469425	0.551564566
California	Mono County	6051	0.186650679	0.286032859	-0.275572118	-0.464573554	-0.478928711	1.024926121	-2.245797135	-2.603210765	-1.850026564	-1.837438315	0.245995248	-1.969315313	-2.579738837	-2.983178225	-0.849844475	-0.896284728	2.702350602	0.6759153	-0.355548047	-0.377000931	0.544364105	-1.066966835	0.274958772	39.8	0.177860319	0.089172975	0.088688344	6.379655163	3.462177786	-2.700940415	0.029629254	0.176709045	0.093404204	0.010498536	1.889183142	1.888889583	5.723925795	3.527578559	3.158848055	5.465235265	1.281033367	-0.859745238	0.542433763	3.767637613	-0.990804063	0.484657352	0.553705279
California	Monterey County	6053	0.184067854	0.346613912	-0.292905065	-0.430032323	-0.54799107	0.948043016	-1.681457573	-1.864317847	-1.871031288	-1.902156763	0.150065026	-1.43822258	-2.501009641	-2.537720302	-0.514065001	-0.541219849	1.398509867	0.54808039	-0.423868354	-0.399687756	0.519142465	-1.192772352	0.275243414	35.6	0.259676483	0.132625216	0.127052267	5.907622195	3.252266663	-2.805303034	0.030232012	0.173812845	0.115569311	0.006318084	1.916469622	1.911899019	6.291432766	3.713987495	3.350137367	5.810168449	1.259354927	-0.663905194	0.610411798	4.051601174	-0.902933477	0.497678205	0.56552511
California	Napa County	6055	0.176225593	0.332449095	-0.303160273	-0.407436197	-0.553397833	1.00080849	-1.869527585	-1.954910188	-2.191571455	-2.204504685	0.150065026	-2.386262742	-2.701103856	-2.657432676	-0.751113671	-0.773058298	2.806318395	0.637120217	-0.404656937	-0.344847478	0.582017934	-1.039875635	0.325466417	43.2	0.201802893	0.103693357	0.098110537	6.496152708	3.451018393	-2.775046472	0.030028905	0.173340762	0.094693758	0.009286341	1.912586408	1.907032671	6.221219557	3.667087221	3.552936801	6.106702299	1.406710459	-0.850113881	0.517640905	3.781030189	-1.014789387	0.478675199	0.556658179
California	Nevada County	6057	0.186288196	0.227727667	-0.308712004	-0.39432879	-0.503327714	1.343799595	-2.431790916	-2.580468058	-2.192687012	-2.195409445	0.184263697	-2.077196317	-2.998501658	-2.94933001	-1.295385375	-1.328772369	1.686899441	0.689571619	-0.393608074	-0.311226842	0.657124929	-0.871408748	0.386388114	52.7	0.169596509	0.087224698	0.082372811	7.127411872	3.661793342	-2.758720383	0.034262332	0.185217434	0.088318219	0.009885216	1.910202644	1.909367097	6.469948615	3.766058716	3.611128117	5.86756113	1.231724383	-0.922866518	0.53905317	3.894552834	-0.990958778	0.49012378	0.523685079
California	Orange County	6059	0.183723645	0.24015736	-0.306817883	-0.398878871	-0.614925892	0.790897988	-1.956244599	-1.984323464	-2.283771139	-2.299072904	0.150065026	-2.386262742	-2.705668298	-2.719568204	-0.768560038	-0.769450104	1.398509867	0.612817401	-0.417510949	-0.350435274	0.534733297	-1.167603837	0.29140887	39.9	0.217174454	0.111007042	0.106168412	6.212889827	3.344186844	-2.429643295	0.030176549	0.175806026	0.107074545	0.006776846	1.919627937	1.911547716	5.983619796	3.623160006	3.275732602	5.904028657	1.278753601	-0.856910915	0.496062936	3.274955863	-1.033903996	0.467627895	0.554865397
California	Placer County	6061	0.198872545	0.214794427	-0.311349116	-0.38784792	-0.561191704	1.047435006	-1.978505129	-2.047890321	-2.280220683	-2.270559696	0.150065026	-2.386262742	-2.848656207	-2.894892893	-1.144727093	-1.14028585	2.249005149	0.607168458	-0.425008521	-0.346232138	0.584127911	-1.050650189	0.332138291	43.7	0.22079085	0.112430675	0.108361175	6.503845017	3.445411529	-2.705240475	0.037914551	0.195061558	0.096656734	0.008737497	1.914862809	1.912178863	6.157756865	3.655397298	3.499319596	5.880313587	1.225567713	-0.973041979	0.493207149	3.503845788	-1.048786773	0.471835891	0.537198293
California	Plumas County	6063	0.187321461	0.248044886	-0.303182895	-0.407384151	-0.515558002	1.198355863	-2.184348014	-2.376589056	-1.84292551	-1.761076871	0.166634351	-2.202368304	-2.93152574	-3.273503514	-1.330825009	-1.333793673	1.60949397	0.682488413	-0.38681475	-0.327883148	0.661220946	-0.836727492	0.378757473	53.1	0.173872431	0.087149402	0.086724029	7.231873893	3.72050943	-2.792234452	0.035021036	0.187126205	0.091372619	0.01132657	1.894837128	1.890630707	7.323641462	3.939552998	4.14799826	6.256388135	1.421932813	-0.861347202	0.565381888	4.07423199	-0.970411614	0.496878454	0.544321949
California	Riverside County	6065	0.193832992	0.236960194	-0.302178007	-0.409685975	-0.572703968	0.913989608	-1.43975621	-1.439272589	-2.016079689	-2.018384277	0.150065026	-1.418979675	-2.648384905	-2.64752522	-0.599117782	-0.604483507	2.783168489	0.564616398	-0.429838156	-0.378841547	0.529102448	-1.169284024	0.283552579	37.2	0.248591393	0.127007338	0.121585055	6.016643583	3.280385638	-2.72224246	0.034510587	0.186039537	0.109244654	0.007346745	1.907964064	1.900315769	6.661605089	3.763200528	3.701630642	6.193767584	1.142076461	-0.768034319	0.583613729	4.135970384	-0.926300268	0.501448552	0.609298595
California	Sacramento County	6067	0.192389129	0.24549916	-0.310725111	-0.389397409	-0.652779842	0.699134565	-1.275178152	-1.25529211	-2.118013078	-2.105847529	0.150065026	-2.386262742	-2.2058161	-3.514957842	-0.926569528	-0.928531495	2.756609561	0.586815791	-0.432209471	-0.356184829	0.525229265	-1.202077084	0.286527646	37.9	0.233961973	0.119312907	0.114650066	6.049793385	3.283480343	-2.42794426	0.033366929	0.184772786	0.111204844	0.007969774	1.90103419	1.896392558	6.866120154	3.802072108	3.663035892	6.314520968	1.400192489	-0.801318424	0.578895453	3.960770123	-0.94976043	0.492823414	0.595611586
California	San Benito County	6069	0.205162913	0.166338361	-0.300421934	-0.413659988	-0.530779711	1.083627608	-2.03679188	-2.138990307	-1.820262647	-1.807204411	0.262653841	-1.678078859	-2.618857411	-2.683861838	-0.515166362	-0.518483466	2.708771119	0.55573787	-0.42822414	-0.388376239	0.508371761	-1.214589464	0.265279477	36.7	0.254522717	0.127643975	0.126879742	6.008327554	3.289652313	-2.932563146	0.038096323	0.194724413	0.111014733	0.005159579	1.913939003	1.904676291	6.274896907	3.71165381	3.415385864	5.888400075	1.425697213	-0.757956435	0.560310362	3.766010058	-0.962154065	0.484441067	0.558421573
California	San Bernardino County	6071	0.189927488	0.257702109	-0.302800792	-0.408261838	-0.587496767	0.862370513	-1.340728133	-1.317382661	-1.978425968	-1.989950885	0.150065026	-1.378568218	-2.621704055	-2.629952244	-0.5639061	-0.566341633	2.758393257	0.545690031	-0.4384998	-0.385853442	0.492556303	-1.270120561	0.256537822	34.9	0.261292647	0.133632028	0.127661619	5.813776741	3.201041328	-2.733459892	0.032407272	0.180241146	0.11601573	0.006983755	1.896424086	1.884138014	7.043441297	3.830110584	3.984103576	6.461308607	1.327358934	-0.702511734	0.592656882	3.870223447	-0.914505743	0.496165836	0.611867104
California	San Diego County	6073	0.185150823	0.317792726	-0.298215589	-0.418569275	-0.589815411	0.834618776	-1.526582911	-1.592960531	-2.168262875	-2.192358403	0.150065026	-2.386262742	-2.533264206	-2.537863105	-0.770069542	-0.7652251	1.398509867	0.617610774	-0.404767684	-0.362126089	0.525501342	-1.188344263	0.28338317	37.8	0.214118837	0.109491074	0.104628763	6.033241252	3.274178649	-2.421374648	0.030460375	0.176692523	0.110289021	0.006906249	1.914904593	1.910499733	6.249620654	3.66661718	3.38860081	5.905940584	1.159867847	-0.83986489	0.549935626	3.455539305	-0.975313324	0.474576362	0.566456394
California	San Francisco County	6075	0.184779745	0.301841716	-0.292786407	-0.430283101	-0.671453611	0.560527437	-1.535349134	-1.577538741	-2.383801407	-2.499660692	0.150065026	-2.386262742	-2.637989765	-2.643374411	-1.09898359	-1.1382402	1.398509867	0.609162434	-0.355209782	-0.314105319	0.543808461	-1.136738401	0.296360407	38.6	0.134049136	0.068225228	0.065824908	6.188699379	3.364921925	-2.700940415	0.030111487	0.178775637	0.100302371	0.007214439	1.923206483	1.918675217	6.150215102	3.630397404	3.965749225	5.643810278	1.253338005	-0.940150462	0.478800366	3.366237597	-1.053703978	0.460038936	0.539156222
California	San Joaquin County	6077	0.196482897	0.274469608	-0.302035198	-0.410011434	-0.634151517	0.721481579	-1.383663109	-1.380380918	-1.996917806	-2.017127221	0.150065026	-2.386262742	-2.370856447	-2.399628537	-0.67013156	-0.684924889	1.398509867	0.535218446	-0.442277276	-0.390960041	0.507772893	-1.236823433	0.2701006	35.7	0.268414746	0.137665863	0.130749883	5.882176468	3.226857292	-2.572773297	0.034891455	0.187840583	0.114407208	0.00766093	1.894854496	1.887080354	7.151443766	3.854623252	3.870431661	6.50074942	1.459693976	-0.760897997	0.548740154	3.700482595	-0.956104485	0.490594518	0.587298577
California	San Luis Obispo County	6079	0.182953809	0.383253251	-0.295477255	-0.424539907	-0.520947822	1.118207318	-1.833774391	-2.254598127	-2.142479221	-2.168139393	0.269430441	-1.691362152	-2.990633664	-3.08593911	-0.922346754	-0.960507036	2.162460146	0.680889767	-0.380203572	-0.338777788	0.593048444	-1.013604292	0.334160017	42.2	0.174840551	0.089760847	0.085080704	6.33245608	3.373730661	-2.757389736	0.032246844	0.179695977	0.093750053	0.008707832	1.911132886	1.908418157	6.387226519	3.721911633	3.536489013	6.104109029	1.211387553	-0.880898298	0.533830621	3.950980162	-0.993465375	0.489477853	0.523266503
California	San Mateo County	6081	0.181062229	0.225471605	-0.305332583	-0.402389096	-0.659041671	0.64887563	-1.84301215	-1.875240048	-2.346889718	-2.388071317	0.150065026	-2.386262742	-2.13437181	-3.514957842	-0.918792254	-0.922848842	1.398509867	0.636147812	-0.407433712	-0.342080285	0.549047343	-1.138807496	0.304744438	41.4	0.202412251	0.103721063	0.098692188	6.316644679	3.376656708	-2.700940415	0.028480004	0.173616105	0.104840227	0.006767479	1.928102924	1.920471575	5.633098712	3.527347716	3.123375155	5.598979406	1.318480725	-0.911444143	0.453394531	3.078771352	-1.076499683	0.452390236	0.551700743
California	Santa Barbara County	6083	0.185422436	0.355807259	-0.30103875	-0.412271021	-0.543250745	1.038154319	-1.862824563	-1.970897459	-1.959407628	-1.981206629	0.150065026	-1.50064923	-2.841308048	-2.938480275	-0.631111672	-0.644925683	1.398509867	0.60726077	-0.411573604	-0.362802257	0.539532315	-1.150766069	0.293913953	35.2	0.220731618	0.112352875	0.108379742	5.839520528	3.210770997	-2.521213243	0.031021907	0.177515531	0.109875819	0.007364958	1.914341931	1.910861593	6.310610004	3.702641178	3.312289651	5.988403527	1.23299611	-0.766241723	0.566547848	3.71438044	-0.953700918	0.488299513	0.518982857
California	Santa Clara County	6085	0.181485706	0.250252159	-0.295247143	-0.42503573	-0.508296352	0.579768284	-1.824492625	-1.874213353	-2.21852684	-2.243131463	0.150065026	-2.386262742	-2.636818327	-2.640543736	-0.897619792	-0.908015393	1.398509867	0.615063577	-0.402075842	-0.367703359	0.518161895	-1.206885217	0.277522754	38.6	0.215741109	0.11049444	0.105247668	6.107372594	3.311073908	-2.700940415	0.02745554	0.172799182	0.106131023	0.00584066	1.927528591	1.918212525	5.748401333	3.553771492	3.096145052	5.54269797	1.236285277	-0.914840531	0.472032152	2.879073135	-1.078588558	0.443335248	0.551318459
California	Santa Cruz County	6087	0.181513557	0.374813865	-0.305601769	-0.401756583	-0.538303152	1.098575013	-2.096003068	-2.173037336	-2.030255371	-2.045518022	0.150065026	-1.551464104	-2.969228963	-3.0329121	-0.768740308	-0.770083792	2.610298371	0.656168012	-0.400523596	-0.332929909	0.557013443	-1.097845694	0.304948158	39.4	0.189959018	0.097137666	0.092822352	6.196773354	3.344186844	-2.701375896	0.030813769	0.175901098	0.096424975	0.006900379	1.918164067	1.917024648	6.124401221	3.664866748	3.418526319	5.976668652	1.287129621	-0.816772315	0.562616803	3.912040963	-0.965509263	0.491757447	0.521986081
California	Shasta County	6089	0.185872325	0.251191706	-0.308654728	-0.39446763	-0.540412586	1.144518849	-2.150916891	-2.268165716	-1.808745055	-1.78857117	0.250367594	-1.803958423	-2.897187754	-2.994964594	-1.275598559	-1.282884071	1.76328231	0.615355216	-0.419230007	-0.345940851	0.595710601	-1.013321759	0.338262277	43.5	0.215555198	0.110435251	0.105120947	6.449806199	3.419951893	-2.545956161	0.033596593	0.18451212	0.10478289	0.012756442	1.88203861	1.880322863	7.612416715	3.954932677	4.383512677	6.626325829	1.348304863	-0.842087881	0.593444292	4.299638526	-0.9336941	0.509868986	0.545076838
California	Sierra County	6091	0.186474359	0.222281338	-0.299155237	-0.416489583	-0.503486623	1.28515015	-2.273642935	-2.778613539	-1.815058275	-1.986440686	0.144160962	-2.247318794	-3.176162443	-3.176162443	-1.185588405	-1.210665694	1.320509556	0.697127749	-0.380587167	-0.323452016	0.68432216	-0.810391523	0.407091874	56	0.165059236	0.085857905	0.079202331	7.429670248	3.77976315	-2.751290686	0.035004547	0.187241661	0.091216597	0.012313812	1.90782839	1.905415732	6.463866191	3.718338781	3.755340539	6.095688075	1.345177617	-0.860994668	0.557793344	3.995418738	-0.965501333	0.498464315	0.540722884
California	Siskiyou County	6093	0.183559483	0.241474323	-0.303340318	-0.407021676	-0.542841944	1.059909128	-2.035686926	-2.215561228	-1.607856563	-1.575904259	0.19259614	-2.056765591	-2.679629319	-2.832403127	-1.173942021	-1.187545953	1.755836676	0.638964107	-0.403274261	-0.344994972	0.63935473	-0.898752713	0.367555804	49.3	0.200648695	0.102231184	0.098418511	6.90651866	3.577847504	-2.740182059	0.033670114	0.183686755	0.093673599	0.012059155	1.884069477	1.882473712	7.597267633	3.975668576	4.074840974	6.336929321	1.33825723	-0.799153162	0.607844613	4.420536871	-0.912545245	0.516899929	0.563527845
California	Solano County	6095	0.188096794	0.295396398	-0.30308679	-0.407605186	-0.657927986	0.648139291	-1.129957944	-1.133255041	-2.181338377	-2.201538624	0.150065026	-2.386262742	-2.279781216	-2.289308272	-0.854975351	-0.875740574	2.718029382	0.608488729	-0.414696935	-0.357854992	0.546729764	-1.140896444	0.301878544	40	0.219944124	0.112778369	0.107166755	6.204836823	3.332221852	-2.620060131	0.032782088	0.181830382	0.106617073	0.008291088	1.903360058	1.897260195	6.731302083	3.788807201	3.695782875	5.915005375	1.401055726	-0.823291436	0.542758097	3.70098803	-0.999032619	0.477474597	0.594560833
California	Sonoma County	6097	0.175099432	0.280522218	-0.311607126	-0.387204268	-0.546127035	1.123653385	-1.94929953	-2.022896223	-1.960624784	-1.962877315	0.273221738	-1.596817203	-2.757762746	-2.620122756	-0.854839688	-0.875126977	2.541498627	0.650928575	-0.409609554	-0.325346637	0.591539398	-1.037425795	0.339481257	44.5	0.193199553	0.098575654	0.0946249	6.542170894	3.451018393	-2.705704621	0.029332573	0.17161041	0.095510871	0.008859347	1.91375961	1.911216786	6.243185925	3.679360497	3.481810394	6.038822337	1.184407485	-0.849553888	0.537024352	3.956746192	-1.003981308	0.486423859	0.560162584
California	Stanislaus County	6099	0.18841388	0.227824433	-0.304790885	-0.403657127	-0.558298016	1.004517313	-1.745136458	-1.765013023	-1.992497738	-2.010460571	0.150065026	-1.496172316	-2.326988795	-2.337840149	-0.619514122	-0.627520012	2.728694234	0.533550313	-0.445734434	-0.388750571	0.512029246	-1.226163157	0.273557738	35.5	0.269555716	0.137374334	0.132182382	5.865151319	3.223652864	-2.691540867	0.032114928	0.179614525	0.11587367	0.007840683	1.89311179	1.883509579	7.188483793	3.855128332	3.801338402	6.678224396	1.454234896	-0.734800892	0.5944967	4.42379587	-0.916368479	0.509419357	0.591293641
California	Sutter County	6101	0.190236731	0.196084999	-0.30266777	-0.408566686	-0.609339583	0.817003777	-1.827045517	-1.900603622	-1.909238729	-1.936224618	0.150065026	-2.386262742	-2.678938428	-2.662159873	-0.785846077	-0.809708988	2.81225135	0.551214868	-0.436817419	-0.382840536	0.537935759	-1.15082452	0.291555818	37.4	0.257562539	0.132370471	0.125193068	6.016643583	3.27106631	-2.552185052	0.032912898	0.182596997	0.114309938	0.008601509	1.896305854	1.88003362	7.131922594	3.853457166	3.934344915	6.486678833	1.427648371	-0.779454436	0.570481292	3.89307734	-0.950067306	0.494015223	0.572252785
California	Tehama County	6103	0.200190963	0.234945555	-0.303385207	-0.406918222	-0.516958852	1.187199237	-2.19850842	-2.360056381	-1.790194986	-1.772450825	0.190657982	-2.125887239	-2.873630213	-3.006852836	-0.874254601	-0.905951893	2.03221103	0.581276214	-0.425337497	-0.369306834	0.581235599	-1.040712589	0.324515117	41.9	0.237586274	0.121751353	0.115835921	6.363961031	3.394107441	-2.876990223	0.038423572	0.195720375	0.106562457	0.010157106	1.884649479	1.876064136	7.555268498	3.946819129	4.24379718	6.373736774	1.37401474	-0.74363976	0.624062442	4.513748416	-0.893283931	0.51793686	0.557316218
California	Trinity County	6105	0.160857307	0.315282459	-0.289070583	-0.438026325	-0.522824631	1.032527079	-2.27637973	-2.642026625	-1.559159725	-1.616600748	0.193504735	-2.111595398	-2.884921849	-2.975021594	-1.426617329	-1.439055702	1.669531501	0.683162464	-0.376220759	-0.342393353	0.656437248	-0.837007646	0.370569747	53.3	0.173464573	0.093448293	0.08001728	7.231873893	3.72050943	-2.771701738	0.025916115	0.161050067	0.098011273	0.013106413	1.888508676	1.887259533	7.645023781	4.048722871	4.047964226	6.183236017	1.320769228	-0.785564004	0.62416955	4.462222079	-0.892163906	0.521331383	0.556786222
California	Tulare County	6107	0.18725704	0.219532506	-0.301232194	-0.411833892	-0.526342881	1.107168872	-1.954953921	-1.969123079	-1.85535595	-1.860325152	0.267378932	-1.684830118	-2.934996264	-2.9455504	-0.478325583	-0.490003681	2.795511481	0.48327392	-0.463225183	-0.415029142	0.488337501	-1.275501577	0.251849943	32.3	0.304821944	0.155596834	0.14922611	5.61248608	3.134610414	-2.923051847	0.031058845	0.175802681	0.122820262	0.006884386	1.894881361	1.881445171	7.128504298	3.857876157	3.827228257	6.635120405	1.554973458	-0.589341756	0.685751016	4.712824332	-0.815203534	0.531766755	0.573891886
California	Tuolumne County	6109	0.185482529	0.401389556	-0.285771886	-0.44473112	-0.498395112	1.104828671	-1.778587784	-2.457343049	-1.943091458	-1.943091458	0.186264278	-2.076253187	-2.79643004	-2.936505221	-1.136556377	-1.269642003	1.6855292	0.692202741	-0.36364052	-0.352337303	0.646329528	-0.890131575	0.375783138	51.6	0.168013776	0.085007792	0.083006984	6.964194139	3.575241642	-2.669561258	0.034113369	0.185211807	0.092492766	0.011400097	1.895916155	1.89204772	7.039706689	3.876154464	3.727239918	6.239823439	1.377852419	-0.879097353	0.559290408	3.873799384	-0.973752583	0.49026436	0.55967449
California	Ventura County	6111	0.181287325	0.236365361	-0.305458035	-0.402094517	-0.553278981	1.018962897	-1.892310268	-1.95268466	-2.014309873	-2.047483937	0.150065026	-2.386262742	-2.830169597	-2.858873664	-0.663593028	-0.666646703	2.793939179	0.599600081	-0.420101969	-0.359191419	0.544674427	-1.138780887	0.298230531	40	0.22566252	0.114828791	0.110834729	6.220932406	3.34716475	-2.712537371	0.030380906	0.174613316	0.10406502	0.007378016	1.916309456	1.909922311	6.142695565	3.671603032	3.403053773	5.895601433	1.212453961	-0.819453453	0.536727331	3.746985548	-0.989498391	0.48450919	0.5710111
California	Yolo County	6113	0.185544556	0.361180912	-0.314528403	-0.379790102	-0.608860536	0.853752328	-1.827108543	-1.827373178	-2.072445638	-2.029284141	0.150065026	-2.386262742	-2.545988349	-2.536401195	-0.801392779	-0.792480789	1.398509867	0.62790351	-0.420797302	-0.332182554	0.505653152	-1.242659068	0.268505564	31.8	0.207597372	0.105207349	0.102391023	5.594640292	3.137999185	-2.700940415	0.030446528	0.178522595	0.100231489	0.006286714	1.911801167	1.90568578	6.371524694	3.680830633	3.848501131	5.894162569	1.439963936	-0.798578127	0.579775442	4.017172967	-0.946754615	0.496110143	0.551034296
California	Yuba County	6115	0.197934772	0.24186661	-0.29570776	-0.424042336	-0.574579283	0.879179578	-1.614974284	-1.693016002	-1.883349533	-1.809766377	0.150065026	-1.427143828	-2.539621771	-2.579662746	-0.828318085	-0.844874234	2.336572275	0.526375446	-0.437084737	-0.40405806	0.507291336	-1.210235498	0.262531066	34.2	0.274483636	0.140642684	0.133841952	5.779273311	3.194521877	-2.751290686	0.035092215	0.187475801	0.120858118	0.007411891	1.8764114	1.865233127	7.892132756	3.983971393	4.461230733	6.921712742	1.490239485	-0.785353822	0.591044944	4.079266952	-0.927995548	0.501980787	0.580962766
Colorado	Adams County	8001	0.195537591	0.198329626	-0.29618141	-0.423017064	-0.535624708	1.023369325	-1.666743816	-1.727093924	-1.918693049	-1.946798263	0.279259256	-1.63576741	-2.959864853	-2.960630782	-0.681060145	-0.699749963	2.482947151	0.545709405	-0.429088564	-0.396044342	0.47521411	-1.314932311	0.242676909	34.7	0.261279533	0.133298644	0.12798189	5.848076607	3.230055369	-2.700940415	0.03345938	0.185392618	0.114449341	0.00620098	1.898529448	1.894710102	6.831407252	3.808663127	3.869318765	5.951083766	1.384890797	-0.778753286	0.541350574	3.782973632	-0.97775811	0.483092594	0.557114394
Colorado	Alamosa County	8003	0.182888086	0.374411943	-0.301592189	-0.411018446	-0.534918237	1.112143395	-1.962385694	-2.127555159	-1.555244757	-1.572892815	0.205081523	-2.09640121	-2.909016441	-2.762989048	-0.625389509	-0.621677192	2.086934516	0.574880262	-0.427782857	-0.372135799	0.517827417	-1.181827536	0.270298073	32.7	0.241792413	0.125917343	0.115876069	5.639148872	3.148121833	-2.816277379	0.030523716	0.174610605	0.110446257	0.007085334	1.881822352	1.88516393	7.513512906	3.972227686	4.448465574	6.353900511	1.518645524	-0.641295607	0.656366637	4.445577747	-0.847520549	0.523194909	0.568648528
Colorado	Arapahoe County	8005	0.191111967	0.196931707	-0.304267209	-0.404876934	-0.590845784	0.870682609	-1.236099715	-1.245531218	-2.241799681	-2.230295746	0.150065026	-1.455591796	-2.822688298	-2.814412923	-1.001530619	-1.009396416	2.473688781	0.5885331	-0.423107093	-0.365481601	0.512738688	-1.224296345	0.274110728	37.9	0.23284189	0.11880878	0.11403411	6.066300355	3.29580121	-2.700940415	0.031921229	0.18262998	0.107626997	0.006320012	1.909101934	1.907942903	6.303149896	3.727382092	3.869318765	5.951083766	1.384890797	-0.932406293	0.486890588	3.4977306	-1.041722968	0.474110799	0.531531883
Colorado	Archuleta County	8007	0.205125124	0.209509349	-0.297791624	-0.419502354	-0.49525476	1.20177877	-2.340751553	-2.578660354	-1.779644646	-1.766790088	0.164117318	-2.146965792	-3.367861197	-3.067338039	-1.03913869	-1.032077624	1.710277067	0.676758083	-0.383973275	-0.337159693	0.648945857	-0.861244441	0.368303662	52.5	0.177347924	0.090670328	0.086678596	7.1484264	3.67664865	-2.617167282	0.039448348	0.199404249	0.09515081	0.006630125	1.914587079	1.913458248	6.411207297	3.783146345	3.55531176	5.310930332	1.212720154	-0.859138755	0.53692203	3.75031838	-0.984348679	0.489505232	0.496000131
Colorado	Baca County	8009	0.182974375	0.283972422	-0.299456244	-0.415819921	-0.495092561	1.314339885	-2.138971161	-2.377809394	-1.9105163	-2.048805745	0.103788229	-2.553848828	-3.478278593	-3.514957842	-1.217544587	-1.279838199	1.478116507	0.604841744	-0.417600873	-0.357542362	0.625174484	-0.961827564	0.367638106	48.1	0.222285278	0.119520687	0.102765591	6.670832032	3.470500361	-2.583233519	0.032861424	0.182261597	0.101652887	0.012846574	1.9043172	1.903641318	6.806449816	3.691608995	3.954484039	6.557517155	1.424391554	-0.806495286	0.582304478	4.148930842	-0.932598477	0.508909184	0.514117158
Colorado	Bent County	8011	0.18409404	0.263043821	-0.303524679	-0.406596517	-0.386486801	0.715367234	-1.157562677	-2.515809272	-1.652959427	-1.865555184	0.227890732	-2.515809272	-3.14373556	-3.268472786	-0.677102632	-0.950516752	1.66683957	0.715066288	-0.41592494	-0.357514853	0.573688189	-1.026241341	0.307692308	47.3	0.154385077	0.077103385	0.077282693	6.426507605	3.405642304	-2.6712906	0.032282306	0.180437967	0.080349757	0.010221549	1.875579331	1.878441649	7.931385307	4.000874951	3.965749225	6.289004083	1.58546073	-0.698982381	0.614015083	3.98640731	-0.893260822	0.502979622	0.557168798
Colorado	Boulder County	8013	0.188594531	0.316473878	-0.297848998	-0.419376273	-0.510603224	1.141739198	-2.147742459	-2.302805383	-2.350816804	-2.381755352	0.150065026	-1.578257318	-3.372574197	-3.490942232	-1.151694152	-1.15982536	2.201134162	0.659796374	-0.389754358	-0.344367635	0.529252884	-1.169518902	0.283839848	38.7	0.187722493	0.096065943	0.09165755	6.08276253	3.286569226	-2.700940415	0.032511946	0.183332902	0.089438575	0.005933016	1.918917475	1.918160073	5.900108962	3.626653278	3.869318765	5.951083766	1.384890797	-0.935066816	0.504947081	3.268315131	-1.034550603	0.468237629	0.484180607
Colorado	Broomfield County	8014	0.200004566	0.158779606	-0.303347392	-0.407005375	-0.531143112	1.109370433	-2.085242042	-2.169390926	-2.388474723	-2.41011122	0.150065026	-1.446388472	-3.223996144	-3.175224968	-1.197763102	-1.195236952	2.073853109	0.606880025	-0.414699785	-0.359290268	0.52290629	-1.212288694	0.285733038	39.4	0.220975952	0.112482374	0.108494578	6.172519745	3.326206998	-2.486369107	0.036735426	0.193301619	0.096122989	0.005862066	1.918572745	1.916355893	5.940112425	3.658148335	3.869318765	5.951083766	1.384890797	-1.012164319	0.480744183	3.383938081	-1.065054466	0.464365034	0.508521919
Colorado	Chaffee County	8015	0.199286683	0.415485134	-0.275832026	-0.464083141	-0.458517935	1.152238095	-1.777187524	-2.764371886	-2.060669232	-2.168749299	0.159126705	-2.317376167	-3.266496818	-3.529070269	-1.204205331	-1.430733781	1.557569517	0.721030911	-0.41592494	-0.352991295	0.638469032	-0.895896013	0.364937538	51.9	0.15086561	0.079387913	0.071478697	6.957010852	3.567401174	-2.654600301	0.039078379	0.19827129	0.080227483	0.008597974	1.913927567	1.913176777	6.37907382	3.776631353	3.608570117	5.762279994	1.346352974	-0.892641031	0.509179657	3.747920009	-1.018863384	0.481942702	0.499111389
Colorado	Cheyenne County	8017	0.16851994	0.284136238	-0.295140368	-0.425265495	-0.489346845	1.319033943	-2.484404582	-2.35949897	-2.032192649	-2.308357489	0.245227003	-2.086544076	-3.261893878	-3.514957842	-1.205783493	-1.323159952	2.082590577	0.557391499	-0.426997773	-0.388307553	0.594644576	-1.017175676	0.337853927	41.4	0.253414435	0.132715364	0.120700072	6.387487769	3.431313943	-2.700940415	0.025499543	0.163109298	0.096361527	0.007100945	1.893001961	1.888889583	6.964752215	3.872477611	4.399242294	5.978534407	1.335457901	-0.886419686	0.52847224	3.666180682	-0.999943999	0.483848334	0.512581368
Colorado	Clear Creek County	8019	0.193709037	0.205361597	-0.276231286	-0.463328337	-0.446529354	1.125308585	-2.173793572	-2.468130157	-2.12339117	-2.215848328	0.170419421	-2.180525943	-3.508248526	-3.508248526	-1.356343859	-1.495396451	1.309066199	0.721273717	-0.349282005	-0.348426669	0.597584793	-0.948946984	0.317691415	49.8	0.150722649	0.081959763	0.068763887	7	3.631715652	-2.700940415	0.034675149	0.188730417	0.086756978	0.005877289	1.923717723	1.92495695	6.160151444	3.704600004	3.65481943	5.658735541	1.283979284	-0.979950481	0.467394033	3.305896862	-1.074613442	0.464804945	0.50859502
Colorado	Conejos County	8021	0.186737176	0.163722222	-0.299919876	-0.414785135	-0.50492803	1.218291795	-2.280527268	-2.334201226	-1.673508858	-1.718156237	0.1606331	-2.357677113	-3.135333843	-2.959440325	-0.581640125	-0.599998865	1.207213814	0.560171519	-0.426374722	-0.38660102	0.583851679	-1.017001582	0.320724348	40	0.251554931	0.126631104	0.124924827	6.292853089	3.396998504	-2.669863721	0.032999708	0.182170487	0.10238366	0.008898014	1.879782488	1.887360852	7.640348816	4.061728603	3.922681769	6.145428113	1.324693914	-0.644096785	0.636915113	4.144611596	-0.869586857	0.511818247	0.534687106
Colorado	Costilla County	8023	0.203107216	0.263043821	-0.289236476	-0.437685049	-0.516041164	1.050057292	-1.917480767	-2.045498267	-1.56429275	-1.585276453	0.206049394	-2.158188259	-2.890307047	-2.987132729	-0.507907271	-0.521056204	2.09631129	0.655070972	-0.382519	-0.358260683	0.645818845	-0.847675463	0.356857911	48.9	0.190636452	0.099306377	0.091331075	7.078135348	3.69870907	-2.700940415	0.038670169	0.199366637	0.097570022	0.008748106	1.892567461	1.888889583	7.668006883	4.063996021	3.547382849	5.91014247	1.364926034	-0.553296543	0.680704973	4.484792415	-0.808112157	0.528770228	0.536875433
Colorado	Crowley County	8025	0.200971015	0.263043821	-0.303524679	-0.406596517	-0.508296352	0.552057728	-0.983199556	-2.503652165	-1.60934035	-2.019070909	0.21108575	-2.636228271	-3.478278593	-3.77991997	-0.60041507	-1.11508567	1.509727223	0.609162434	-0.41592494	-0.357514853	0.519547047	-1.146056388	0.262298547	47.2	0.219512413	0.112616682	0.106681584	6.260990337	3.356066826	-2.751290686	0.039371798	0.198569918	0.104359869	0.005775625	1.891248486	1.880188293	7.434374049	3.863475827	4.827875991	6.061950742	1.425044875	-0.725665628	0.59584261	3.78504669	-0.916385294	0.491893649	0.569182134
Colorado	Custer County	8027	0.21025254	0.30933076	-0.286535315	-0.443192904	-0.465208614	1.226229731	-1.933947291	-2.362313891	-2.1365754	-2.306808566	0.121120261	-2.474258233	-3.70264116	-3.514957842	-1.484728518	-1.601015555	1.46119226	0.609162434	-0.35169006	-0.325169355	0.691119444	-0.766316881	0.398547085	43.1	0.137530597	0.072021521	0.065510077	6.449806199	3.422799482	-2.80253036	0.032282306	0.180437967	0.080699717	0.00789366	1.886033847	1.882105712	7.516008573	4.115766624	3.538353688	5.40452296	1.202488317	-0.87148985	0.546528933	3.818744369	-0.982372093	0.490969715	0.499878064
Colorado	Delta County	8029	0.192733252	0.284029826	-0.298805834	-0.417264801	-0.483718164	1.353649988	-2.231100286	-2.553950541	-2.122499875	-2.214800499	0.163030763	-2.36641954	-3.413317749	-3.28866032	-1.081500917	-1.153968975	1.667041132	0.646093635	-0.394946994	-0.349604783	0.644745601	-0.894069732	0.374693679	50.1	0.196201501	0.09980204	0.096400461	6.957010852	3.598559094	-2.735847559	0.037169619	0.193005059	0.095302538	0.012644604	1.892333653	1.888102549	7.130196239	3.871851683	3.928089984	6.319282485	1.504334912	-0.805243086	0.576488946	4.009770308	-0.948663317	0.501503048	0.530845723
Colorado	Denver County	8031	0.198864157	0.282233028	-0.29998912	-0.414630239	-0.563046816	0.928466146	-1.309299779	-1.313790677	-2.069848625	-2.049300177	0.264073843	-1.649639998	-3.005096352	-3.008128185	-0.829529426	-0.839208448	2.464825651	0.655086993	-0.39312407	-0.344009734	0.492430325	-1.279983794	0.25869974	34.9	0.190626554	0.096740461	0.093887094	5.89067059	3.255415036	-2.700940415	0.034710837	0.189538097	0.113527943	0.006869708	1.901825719	1.906450307	6.85368672	3.804568744	3.869318765	5.951083766	1.384890797	-0.821458812	0.527980395	3.59740905	-0.995190087	0.479280343	0.526224672
Colorado	Douglas County	8035	0.207064036	0.122868113	-0.301406135	-0.411440208	-0.518895107	1.149065586	-2.034503648	-2.128632344	-2.57405887	-2.583435689	0.150065026	-1.551957737	-3.268229664	-3.356987739	-1.343036549	-1.337934578	1.9691668	0.560031576	-0.43097337	-0.381585759	0.498887854	-1.237702172	0.257523749	39.6	0.251648425	0.128864689	0.122784736	6.236986452	3.367863292	-2.471927038	0.038572276	0.198145334	0.099440434	0.004252696	1.924384826	1.923213263	5.481081558	3.550150437	3.299173347	5.358715813	1.152899596	-1.090409474	0.394788892	2.935418008	-1.132945591	0.451242278	0.498960394
Colorado	Eagle County	8037	0.187149877	0.099956522	-0.277053693	-0.461767979	-0.44686732	1.143651215	-1.978644448	-2.329651867	-2.129582519	-2.177817865	0.180475469	-2.129582519	-3.263445791	-3.37859684	-0.810517167	-0.846325713	2.598309705	0.617544458	-0.379315641	-0.393628818	0.498669223	-1.19260653	0.244592506	38.9	0.21416103	0.110854121	0.103307909	6.212889827	3.373730661	-2.407433078	0.030219133	0.176123664	0.100703633	0.010498536	1.889183142	1.888889583	7.34473807	3.915074225	3.965749225	6.476999528	1.06669855	-0.911436762	0.473765492	3.391385319	-1.046484236	0.468470573	0.485597389
Colorado	Elbert County	8039	0.199749875	0.139797599	-0.296263074	-0.422839901	-0.480398979	1.285631878	-2.030736747	-2.358697645	-2.381555166	-2.362424662	0.157799532	-2.102645244	-2.995189224	-3.011563121	-1.428287553	-1.412031146	1.397565986	0.620268949	-0.399470019	-0.366440378	0.55631568	-1.064688773	0.293277084	45.9	0.212429449	0.106926063	0.105504386	6.760177512	3.567401174	-2.516408567	0.037382976	0.194765443	0.085637956	0.005538057	1.911562078	1.909084011	6.082482554	3.744069307	3.774857092	5.630698751	1.315130317	-0.966819171	0.472901172	3.3867681	-1.05776283	0.467173328	0.506123095
Colorado	El Paso County	8041	0.195352892	0.298100367	-0.296648359	-0.422002509	-0.549187061	0.972567974	-1.432453605	-1.498979814	-2.163258149	-2.175365396	0.238210333	-1.745852044	-2.690932181	-2.707826821	-1.047416952	-1.057149066	1.91123323	0.580275782	-0.416375425	-0.380623382	0.509315649	-1.226781642	0.269806164	36.1	0.238242651	0.121695385	0.116548266	5.882176468	3.214001151	-2.601513257	0.034129314	0.185617993	0.114911795	0.006726402	1.896540054	1.896807164	6.967259117	3.872319462	3.871988642	6.025447474	1.31196566	-0.899953197	0.495101915	3.803899474	-1.02402806	0.488035488	0.538187354
Colorado	Fremont County	8043	0.181303716	0.263043821	-0.303524679	-0.406596517	-0.427064599	0.934199142	-1.428619097	-2.638200574	-1.900151091	-2.196840172	0.187441091	-2.533505681	-3.564243504	-3.35657458	-1.030642029	-1.382448902	1.387127984	0.704555282	-0.41592494	-0.421447883	0.605005457	-0.968312311	0.337464041	50.2	0.160623087	0.081733478	0.078890609	6.68580586	3.464956421	-2.77767766	0.033088589	0.181944811	0.089248044	0.011790544	1.890004462	1.886987158	7.270032008	3.898785105	4.243426979	6.364039863	1.344981414	-0.79387147	0.570972159	3.847751023	-0.956973532	0.492225165	0.541537954
Colorado	Garfield County	8045	0.189806036	0.245073529	-0.291807987	-0.432342483	-0.475320054	1.233820392	-2.120523838	-2.307212735	-2.07097124	-2.086574443	0.155552535	-2.245761693	-3.037755871	-3.007298668	-0.81693421	-0.853122661	2.452564329	0.563255736	-0.41639292	-0.395111895	0.516756238	-1.175123399	0.266791372	37.8	0.249497345	0.127371507	0.122126839	6.115553941	3.332221852	-2.573149196	0.031996041	0.179920097	0.11403704	0.006327901	1.906921113	1.902832666	6.425005201	3.768057434	3.805025668	5.797898565	1.381656483	-0.880565716	0.507224274	3.418028997	-1.020008871	0.475023062	0.510125851
Colorado	Gilpin County	8047	0.204795631	0.198740338	-0.279387105	-0.457298794	-0.455964599	1.12185644	-2.079337854	-2.332901854	-2.172079495	-2.172079495	0.185742582	-2.054981352	-2.715986206	-3.4930098	-1.426177478	-1.479409892	1.661443835	0.729720417	-0.41592494	-0.352945159	0.562648481	-1.02160689	0.288050221	47.4	0.145764255	0.069999398	0.075765857	6.942621983	3.654320274	-2.751290686	0.039672847	0.199327077	0.104359869	0.003845306	1.9301176	1.927492137	6.017163402	3.670345899	3.610361098	5.93362018	1.235528447	-0.979831737	0.464416049	3.356782681	-1.073346136	0.465797024	0.51427896
Colorado	Grand County	8049	0.197985258	0.241647071	-0.303524679	-0.471541919	-0.42744298	1.119463327	-2.219043618	-2.364229757	-2.310259687	-2.377191689	0.162900874	-2.345484566	-3.082370481	-3.11708884	-1.269982437	-1.370106442	1.75768687	0.694056097	-0.41592494	-0.37315903	0.569423863	-0.992176634	0.287774717	45	0.166900708	0.085675336	0.081226372	6.670832032	3.533020818	-2.61824097	0.036574296	0.19202628	0.083238648	0.004195738	1.93427316	1.933239193	5.958017127	3.726402991	3.259498838	5.481591347	1.232742063	-0.926772935	0.514058511	3.641547071	-1.015598245	0.482441708	0.494816471
Colorado	Gunnison County	8051	0.200705956	0.387878655	-0.303524679	-0.406596517	-0.431905123	1.063858906	-2.366931617	-2.764720014	-1.810702133	-1.9432028	0.156566195	-2.328187658	-3.937288621	-3.937288621	-1.285445405	-1.35446686	1.559287469	0.693999104	-0.41592494	-0.378988769	0.514917228	-1.13352896	0.250985915	36.7	0.166934914	0.087276226	0.079659687	5.983310121	3.274178649	-2.662765867	0.037396535	0.193929347	0.086288685	0.004009705	1.92044128	1.920261951	5.902551391	3.65542819	3.666014576	5.636475339	1.204662512	-0.881449661	0.543091019	3.803125802	-0.984025138	0.491378728	0.511130711
Colorado	Hinsdale County	8053	0.198446276	0.40875227	-0.288501401	-0.439194214	-0.480961754	1.203057931	-2.135603252	-2.135603252	-2.135603252	-2.21477263	0.182701645	-2.436573907	-3.478278593	-3.514957842	-1.552086016	-1.533587773	1.118751365	0.7225	-0.366039147	-0.322094115	0.680145691	-0.780274944	0.385720738	55.1	0.150001	0.084147341	0.065854659	7.355270219	3.756285754	-2.751290686	0.038530984	0.196439745	0.104359869	0.003659537	1.889183142	1.888889583	7.34473807	3.915074225	3.206886212	6.476999528	1.054613055	-0.916224707	0.514767105	3.700116084	-1.015497538	0.484808398	0.50347137
Colorado	Huerfano County	8055	0.185262036	0.288146904	-0.291994201	-0.431951695	-0.514737523	1.08751758	-2.15735659	-2.148403021	-1.529015376	-1.623798114	0.170203673	-2.407185538	-2.88408503	-2.796995324	-0.754799425	-0.787119175	1.323955782	0.704022457	-0.374916505	-0.325536384	0.684914736	-0.780994122	0.394613581	57.1	0.160940539	0.088735232	0.072206307	7.456540753	3.765711856	-2.628384595	0.035445194	0.18899554	0.083429896	0.013920095	1.877581541	1.891863268	7.933356481	4.082483397	4.30275648	6.289004083	1.522052801	-0.761932553	0.57469664	3.842639252	-0.946378473	0.494479732	0.528295863
Colorado	Jefferson County	8059	0.189797914	0.242474706	-0.301533218	-0.411152201	-0.506554277	1.218779913	-2.070485155	-2.212840781	-2.208845384	-2.219953319	0.241948322	-1.774106484	-3.214639055	-3.213419409	-1.114078979	-1.102448519	1.856920371	0.649306701	-0.397985461	-0.342664937	0.553412237	-1.115573669	0.30472283	41.7	0.194205306	0.099463841	0.094742465	6.340346994	3.391211443	-2.553539023	0.033593632	0.184454801	0.099946569	0.007891118	1.907476589	1.90777848	6.361526812	3.73211928	3.869318765	5.951083766	1.384890797	-1.029315429	0.434767714	3.433300466	-1.090212099	0.467042962	0.503300694
Colorado	Kit Carson County	8063	0.175076044	0.201435236	-0.300601848	-0.413255611	-0.482056177	1.357515081	-2.319505245	-2.40380671	-2.178911374	-2.227752136	0.136392231	-2.345828519	-3.07241016	-3.07241016	-0.991936508	-1.046930534	1.955650754	0.560230208	-0.43078892	-0.38161822	0.580040506	-1.03153087	0.319618273	40.9	0.251515725	0.129633239	0.121883486	6.308724118	3.379577693	-2.537566178	0.028856362	0.171145478	0.104840638	0.010427941	1.903920133	1.899509026	6.867336095	3.817608097	4.282859474	5.987566847	1.435525851	-0.84352919	0.553419327	3.834254987	-0.97529667	0.491101574	0.524620587
Colorado	Lake County	8065	0.18409404	0.266606741	-0.303524679	-0.406596517	-0.43337222	1.03725778	-2.27637973	-2.365761384	-1.892862984	-1.868505489	0.152825729	-2.391309378	-3.306988786	-3.514957842	-0.728086672	-0.776388756	2.109880684	0.643825066	-0.359090655	-0.397869948	0.526779332	-1.107841002	0.261089708	36.9	0.197613895	0.10200666	0.095608235	6.099180273	3.344186844	-2.751290686	0.032282306	0.180437967	0.10287376	0.003446306	1.930351831	1.919225249	6.400497421	3.799924908	3.719545942	5.921857069	1.284430734	-0.783451081	0.557172142	3.777433034	-0.967203918	0.48768724	0.520813834
Colorado	La Plata County	8067	0.182424748	0.321716578	-0.297422105	-0.420312973	-0.520266826	1.0799612	-2.353601172	-2.609842585	-1.432241273	-1.397319338	0.146302227	-2.373219031	-3.368671161	-3.350982995	-1.193354858	-1.1963728	1.394125757	0.662164782	-0.390044119	-0.341848837	0.567014688	-1.049541038	0.305088673	42.4	0.186265919	0.096833145	0.089433774	6.426507605	3.428480487	-2.802073049	0.031482631	0.177384436	0.091632087	0.00652881	1.914631324	1.918908757	6.175264457	3.744498372	3.605495721	5.644228842	1.230704314	-0.905773836	0.523763378	3.683339474	-1.008378912	0.484470281	0.482588999
Colorado	Larimer County	8069	0.201293266	0.297182965	-0.302425535	-0.409120889	-0.500988707	1.26517886	-2.169204557	-2.2730251	-2.286935902	-2.258441484	0.223215804	-1.896412914	-3.286885937	-3.311106195	-1.217047313	-1.232953032	1.775071533	0.650116691	-0.398364899	-0.341419868	0.544998996	-1.127533099	0.295507064	37.5	0.19370286	0.098788052	0.094915808	6.033241252	3.280385638	-2.484440111	0.037416992	0.195085987	0.096700487	0.006431391	1.911493234	1.911593891	6.270899495	3.705600284	3.561892273	5.822386727	1.282848603	-0.932540272	0.529943628	3.583869757	-1.015696641	0.478574433	0.500759983
Colorado	Las Animas County	8071	0.183674256	0.396176414	-0.281993072	-0.452231275	-0.496282469	1.080562049	-1.779504491	-2.258378945	-1.678653367	-1.760122134	0.190961298	-2.207235171	-3.206605741	-3.081841754	-0.679532097	-0.710219636	1.748802638	0.673426946	-0.36601523	-0.364886802	0.633387108	-0.908937333	0.361626151	49	0.179375052	0.09189401	0.087482042	6.819090848	3.524991198	-2.520875742	0.033158202	0.183481441	0.089814409	0.011030919	1.87339097	1.881614178	8.11008436	4.147272637	3.865753186	6.354726058	1.425208051	-0.70446827	0.596313869	3.90992639	-0.920268729	0.497954529	0.52230762
Colorado	Lincoln County	8073	0.200475873	0.263043821	-0.303524679	-0.406596517	-0.429196635	0.900797215	-1.287595289	-2.433613862	-2.023511433	-2.340882476	0.163692707	-2.278747264	-3.278005265	-3.45368485	-0.969199619	-1.39421244	1.634765948	0.633617117	-0.41592494	-0.357514853	0.560524015	-1.075615528	0.303461871	41.8	0.204000298	0.106298141	0.097703158	6.228964601	3.344186844	-2.606489085	0.037343328	0.194092489	0.103445044	0.007718944	1.90358906	1.900214691	6.778894715	3.745285577	4.168624857	5.9459026	1.428458774	-0.85868316	0.536878223	3.699722359	-0.990198552	0.482753777	0.551840868
Colorado	Logan County	8075	0.190104245	0.263043821	-0.303524679	-0.406596517	-0.427934578	0.933003606	-1.405928745	-2.216812015	-1.971983857	-2.157235497	0.169962414	-2.301117569	-3.235731145	-3.173682895	-0.942012898	-1.237474997	1.649268037	0.673836654	-0.41592494	-0.425054403	0.565663934	-1.087023145	0.314891392	42.8	0.179125459	0.094204222	0.084922237	6.236986452	3.329217141	-2.690209785	0.034436713	0.185985703	0.098410412	0.008702861	1.895240926	1.891720172	7.181949859	3.88325258	3.990184266	6.227642787	1.452246575	-0.836671505	0.560883811	3.750077734	-0.968936847	0.489213234	0.515882046
Colorado	Mesa County	8077	0.191976322	0.306429563	-0.305428654	-0.402163539	-0.496005101	1.354421883	-2.255560541	-2.405529411	-2.107430429	-2.123222636	0.159450129	-2.199930871	-3.158103298	-3.166285872	-1.119555642	-1.141377301	1.604988266	0.619754165	-0.413639368	-0.349013945	0.581792187	-1.043943237	0.326419225	41.6	0.212756334	0.10916383	0.103593504	6.340346994	3.385404563	-2.772447051	0.035305212	0.18795915	0.102846909	0.009825266	1.896708407	1.895220113	7.050585925	3.851102336	4.233407043	6.204609822	1.325104983	-0.851115069	0.564549536	3.745057343	-0.971825563	0.488960762	0.518372069
Colorado	Mineral County	8079	0.179910959	0.263043821	-0.298215375	-0.418569747	-0.462951345	1.440023318	-2.58472939	-2.039267542	-2.107719431	-2.58472939	0.150065026	-2.283782863	-3.478278593	-3.514957842	-1.454562576	-1.563691142	1.101087755	0.738839727	-0.364788256	-0.308914981	0.694860763	-0.746047253	0.395027612	55.4	0.140443133	0.071522456	0.068921676	7.436396977	3.805255885	-2.751290686	0.029803571	0.172783746	0.102000593	0.006502951	1.889183142	1.888889583	7.34473807	3.915074225	3.799953831	5.522224126	1.242789809	-0.922641635	0.513943082	3.633073694	-1.017134594	0.480542159	0.489756687
Colorado	Moffat County	8081	0.19134055	0.197296865	-0.291234558	-0.433542514	-0.470826116	1.245600045	-2.310294075	-2.479712408	-2.110402944	-2.154751199	0.154527534	-2.35976873	-3.168413165	-3.644256251	-1.061843694	-1.12372491	1.904644623	0.556390429	-0.418288213	-0.398787995	0.542092206	-1.109195851	0.285539465	38.4	0.254085168	0.129715673	0.124370495	6.156297589	3.34716475	-2.494388541	0.03234141	0.181414213	0.113134052	0.00609902	1.90229987	1.894249239	7.154205228	3.877670337	4.314248748	6.14622237	1.519696767	-0.87430874	0.537439643	3.68357112	-0.992803643	0.485780781	0.530819568
Colorado	Montezuma County	8083	0.184996104	0.210157335	-0.306924995	-0.398623801	-0.562819676	0.973124555	-2.572758951	-2.632503199	-2.46301268	-2.497691057	0.136112788	-2.388529369	-3.271079905	-3.213189308	-1.189875798	-1.209033861	1.424846538	0.614448093	-0.417238378	-0.349290843	0.612078455	-0.958928616	0.345529223	45.9	0.216133605	0.110645311	0.105489294	6.678323143	3.511526623	-2.949339526	0.033474423	0.18245753	0.100228167	0.010656769	1.893922414	1.900495524	7.175085423	3.955661241	4.475255127	6.246494034	1.368658712	-0.811562549	0.59154405	4.287849149	-0.928958133	0.508950417	0.529660521
Colorado	Montrose County	8085	0.196721995	0.233169668	-0.307951007	-0.396167047	-0.499236269	1.423453643	-2.361404614	-2.497341955	-1.990493455	-2.080736724	0.156547653	-2.345363869	-2.967856053	-3.215330408	-0.967599171	-0.996032279	1.978401591	0.620895937	-0.416067622	-0.344869273	0.622254512	-0.948150587	0.358129447	46.6	0.212031497	0.108448542	0.103583955	6.723094526	3.522306512	-2.67288354	0.037302606	0.193636276	0.100054099	0.010151147	1.902104669	1.899723	6.789747782	3.855738763	4.002082249	6.033973932	1.337658891	-0.789110737	0.577663739	3.996621816	-0.950300793	0.497831009	0.511196051
Colorado	Morgan County	8087	0.194098355	0.268558285	-0.292596253	-0.430684516	-0.501398533	1.166302268	-1.595930535	-1.773193309	-2.024036554	-2.024036554	0.159535722	-2.376951857	-2.599919393	-2.872026971	-0.714994529	-0.764616374	2.494417821	0.549673185	-0.42186457	-0.400522101	0.538099254	-1.150392041	0.291678543	36.8	0.258601523	0.13124498	0.127357543	5.983310121	3.274178649	-2.700940415	0.031695145	0.184060698	0.122756328	0.008257502	1.892979335	1.883429195	7.303226789	3.91026267	4.021550354	6.028384031	1.536684673	-0.780743092	0.537917503	3.860682751	-0.981669319	0.488544546	0.526011336
Colorado	Otero County	8089	0.180529495	0.298883866	-0.310154165	-0.390806351	-0.529388813	1.262483502	-1.958693125	-2.216534186	-1.722829633	-1.712902988	0.168868274	-2.369732313	-3.057312846	-2.899855842	-0.681003697	-0.669860972	1.711782462	0.579074537	-0.434236384	-0.360854541	0.591363309	-1.029695152	0.336771487	41.5	0.239031529	0.121677332	0.117355196	6.316644679	3.373730661	-2.666355991	0.031598131	0.178288242	0.108712858	0.012857987	1.879350942	1.883634406	7.800749895	3.992398388	4.961030396	6.491982225	1.491501766	-0.692148183	0.620229494	4.205901658	-0.887405661	0.51216148	0.537747074
Colorado	Ouray County	8091	0.210064149	0.263043821	-0.295106915	-0.425337443	-0.464149389	1.340954927	-3.092183321	-2.039267542	-2.35226021	-2.393643122	0.150868391	-2.314479794	-2.995380719	-3.216943097	-1.451742587	-1.52450439	1.190881916	0.717975603	-0.367830642	-0.323478089	0.648412001	-0.845361222	0.360342235	54	0.15266659	0.078151242	0.074516347	7.321202087	3.758646714	-2.70444588	0.032282306	0.180437967	0.104359869	0.006866913	1.930594366	1.927179894	5.874974072	3.68897201	3.301315668	5.302526385	1.100370545	-0.952206655	0.492377819	3.532423217	-1.033468436	0.479010426	0.495350724
Colorado	Park County	8093	0.200792761	0.16965248	-0.278246893	-0.459490504	-0.447299955	1.143944936	-2.297386395	-2.411761183	-2.164542992	-2.275114307	0.159882263	-2.270793743	-3.42893049	-3.495682982	-1.459618393	-1.536400649	1.335937215	0.722387242	-0.41592494	-0.350095667	0.599974449	-0.947837207	0.321263756	51.8	0.150067331	0.077687389	0.072380942	7.169379332	3.708429769	-2.853391079	0.038702788	0.196505429	0.084330537	0.006209543	1.913893293	1.915038301	6.421426331	3.845870582	3.330720174	5.375956203	1.246498581	-0.974806291	0.47081365	3.359898636	-1.061714853	0.469256465	0.521601224
Colorado	Phillips County	8095	0.179122798	0.241409503	-0.309772749	-0.391742976	-0.490396287	1.575033141	-2.098385643	-2.483658715	-2.231904943	-2.231904943	0.128285157	-2.483658715	-3.327963893	-3.327963893	-0.985480446	-1.01291422	2.413348367	0.574254799	-0.44127174	-0.357039511	0.615191138	-0.993431139	0.362355198	45.5	0.242204986	0.128019757	0.114186229	6.57267069	3.439786358	-2.700940415	0.030232301	0.179413754	0.099240096	0.013365596	1.900957175	1.895272501	7.426161117	3.909646412	3.814441813	6.001758744	1.478133428	-0.865215694	0.510127967	3.66413787	-1.018789585	0.479794656	0.497561059
Colorado	Pitkin County	8097	0.172048748	0.159444123	-0.285920697	-0.444431907	-0.45620159	1.187166855	-2.076376051	-2.533462397	-2.52519267	-2.730866404	0.178482053	-1.839650956	-3.248843176	-3.102935265	-1.295371593	-1.262386926	2.432144236	0.727680921	-0.351877077	-0.339074905	0.587674987	-0.971089138	0.309962896	45.2	0.146958843	0.072945222	0.074014621	6.760177512	3.583047871	-2.700940415	0.025297374	0.164432544	0.085544935	0.003096627	1.889183142	1.888889583	7.34473807	3.915074225	3.965749225	6.476999528	1.461948469	-0.975291507	0.46779169	3.25635276	-1.065255527	0.465127816	0.496145311
Colorado	Prowers County	8099	0.191452616	0.295793389	-0.297122846	-0.42096768	-0.482980249	1.287241768	-2.221966675	-2.40401059	-1.942309115	-2.024618139	0.142217281	-2.553727577	-4.080107625	-3.481982401	-0.686034412	-0.734143244	2.173265702	0.552562358	-0.428497452	-0.390812363	0.565482756	-1.084494222	0.313854688	39.2	0.256655617	0.131696695	0.124959922	6.123724357	3.29580121	-2.498988635	0.033574239	0.184776031	0.113936874	0.009448913	1.885233694	1.882267797	7.597986584	3.915416934	4.684056434	6.131184923	1.545059585	-0.757754067	0.585108006	3.994080873	-0.92934726	0.501819853	0.529804334
Colorado	Pueblo County	8101	0.189761401	0.298001435	-0.306949311	-0.39856586	-0.525180544	1.215762772	-1.839518435	-1.939236596	-1.798728283	-1.805101459	0.171136131	-2.220722331	-3.038408545	-3.044079435	-0.668151536	-0.663324522	1.435414719	0.605063477	-0.421460788	-0.35257807	0.574484851	-1.068192308	0.322691885	41.2	0.222142738	0.114319624	0.107824113	6.292853089	3.364921925	-2.665760813	0.034665542	0.186719417	0.103613764	0.010890184	1.883639295	1.885714658	7.64676043	3.989946977	4.333326759	6.142425734	1.459241665	-0.64752579	0.621112803	4.319314981	-0.900268452	0.506951575	0.57563515
Colorado	Rio Blanco County	8103	0.182863363	0.346463996	-0.290983348	-0.434066637	-0.473264304	1.203758931	-2.177677183	-2.244613076	-2.052754793	-2.188141022	0.133381056	-2.338499168	-3.498590793	-3.022383106	-1.215531132	-1.334114867	1.435896127	0.572506157	-0.414671287	-0.389227996	0.546818114	-1.084988518	0.285092393	38.2	0.243359634	0.126819469	0.116541164	6.172519745	3.364921925	-2.454395067	0.030481222	0.176474765	0.099019804	0.006800494	1.903915677	1.900021229	6.976761406	3.817451216	4.11204075	6.029026022	1.304059466	-0.900515784	0.514802455	3.66685395	-1.014946307	0.483594408	0.518073515
Colorado	Rio Grande County	8105	0.183457111	0.25999233	-0.301068543	-0.412203744	-0.505485599	1.244433692	-2.206640357	-2.352740437	-1.725449353	-1.75293063	0.145926168	-2.438905108	-3.57305903	-3.351860752	-0.65265396	-0.655084053	1.605678025	0.602700656	-0.413319037	-0.364694513	0.59312757	-0.996812433	0.328520625	42.2	0.223663022	0.113873371	0.109790651	6.418722614	3.422799482	-2.546978487	0.032016166	0.180142313	0.101033651	0.010030289	1.883358918	1.896318566	7.523953028	3.984446078	4.340946511	6.646307332	1.4827307	-0.7622185	0.579572561	3.863462228	-0.933958178	0.495222894	0.509370663
Colorado	Routt County	8107	0.188921733	0.232693517	-0.285228469	-0.445821226	-0.448056171	1.232871755	-2.180931559	-2.400174824	-2.417544466	-2.569873714	0.149126647	-2.215688176	-3.261961518	-3.366480414	-1.440868429	-1.482528504	1.715143825	0.676489889	-0.366899642	-0.361112804	0.549934565	-1.065278635	0.283322205	42.6	0.177510946	0.088892489	0.088619457	6.488451279	3.467730607	-2.462155695	0.032755756	0.182809349	0.089860741	0.005188612	1.92083866	1.920090895	6.086734289	3.754566757	3.583826625	5.380450573	1.375480715	-0.960189734	0.489872303	3.668637353	-1.04721138	0.477619844	0.507473328
Colorado	Saguache County	8109	0.181467464	0.138186633	-0.303455159	-0.406756923	-0.514942919	1.243025613	-2.161878109	-2.277654202	-1.720072869	-1.777108171	0.16198957	-2.302472944	-3.231238752	-3.831085459	-0.757034691	-0.72311048	2.156393933	0.621796034	-0.408341805	-0.353906457	0.625996846	-0.891534912	0.341965219	47.7	0.211460555	0.106683298	0.104778257	6.942621983	3.649321197	-2.509777802	0.030785171	0.176922546	0.100560289	0.008646955	1.896276584	1.896620403	7.159467429	4.020487092	3.974209064	5.766393043	1.336459734	-0.678317745	0.63674313	4.39374335	-0.866734888	0.522295839	0.543804254
Colorado	San Juan County	8111	0.18409404	0.263043821	-0.303524679	-0.406596517	-0.407438089	1.038328429	-2.861815328	-2.861815328	-2.163098146	-2.384904749	0.160336261	-2.384904749	-3.478278593	-3.514957842	-1.171935299	-1.238874561	1.423785587	0.609162434	-0.41592494	-0.364893031	0.636808458	-0.893648431	0.361240232	49.9	0.219512413	0.112616682	0.106681584	7.204165462	3.751554911	-2.751290686	0.032282306	0.180437967	0.104359869	0.005495505	1.889183142	1.888889583	7.34473807	3.915074225	3.717617467	5.738489892	1.190051418	-0.822408487	0.56905436	3.908351467	-0.956004405	0.495449629	0.517809837
Colorado	San Miguel County	8113	0.183689866	0.103271131	-0.27741757	-0.461075163	-0.437517203	1.142687363	-2.249865164	-2.435460566	-2.106464736	-2.259408766	0.15072833	-2.310551424	-3.609897787	-3.434396533	-1.234181829	-1.250879784	2.195664109	0.684124566	-0.3561565	-0.36950605	0.536780552	-1.074480986	0.265375691	42.3	0.17288277	0.087542264	0.085341506	6.519202405	3.495231602	-2.700940415	0.029166002	0.175940042	0.086366223	0.002935344	1.889183142	1.888889583	7.34473807	3.915074225	3.299785722	6.476999528	1.169380495	-0.921049878	0.500884206	3.57012305	-1.026560156	0.478938051	0.513167532
Colorado	Summit County	8117	0.190067975	0.206489863	-0.303524679	-0.406596517	-0.411722413	1.04919681	-2.050557895	-2.287311622	-2.446071477	-2.330054897	0.201054009	-2.183953394	-2.972593904	-3.344426806	-1.103414569	-1.172195011	2.251264141	0.70196202	-0.41592494	-0.383409998	0.522870316	-1.12415985	0.260412454	40.2	0.162169263	0.085261069	0.076909194	6.284902545	3.391211443	-2.700940415	0.031347961	0.1804571	0.09262074	0.010498536	1.889183142	1.888889583	7.34473807	3.532864183	3.965749225	6.476999528	1.461948469	-0.964178032	0.484505787	3.366108187	-1.042058731	0.471592891	0.512779083
Colorado	Teller County	8119	0.194644019	0.173251228	-0.295016199	-0.425532449	-0.478668043	1.238186544	-2.274213056	-2.35920619	-2.179253583	-2.139750748	0.154717301	-2.159053179	-3.148743868	-3.227802794	-1.446542641	-1.453764684	1.484320656	0.690598446	-0.376301291	-0.335662233	0.614393252	-0.925773522	0.336573715	51.3	0.16897847	0.086537947	0.082441523	7.127411872	3.691384874	-2.781244961	0.036962391	0.192284527	0.083267094	0.00779996	1.910335441	1.908245808	6.625810434	3.854625482	3.519079477	5.787169418	1.248953615	-0.979822891	0.484736281	3.498868789	-1.050466907	0.473263547	0.479878607
Colorado	Washington County	8121	0.187887109	0.334689138	-0.282834268	-0.450577617	-0.44357174	1.215192853	-2.088791278	-2.435513647	-2.57679727	-2.514671217	0.130886229	-2.787548209	-3.08831201	-3.388810105	-1.210897611	-1.323539485	1.401473194	0.602932632	-0.395777469	-0.385702199	0.597703193	-0.988474018	0.332925586	44.1	0.223513632	0.119397903	0.104116729	6.511528238	3.44821724	-2.804306927	0.034120805	0.184661067	0.097863181	0.009780951	1.895804553	1.891194535	7.212491289	3.956883946	4.15476783	6.147633875	1.374198258	-0.886298796	0.534842332	3.727736282	-0.99318554	0.486129978	0.52542919
Colorado	Weld County	8123	0.18409404	0.263005131	-0.295971044	-0.4234729	-0.494954469	1.221004242	-2.024727539	-2.192655587	-2.028712802	-2.121980393	0.205919484	-2.023736911	-3.011071175	-3.132216848	-0.811626403	-0.836551103	2.059210071	0.549082955	-0.427500757	-0.394886021	0.499133558	-1.234765169	0.257117654	35.1	0.258999681	0.132179914	0.126820768	5.899152482	3.255415036	-2.538850668	0.040532755	0.202592793	0.115919743	0.00572071	1.905260474	1.904194236	6.580404723	3.762981696	3.869318765	5.951083766	1.384890797	-0.867588984	0.511533716	3.716405887	-1.01986464	0.481078378	0.528812941
Colorado	Yuma County	8125	0.190998476	0.269453998	-0.300553439	-0.413364476	-0.47129566	1.4501532	-2.377471499	-2.699576876	-2.293168891	-2.34751518	0.133820519	-2.523558106	-2.886546446	-3.09719083	-0.874368263	-0.928938682	2.293008643	0.527105855	-0.442836228	-0.397430365	0.57168986	-1.08279404	0.322803371	38.5	0.273980439	0.139835315	0.134146124	6.140032573	3.329217141	-2.700940415	0.031948943	0.183580398	0.116083585	0.009283364	1.903638937	1.900604798	6.469455466	3.744827785	4.005409348	6.14198396	1.441066407	-0.816212106	0.5489864	3.790789957	-0.965695461	0.49368107	0.494031334
Connecticut	Fairfield County	9001	0.183134744	0.274562827	-0.312464123	-0.385053605	-0.586628538	0.920250586	-1.22288567	-1.158198266	-2.533764402	-2.602315426	0.150065026	-1.509550357	-3.243121464	-3.282749489	-0.985936206	-0.990880721	2.802827512	0.60487781	-0.427413052	-0.345359017	0.546477957	-1.147411638	0.303284358	42.2	0.222262092	0.11325381	0.109009281	6.387487769	3.399884656	-2.700940415	0.029540694	0.177042266	0.100900312	0.007379102	1.917543698	1.917001396	6.038894088	3.656040137	3.244368947	5.921096552	1.401917251	-0.974856812	0.422064321	3.044069817	-1.104235534	0.450557027	0.56940612
Connecticut	Hartford County	9003	0.182847702	0.303880615	-0.313536049	-0.382335373	-0.606946147	0.872263991	-1.12070673	-1.083439852	-2.550919726	-2.541159472	0.150065026	-1.519107828	-3.1868816	-3.242750548	-1.03927877	-1.016665849	2.488144503	0.62586992	-0.420662136	-0.334286697	0.558687761	-1.127243624	0.315881816	42	0.20888159	0.106198013	0.102684578	6.340346994	3.376656708	-2.700940415	0.030492661	0.17864153	0.101168939	0.009280819	1.904691588	1.904497255	6.650782329	3.784209778	3.544997251	6.099991042	1.457579147	-0.88458202	0.482412661	3.680572031	-1.034365041	0.48047674	0.574660381
Connecticut	Litchfield County	9005	0.179586614	0.239267925	-0.305257793	-0.402564549	-0.502428235	1.335594463	-1.87565043	-1.966892128	-2.73079668	-2.794906454	0.219387034	-1.956093052	-3.397656326	-3.455493297	-1.437387544	-1.462761249	1.996460896	0.67319089	-0.394899372	-0.324938551	0.603583369	-0.992415472	0.34370257	49.2	0.179518892	0.092346827	0.087173065	6.92820323	3.595983174	-2.490607208	0.031443443	0.178928043	0.087547702	0.010193255	1.905431261	1.904376544	6.523866259	3.77327266	3.691874059	6.059319017	1.449940989	-0.971478285	0.441478216	3.584259856	-1.07400697	0.46907527	0.537376558
Connecticut	Middlesex County	9007	0.181140308	0.312584222	-0.312725476	-0.384393778	-0.536063138	1.189792102	-1.563576959	-1.545837083	-2.873897582	-2.821228358	0.245148908	-1.746019527	-3.46123635	-3.446039699	-1.49002693	-1.478597272	1.983185602	0.68436109	-0.3995163	-0.307484031	0.594179767	-1.031274135	0.341647324	47.7	0.172739802	0.088164954	0.084575848	6.797058187	3.543670531	-2.49052347	0.0317657	0.179835022	0.087658576	0.009555532	1.909049906	1.907929765	6.492465216	3.737678382	3.505026791	5.788164529	1.320769228	-0.983918793	0.476634663	3.645793033	-1.045114299	0.47132011	0.552610859
Connecticut	New Haven County	9009	0.18122192	0.321998968	-0.316851644	-0.373717502	-0.596394835	0.918918179	-1.146820116	-1.093927022	-2.549131531	-2.548592114	0.273967785	-1.643239021	-3.265460651	-3.268278591	-1.026262638	-1.011944611	2.333355451	0.639502926	-0.42057042	-0.321337694	0.563108963	-1.114303738	0.318901097	42.2	0.200311732	0.102423092	0.09788964	6.363961031	3.382493637	-2.700940415	0.030237808	0.177242447	0.099796723	0.009228184	1.903825681	1.903097621	6.706571249	3.793704944	3.569756932	6.048040255	1.502973059	-0.840351265	0.517502399	3.782170902	-1.006996507	0.483681186	0.593969131
Connecticut	New London County	9011	0.179743594	0.34612565	-0.299712113	-0.415249346	-0.553481519	0.997938791	-1.428638956	-1.486002008	-2.20183922	-2.239953341	0.275279085	-1.649850627	-3.076711863	-3.21335794	-1.246277761	-1.265182697	2.05382009	0.652666297	-0.394902313	-0.343783061	0.572774541	-1.067729709	0.319922843	44.1	0.19212335	0.098712945	0.093411405	6.449806199	3.399884656	-2.522555246	0.03070103	0.176592965	0.097134833	0.009506818	1.902412502	1.900093189	6.761453272	3.806165278	3.806406552	6.041928539	1.418467021	-0.937557843	0.49370784	3.450754623	-1.030503602	0.472268375	0.549155638
Connecticut	Tolland County	9013	0.184024443	0.460256672	-0.300825461	-0.412752145	-0.526356626	1.132748776	-1.671377852	-1.740399315	-2.843417078	-2.88117811	0.150065026	-1.611011988	-3.285240778	-3.60820652	-1.511001094	-1.553463703	1.907403233	0.685814882	-0.384760586	-0.327783714	0.546281326	-1.121078477	0.295556178	38.8	0.17186159	0.087911776	0.083950815	6.131883887	3.317143718	-2.700940415	0.031365174	0.180227809	0.086745809	0.006954245	1.911616945	1.909292376	6.357823748	3.699701193	3.566091075	6.004626062	1.345373731	-0.980036521	0.495410889	3.338427894	-1.041252855	0.462637674	0.559648167
Connecticut	Windham County	9015	0.181440189	0.341771423	-0.304255025	-0.404905245	-0.509179505	1.267296216	-1.756021193	-1.833588939	-2.42085771	-2.447118245	0.193272742	-2.114526928	-3.376146003	-3.442920728	-1.194928261	-1.217274152	1.694551631	0.644795991	-0.402837349	-0.340264065	0.555635554	-1.111351626	0.30685232	42.8	0.197009101	0.10078708	0.096223021	6.434283177	3.419951893	-2.556757501	0.031382573	0.178299776	0.095277181	0.009146245	1.896102695	1.893856497	6.958336579	3.850627761	3.981792245	6.330448055	1.514813295	-0.873375539	0.493671841	3.856381378	-1.014810375	0.487226251	0.579880309
Delaware	Kent County	10001	0.196235658	0.293658593	-0.31735611	-0.372376918	-0.644094955	0.739984157	-0.891037432	-0.839773147	-2.465347325	-2.408864325	0.220765764	-1.882749943	-3.269584389	-3.199571768	-1.435127548	-1.426372128	1.825540538	0.595866215	-0.436411785	-0.342670976	0.559258711	-1.109241257	0.3117035	39.7	0.228077289	0.115463481	0.112614809	6.172519745	3.314111593	-2.674494748	0.036275906	0.190951934	0.108472538	0.009719673	1.890599999	1.889334743	7.324597146	3.900501213	3.958955273	6.554027009	1.504334912	-0.722259806	0.612257227	4.679156558	-0.911931448	0.524992515	0.606792643
Delaware	New Castle County	10003	0.185965138	0.315043552	-0.315123247	-0.378250719	-0.647207286	0.724884518	-0.907097715	-0.85271241	-2.619934015	-2.627449877	0.150065026	-1.539139891	-3.434283893	-3.474082531	-1.277898683	-1.288815335	2.258789552	0.61828603	-0.424957146	-0.335886356	0.544015744	-1.155443157	0.30181176	40.3	0.213689338	0.108161493	0.105528845	6.236986452	3.344186844	-2.722049069	0.032428705	0.180349847	0.105919011	0.008799163	1.894693059	1.895563281	7.099887392	3.886558588	3.668740792	6.232623735	1.442636526	-0.774692424	0.576644788	4.172025882	-0.944099508	0.503899241	0.606564405
Delaware	Sussex County	10005	0.204458944	0.229903613	-0.315483841	-0.37731245	-0.571041868	1.048255296	-1.226361252	-1.204649213	-2.24570513	-2.271601001	0.186165633	-2.137085829	-2.988998368	-3.034708814	-1.314981897	-1.350964606	1.949578334	0.666953161	-0.408269114	-0.311742833	0.65994527	-0.872302685	0.391460779	52.7	0.183328997	0.093035475	0.090294521	7.141428429	3.661793342	-2.816622745	0.041323057	0.203179747	0.0988402	0.011874199	1.894948181	1.893574184	7.050822516	3.907668654	3.689181939	6.301704418	1.383994789	-0.749245642	0.5706667	4.132734755	-0.947351107	0.507914156	0.564421766
District of Columbia	District of Columbia	11001	0.189766088	0.380434026	-0.323980286	-0.35395839	-0.508296352	0.539687578	-0.680295104	-0.600349063	-2.502942224	-2.56654823	0.266318268	-1.589230677	-3.184284989	-3.183345376	-1.243884387	-1.255057362	2.394208959	0.669769326	-0.417630862	-0.295180463	0.498340226	-1.295520027	0.270408759	34.4	0.181606642	0.091995463	0.089612179	5.848076607	3.239611801	-2.700940415	0.031441653	0.181154278	0.115982575	0.008044936	1.895378207	1.888889583	7.452133571	3.909087838	3.114465863	6.661966131	1.37621185	-0.884929159	0.460250026	3.562902972	-1.040771886	0.47670904	0.601675272
Florida	Alachua County	12001	0.18452577	0.379013667	-0.316948695	-0.373460222	-0.627279644	0.795392647	-1.022035449	-0.953682057	-2.727159389	-2.727159389	0.150065026	-1.500542328	-3.387368092	-3.479120818	-1.295517062	-1.265520334	2.192231292	0.673245981	-0.407715145	-0.306330652	0.526526751	-1.192378502	0.285930845	32.9	0.17948532	0.090908401	0.088577919	5.66568619	3.148121833	-2.700940415	0.030835386	0.17871278	0.101564444	0.007735823	1.898343355	1.900150273	7.011468732	3.834011739	3.75273874	6.003516457	1.293362555	-0.754130924	0.615428979	4.476471755	-0.872683392	0.523274593	0.598815112
Florida	Baker County	12003	0.18409404	0.459775792	-0.278998992	-0.458046531	-0.550813501	0.95315342	-1.039666654	-1.292336775	-2.584551079	-2.608022905	0.1438946	-2.431990357	-3.764031787	-3.860311654	-1.806566714	-1.891466462	1.223744538	0.579652076	-0.39313459	-0.40787068	0.520414957	-1.196018613	0.277971327	38.2	0.238652147	0.121568956	0.117084191	6.099180273	3.301927249	-2.711264284	0.032282306	0.180437967	0.1049982	0.009347114	1.876815891	1.873915424	7.919607133	4.002960551	4.595805881	6.673213014	1.578753784	-0.700422324	0.634397734	4.628516241	-0.884243458	0.519085832	0.609729676
Florida	Bay County	12005	0.18409404	0.282533564	-0.304677128	-0.403922606	-0.562035366	0.975995497	-1.2504073	-1.249037797	-2.386680371	-2.398963713	0.212869382	-1.86478514	-3.108208891	-3.114634685	-1.464661057	-1.490627948	1.836603513	0.63049263	-0.407046102	-0.347737615	0.571060111	-1.069323145	0.317776108	43.4	0.20596534	0.104119371	0.101846969	6.46529195	3.428480487	-2.473850476	0.032282306	0.180437967	0.112781128	0.011385906	1.881265582	1.879848368	7.794476538	3.98768891	4.299513195	6.613699735	1.418467021	-0.704012381	0.642684643	4.816358762	-0.875567008	0.528051853	0.604238978
Florida	Bradford County	12007	0.199733551	0.263043821	-0.303524679	-0.406596517	-0.567868623	0.790986879	-0.864575051	-1.160446385	-2.630535044	-2.458913476	0.14038769	-2.454505619	-3.670076784	-3.545646271	-1.496504817	-1.814752412	1.427725638	0.649635657	-0.41592494	-0.416469115	0.564169663	-1.097889014	0.315829441	43.4	0.194001213	0.100245672	0.093756541	6.308724118	3.359023715	-2.734257493	0.039369518	0.198635092	0.100533699	0.012376448	1.876048322	1.870366952	7.963784042	4.016624904	4.251372106	6.387736934	1.415974411	-0.646040213	0.698961878	4.857032346	-0.822951264	0.529584142	0.620425758
Florida	Brevard County	12009	0.195007561	0.224397934	-0.310640445	-0.389606868	-0.562397887	1.017215495	-1.284640675	-1.250437524	-2.63015017	-2.637602843	0.224902674	-1.834105662	-3.185602203	-3.183395429	-1.269975809	-1.257311279	2.041140669	0.670207357	-0.401845986	-0.317826171	0.623284928	-0.954895226	0.36220442	49.3	0.181339069	0.092639493	0.088700576	6.90651866	3.577847504	-2.604552054	0.037859571	0.195434694	0.093466897	0.012407511	1.890641466	1.887662942	7.412936091	3.945473429	3.852098704	6.212306462	1.281260687	-0.754332908	0.617095505	4.532745888	-0.896602248	0.517899474	0.578686881
Florida	Broward County	12011	0.187228289	0.202826421	-0.312531728	-0.384883104	-0.649286522	0.69634129	-0.848573165	-0.794642644	-2.680317192	-2.695272099	0.263217224	-1.68849569	-3.225090793	-3.219524993	-0.820848524	-0.796503913	1.398509867	0.62398542	-0.419645356	-0.337386012	0.555421419	-1.12164891	0.309472622	41.9	0.210073522	0.106432965	0.103641557	6.387487769	3.408513842	-2.700940415	0.030351217	0.181047993	0.105732843	0.008210843	1.909536247	1.898810891	6.673258228	3.802024342	3.413384382	6.271933603	1.158060794	-0.750012801	0.595666914	4.141937384	-0.902663949	0.508825178	0.604996827
Florida	Calhoun County	12013	0.18409404	0.263043821	-0.303524679	-0.406596517	-0.538679114	0.913093594	-1.070548798	-1.401174125	-2.185518684	-2.171585009	0.159295341	-2.31043523	-2.972873642	-3.449179666	-1.432535367	-1.696033182	1.378238454	0.641361943	-0.358806465	-0.400153937	0.574177351	-1.057003391	0.318739987	44.1	0.199150238	0.10202156	0.097129678	6.480740698	3.434142728	-2.751290686	0.032282306	0.180437967	0.097109631	0.011698979	1.870639609	1.864925033	8.425361593	4.027312834	4.446780485	6.688746238	1.375297738	-0.614771875	0.68912979	4.772104959	-0.812210793	0.533244489	0.633275617
Florida	Charlotte County	12015	0.205309139	0.248050087	-0.312297213	-0.385474022	-0.527334846	1.275336351	-1.511317867	-1.553687745	-2.745813304	-2.64972067	0.177764861	-2.068839019	-3.4425412	-3.558676722	-1.411921893	-1.414470373	2.218556254	0.609162434	-0.370437488	-0.357514853	0.578915735	-1.056448297	0.324829315	43.1	0.219512413	0.112616682	0.106681584	6.449806199	3.422799482	-2.581704257	0.032282306	0.180437967	0.104359869	0.015039907	1.90735824	1.90395868	7.025703229	3.909296476	3.600617178	5.762380382	1.3232521	-0.805079896	0.604605161	4.534935394	-0.903027058	0.519051301	0.56206111
Florida	Citrus County	12017	0.197008973	0.246851504	-0.314333928	-0.380291135	-0.514748797	1.397477616	-1.789285341	-1.80920683	-2.622246798	-2.67520432	0.191265764	-2.01248793	-3.82973003	-3.582369074	-1.512811519	-1.515071595	1.755072507	0.727661199	-0.387084302	-0.283461994	0.578915735	-0.757874531	0.324829315	43.1	0.146970403	0.074792022	0.072179381	6.449806199	3.422799482	-2.78179879	0.032282306	0.204647775	0.084403522	0.018082346	1.87825502	1.875503484	7.967320663	4.070531769	4.21303584	6.643816212	1.075546961	-0.751030801	0.632268412	4.908399439	-0.884271868	0.532121433	0.58778925
Florida	Clay County	12019	0.199063986	0.178654601	-0.30687287	-0.398747961	-0.573252343	0.942394159	-1.208356699	-1.191686898	-2.559030829	-2.566266594	0.239026845	-1.756587543	-3.107390968	-3.09489021	-1.281721051	-1.284258992	1.90247473	0.5934196	-0.425200861	-0.358584865	0.546794707	-1.121359037	0.296415871	41.2	0.229663671	0.117655571	0.1120091	6.32455532	3.385404563	-2.59373822	0.037462459	0.194474216	0.099787673	0.008561925	1.891525685	1.886667309	7.141694901	3.884183073	4.169200237	6.342154529	1.339053736	-0.753263982	0.62878123	4.641067687	-0.892801765	0.513716604	0.605832236
Florida	Collier County	12021	0.201221756	0.227722966	-0.307399611	-0.397490401	-0.527065876	1.181798323	-1.43353966	-1.440079627	-2.604263593	-2.646138074	0.189527241	-2.055742115	-3.312615572	-3.343841286	-0.833678528	-0.857106922	1.398509867	0.691828641	-0.390722064	-0.31336555	0.690478479	-0.80676484	0.41611677	53.7	0.168238629	0.0860177	0.082221929	7.218032973	3.691384874	-2.700940415	0.03790413	0.199788377	0.090613917	0.010047713	1.934807115	1.932099183	6.06728683	3.716391019	3.111714263	5.201133875	1.461948469	-0.751527473	0.555495825	3.886771511	-0.943293638	0.501474148	0.536386336
Florida	Columbia County	12023	0.19801295	0.424253445	-0.286025322	-0.44422136	-0.577283747	0.865399572	-0.977425755	-1.089090541	-2.516835067	-2.545651595	0.158245439	-2.210925168	-3.335978012	-3.349312557	-1.44347811	-1.502273996	1.570833348	0.615622649	-0.38881878	-0.383575773	0.577531877	-1.048440834	0.32122596	42.7	0.215384757	0.109087851	0.106297906	6.363961031	3.379577693	-2.737833487	0.038140491	0.195498343	0.105908352	0.012039613	1.877485574	1.874116419	7.995240462	4.014773872	4.472423951	6.641625503	1.443106457	-0.639055333	0.70558083	4.91226647	-0.819343033	0.535163661	0.631027825
Florida	DeSoto County	12027	0.200469586	0.455359082	-0.303524679	-0.406596517	-0.492319319	0.839666037	-1.109967415	-1.306553394	-2.199515024	-2.349249035	0.143391511	-2.601897732	-2.966608828	-3.181195373	-0.685202077	-0.939608054	2.482375257	0.659010191	-0.41592494	-0.422371244	0.608404502	-0.954791424	0.337984964	45.3	0.188206574	0.096077419	0.092130154	6.418722614	3.399884656	-2.700940415	0.036972076	0.196480405	0.101180891	0.009527065	1.902298685	1.897325235	7.391069113	3.918104316	3.676155405	5.858834389	1.28171497	-0.583547884	0.690436588	4.780620333	-0.800533869	0.546063275	0.597478634
Florida	Dixie County	12029	0.192192018	0.47126032	-0.303524679	-0.406596517	-0.494502842	0.953559657	-1.151524009	-1.567953428	-2.462426919	-2.535635699	0.125194374	-2.623738246	-4.218734242	-3.921312453	-1.573734544	-1.812652907	1.405918972	0.668087147	-0.41592494	-0.403414579	0.618651611	-0.919341444	0.341126848	49.4	0.182635019	0.094557044	0.088078975	6.797058187	3.530348335	-2.797319135	0.037724374	0.194195976	0.091547191	0.013551458	1.875701483	1.873813744	8.14856131	4.033281371	4.42271313	6.651283978	1.353916231	-0.611701315	0.693584453	5.191797907	-0.814655337	0.54557655	0.605136475
Florida	Duval County	12031	0.193316648	0.277822624	-0.314525903	-0.379796548	-0.659639374	0.672504447	-0.843071903	-0.784037412	-2.647211489	-2.640422248	0.150065026	-1.576216303	-3.183324	-3.239348588	-1.275672928	-1.282545446	2.227634981	0.60021542	-0.431891856	-0.344153144	0.525004872	-1.205665823	0.287104898	38	0.22526529	0.11478192	0.11048437	6.049793385	3.274178649	-2.412337074	0.033672917	0.185745026	0.1165675	0.00924658	1.882110966	1.88066135	7.634180838	3.984825962	3.89607319	6.570359895	1.468051791	-0.711103237	0.633858418	4.272032459	-0.873496467	0.511960314	0.608561976
Florida	Escambia County	12033	0.193902732	0.382669367	-0.306347915	-0.39999492	-0.621849139	0.75314833	-0.958203676	-0.911567661	-2.33751966	-2.361936341	0.245454896	-1.731321084	-3.038490678	-2.978698298	-1.493790193	-1.564172747	1.720221968	0.627158151	-0.411944707	-0.344427922	0.555521853	-1.124169924	0.310328331	39.8	0.208067827	0.106608899	0.101459928	6.123724357	3.280385638	-2.617285231	0.035722234	0.189790777	0.109322408	0.011109458	1.879315285	1.880283914	7.781694386	3.990450623	4.124422937	6.623287798	1.36604921	-0.725234972	0.627105723	4.364583221	-0.882665174	0.517392223	0.602693711
Florida	Flagler County	12035	0.209845967	0.181151463	-0.317697731	-0.371464464	-0.56659323	1.070339103	-1.283133668	-1.248283068	-2.691574236	-2.704757654	0.218234352	-1.828232321	-3.335785779	-3.335785779	-1.279176474	-1.2509651	2.302093506	0.695214647	-0.402467576	-0.292084071	0.678183902	-0.828515761	0.404354088	53.7	0.166205673	0.085323512	0.080883161	7.252585746	3.715686989	-2.70874606	0.032282306	0.180437967	0.083746356	0.012036001	1.903010752	1.900530921	6.931034826	3.877929893	3.484283271	5.779595363	1.215108581	-0.761783185	0.614688584	4.626722858	-0.903576166	0.521646533	0.564804688
Florida	Franklin County	12037	0.18409404	0.263043821	-0.303524679	-0.406596517	-0.511935262	0.859187299	-1.005583198	-1.469827113	-2.191519639	-2.49248214	0.127298401	-2.652122997	-3.304653746	-3.604808757	-1.37953123	-1.828379989	1.434981498	0.715750887	-0.41592494	-0.406898135	0.622583383	-0.917251633	0.346886	51.8	0.153980381	0.080908216	0.073073165	6.804410334	3.481535413	-2.712657249	0.032282306	0.180437967	0.0880544	0.009155639	1.888575557	1.886422869	7.383424342	3.942768986	4.244537388	6.343645864	1.369957607	-0.712688395	0.624630534	4.26267274	-0.887886817	0.515680227	0.583454816
Florida	Gadsden County	12039	0.177964561	0.415236026	-0.323576801	-0.355127366	-0.508296352	0.511978546	-0.59425333	-0.522243663	-2.483312469	-2.53228315	0.133666987	-2.389916364	-3.211670242	-3.153766687	-1.242729035	-1.282403543	1.696912281	0.614881296	-0.43591019	-0.325002312	0.571883177	-1.090044953	0.325207572	42.7	0.215857329	0.108191977	0.107666353	6.46529195	3.436966859	-2.573335271	0.030207637	0.174848023	0.106721712	0.011433326	1.883376728	1.888468351	7.722861713	3.996784408	3.823127652	6.73374231	1.389874558	-0.587817338	0.679184948	4.698826104	-0.813968574	0.537045382	0.617600765
Florida	Gilchrist County	12041	0.199849155	0.4020935	-0.28736443	-0.441513246	-0.503663294	1.184722309	-1.383155622	-1.815745701	-2.498103685	-2.376894403	0.139106142	-2.520760344	-3.092463526	-3.665019621	-1.468375377	-1.587834406	1.550349932	0.641671524	-0.38305318	-0.369001051	0.591113446	-1.036858935	0.338645647	46.7	0.198956979	0.102035227	0.096922752	6.519202405	3.367863292	-2.713442733	0.039027102	0.197860869	0.098971838	0.011086997	1.888922783	1.886585391	7.50122063	3.952713761	4.214537679	6.370452992	1.386855529	-0.67516716	0.677942918	4.847069001	-0.836575467	0.531651168	0.599823064
Florida	Glades County	12043	0.192862886	0.473698132	-0.303524679	-0.406596517	-0.5468243	0.812975669	-1.025943218	-1.371576806	-1.56157009	-1.601131691	0.159474041	-2.54900675	-3.36107535	-3.23638603	-0.912081518	-1.018660747	2.262327105	0.732833187	-0.41592494	-0.389446979	0.65086453	-0.849078364	0.366290072	51.1	0.143944234	0.073058708	0.070886526	6.90651866	3.572631975	-2.543771693	0.03723576	0.194198425	0.104359869	0.009341381	1.926815741	1.923782565	7.21239946	3.981257232	3.53408868	5.664662882	1.172310969	-0.675658543	0.66047674	4.304333578	-0.841606171	0.522476563	0.611181275
Florida	Gulf County	12045	0.18409404	0.308130771	-0.296563307	-0.422187585	-0.542140387	1.019758365	-1.207918811	-1.290918621	-2.435694074	-2.427096225	0.125583771	-2.453417907	-4.128899218	-3.830800915	-1.708271268	-1.967424902	1.499343581	0.66796075	-0.384814446	-0.34386303	0.642295984	-0.894482947	0.370774085	51.3	0.182712342	0.092896374	0.089816969	7.056911506	3.636763214	-2.788782235	0.032282306	0.180437967	0.090624201	0.013638363	1.880582199	1.877136702	7.639229408	3.986419859	4.322292736	6.579535633	1.257678575	-0.679617903	0.626467171	4.330806415	-0.890361014	0.511408021	0.594852344
Florida	Hamilton County	12047	0.195317536	0.263043821	-0.303524679	-0.406596517	-0.618839845	0.617809943	-0.680637556	-0.909026663	-2.245315873	-2.295797446	0.145031713	-2.301786618	-3.680001219	-4.152984906	-1.218689649	-1.423595716	1.617270234	0.65579912	-0.41592494	-0.357514853	0.569433083	-1.073915555	0.316687702	45.6	0.19018675	0.097381094	0.092806656	6.340346994	3.332221852	-2.786646161	0.035943733	0.189596345	0.106619824	0.008941948	1.881775468	1.878088709	7.853071619	3.996973873	4.263509492	6.664818932	1.626648268	-0.589346578	0.708144543	4.634579934	-0.795746573	0.531847241	0.633199538
Florida	Hardee County	12049	0.175236565	0.389768076	-0.277083291	-0.461711681	-0.49547132	0.997446506	-1.378029756	-1.472250494	-2.202393305	-2.274931388	0.175266864	-2.248428681	-3.199212697	-3.315506913	-0.622205801	-0.703782814	2.161531662	0.555630026	-0.402266219	-0.416996475	0.558592958	-1.072414379	0.299422171	37.9	0.254595053	0.13230972	0.122286332	6.008327554	3.25855733	-2.769869241	0.027715908	0.166553344	0.112186988	0.007165866	1.902215323	1.898006446	7.215172451	3.83556409	3.972731192	6.055594397	1.375663614	-0.56576541	0.684433743	4.40376679	-0.799536484	0.535322894	0.600761289
Florida	Hendry County	12051	0.200136912	0.254909633	-0.27604912	-0.463672943	-0.518255478	0.87343625	-1.246162812	-1.211009111	-1.981960943	-2.015976636	0.170707378	-2.326719367	-2.96032233	-3.07888756	-0.508698986	-0.613429523	1.398509867	0.537214834	-0.40860639	-0.424974077	0.516169088	-1.161678161	0.261929227	36	0.267051593	0.139308982	0.127743611	5.924525297	3.255415036	-2.700940415	0.033649455	0.191699313	0.11708162	0.008472753	1.892832021	1.877138132	7.455146161	3.93187943	3.896731867	6.516565243	1.274388796	-0.542475701	0.697679326	4.683744896	-0.779248872	0.538866319	0.602738915
Florida	Hernando County	12053	0.201025414	0.211443953	-0.31695036	-0.373455807	-0.537518669	1.267961632	-1.52552995	-1.509384942	-2.602603271	-2.591096793	0.184514829	-2.094165751	-3.367531014	-3.257452449	-1.130558902	-1.12868162	1.895717976	0.668579452	-0.409095062	-0.30894397	0.650377008	-0.893766734	0.383914934	49.9	0.182333921	0.092147246	0.090187675	6.978538529	3.616488154	-2.692324153	0.032282306	0.204204074	0.090754365	0.014697782	1.887901283	1.884380323	7.489147624	3.941209936	4.003330559	6.351505213	1.155336037	-0.732101656	0.647297403	4.55367462	-0.872236458	0.523589373	0.604255873
Florida	Highlands County	12055	0.195937792	0.253632517	-0.311193676	-0.388234846	-0.552243753	1.080633173	-1.299882111	-1.259789639	-2.495874629	-2.478305017	0.190566506	-2.067118303	-3.285009756	-3.317736617	-0.95037156	-1.004975334	2.223975597	0.691818763	-0.394320375	-0.307974218	0.578915735	-0.771710647	0.324829315	56	0.168244568	0.085087753	0.083157815	7.375635566	3.742057263	-2.700940415	0.038957221	0.199951372	0.089670739	0.015318122	1.894178817	1.890824232	7.607114689	3.980540662	3.949361644	5.981889836	1.336059278	-0.679080301	0.648572984	4.846079556	-0.848478309	0.535535826	0.55963859
Florida	Holmes County	12059	0.192681988	0.447588958	-0.274556528	-0.466482773	-0.507859476	1.068272993	-1.266500053	-1.874298785	-2.239478761	-2.283948903	0.141873902	-2.400428778	-3.061682809	-3.036887036	-1.757338472	-1.923380328	1.237210267	0.634335879	-0.372196186	-0.388886294	0.584684279	-1.036636865	0.328584204	45.7	0.203548943	0.107000031	0.096549912	6.519202405	3.411380549	-2.790465207	0.03688782	0.192055731	0.100470326	0.012745049	1.87393105	1.870733207	8.195563884	3.995995386	4.664834882	7.214195246	1.447623098	-0.623905804	0.698666844	4.861153095	-0.797915438	0.543201839	0.607437424
Florida	Indian River County	12061	0.200920363	0.202510003	-0.31878162	-0.368544188	-0.555238164	1.173588525	-1.331570488	-1.305890406	-2.686503976	-2.636696381	0.200248557	-2.087582204	-3.600118057	-3.633836123	-1.193483755	-1.197866124	2.147045606	0.711512815	-0.398559618	-0.281379369	0.696921275	-0.808043097	0.324829315	56.2	0.15648881	0.080546012	0.075943797	7.389181281	3.744436194	-2.515007371	0.04070042	0.203171956	0.089574611	0.013613801	1.909656389	1.907642361	6.78211455	3.837759551	3.451578078	5.906609466	1.112269768	-0.767224884	0.628248141	4.533581709	-0.880163359	0.519234289	0.581487122
Florida	Jackson County	12063	0.18409404	0.263043821	-0.303524679	-0.477896174	-0.604955468	0.725719837	-0.820556545	-0.951477756	-2.299206573	-2.383242796	0.15107722	-2.470620974	-2.609567364	-3.147524659	-1.489401162	-1.791560859	1.445135104	0.657904341	-0.356359374	-0.390300202	0.590773464	-1.037545348	0.338333817	45.8	0.188887974	0.09887203	0.090016943	6.511528238	3.42564234	-2.620184537	0.032282306	0.180437967	0.104003376	0.013703762	1.87353459	1.870822745	8.073169449	4.014154913	4.04715036	6.856393767	1.330819466	-0.643989243	0.66391652	4.294515124	-0.841197626	0.521158138	0.610537475
Florida	Jefferson County	12065	0.178547494	0.446723244	-0.279501135	-0.457078765	-0.630962401	0.66203422	-0.749541251	-0.803054572	-2.648349662	-2.609448161	0.12819709	-2.272797948	-3.674514247	-3.84958043	-1.605918235	-1.769852009	1.581362387	0.696356627	-0.358438757	-0.356180915	0.626968849	-0.943909925	0.364237312	51.7	0.165521146	0.087323757	0.078198389	6.957010852	3.562154989	-2.65872909	0.031155258	0.17707633	0.092546245	0.010249491	1.884468663	1.893492352	7.676730348	3.994066026	3.817417733	6.502326583	1.400883216	-0.695821084	0.645925934	4.578660658	-0.862551883	0.520786309	0.602695317
Florida	Lafayette County	12067	0.18409404	0.263043821	-0.303524679	-0.406596517	-0.519765771	0.919841178	-1.002685409	-1.559911487	-2.244097806	-2.646469172	0.102269114	-2.749080205	-3.146654809	-3.3224418	-1.101289403	-1.226437918	1.916520962	0.641216441	-0.41592494	-0.433114681	0.556949629	-1.093545463	0.303545111	41.7	0.199241085	0.095346524	0.103895562	6.308724118	3.364921925	-2.928368649	0.032282306	0.180437967	0.086495135	0.009143721	1.882863717	1.876430352	7.782526881	3.974334842	4.305275659	6.519232976	1.350248018	-0.680478773	0.646726934	4.421887254	-0.844186496	0.527499948	0.632986252
Florida	Lake County	12069	0.18409404	0.220716066	-0.314905677	-0.37881497	-0.566912204	1.047548021	-1.25668182	-1.22644149	-2.498342919	-2.545952489	0.216556387	-1.905139758	-3.063243751	-2.937063953	-1.076692297	-1.078809469	2.11865577	0.657753262	-0.411545847	-0.316069211	0.646904012	-0.904642467	0.382316019	48.7	0.18898111	0.096615712	0.092366398	6.884765791	3.580449576	-2.627337397	0.032282306	0.180437967	0.096071017	0.012070689	1.898090031	1.8949944	7.123228222	3.89289887	3.585383119	6.124171761	1.237292338	-0.760272134	0.624540908	4.141710812	-0.890308468	0.512406917	0.587473672
Florida	Lee County	12071	0.204714648	0.222392968	-0.310128086	-0.390870509	-0.544215238	1.118694125	-1.353899049	-1.332111659	-2.563404989	-2.657448947	0.197116098	-2.0052733	-3.225220485	-3.309587913	-0.944113673	-0.953036435	2.557607345	0.68350154	-0.396958769	-0.312121885	0.663058521	-0.857549986	0.390758331	50.6	0.17325948	0.088730614	0.084529866	7.021395873	3.634241186	-2.700940415	0.039984475	0.202940764	0.093667748	0.010317944	1.915187581	1.911585213	6.75232309	3.865938585	3.423652835	5.781391012	1.461948469	-0.746224776	0.601221335	4.346211012	-0.897499811	0.516011244	0.562832184
Florida	Leon County	12073	0.190369071	0.371235642	-0.325321185	-0.350024966	-0.660916711	0.695886031	-0.842743398	-0.753179274	-2.77462396	-2.760761221	0.261175367	-1.732027266	-3.425179183	-3.475204263	-1.490005819	-1.46283681	1.898203603	0.662253633	-0.422664752	-0.295518029	0.517917473	-1.217211839	0.279788073	32.5	0.186211326	0.094938701	0.091273626	5.61248608	3.127810804	-2.49436066	0.033149856	0.183648264	0.100822175	0.006626066	1.901778813	1.905196637	6.817875701	3.800288482	3.631968364	6.146045886	1.333850145	-0.801319995	0.606744857	4.050914596	-0.89943554	0.514179733	0.568705075
Florida	Levy County	12075	0.200798854	0.200404274	-0.310669036	-0.389536156	-0.543300053	1.124523059	-1.351132831	-1.314011075	-2.444772269	-2.438983192	0.157787608	-2.33018486	-3.361806775	-3.338378265	-1.341617686	-1.375031142	1.62883431	0.649076117	-0.411604429	-0.324368224	0.631177526	-0.915648954	0.360575509	48.6	0.194348397	0.101415356	0.092934041	6.90651866	3.601131332	-2.757233105	0.040320408	0.200921966	0.099275925	0.013277149	1.876309539	1.873244032	7.850789249	4.022228551	4.233778998	6.498934737	1.336059278	-0.638327805	0.693848447	4.955888898	-0.81032677	0.541427866	0.630936531
Florida	Liberty County	12077	0.175073801	0.263043821	-0.303524679	-0.406596517	-0.525700331	0.715434953	-0.799020814	-1.415378136	-2.189433529	-2.231624354	0.121566206	-2.523809363	-3.918281446	-3.443565532	-1.292484872	-1.712357061	1.760063669	0.682591645	-0.41592494	-0.357514853	0.531738847	-1.128104086	0.275484643	42.3	0.173809954	0.092292118	0.081518836	6.284902545	3.364921925	-2.930151904	0.029935178	0.172565977	0.092195025	0.009218141	1.885642138	1.875177862	7.473571457	3.871944509	4.513212199	6.679644166	1.358125285	-0.602211373	0.699193813	4.574317538	-0.804492814	0.532416455	0.640372714
Florida	Madison County	12079	0.181270628	0.478102454	-0.274851659	-0.465929107	-0.644982983	0.614156469	-0.701747841	-0.745474611	-2.386088114	-2.54257999	0.128258958	-2.550849603	-3.961980122	-3.787217197	-1.406669363	-1.761832294	1.62149039	0.6656541	-0.361319402	-0.377587381	0.595333012	-1.006220701	0.335292284	46.3	0.184124722	0.095875115	0.088250608	6.595452979	3.456607096	-2.587687309	0.032577912	0.181451279	0.097837565	0.012924809	1.880061721	1.880240769	7.67622651	3.983003533	3.944440183	6.975766543	1.450864692	-0.61119245	0.696247786	4.600840583	-0.795392834	0.544092372	0.616216421
Florida	Manatee County	12081	0.205798327	0.22853789	-0.315973049	-0.376033275	-0.554289443	1.121452496	-1.357422729	-1.31291395	-2.590468082	-2.597657829	0.217819107	-1.90440669	-3.321365197	-3.356616028	-1.066777737	-1.0803202	2.324900711	0.672776406	-0.407008487	-0.307833643	0.65468834	-0.885368673	0.38781998	50.6	0.179771516	0.091355559	0.088416957	7.021395873	3.629186602	-2.451772336	0.041064538	0.204551191	0.092928885	0.010748595	1.909810924	1.908322405	6.972450137	3.899560246	3.419951893	5.983379931	1.081347308	-0.776643705	0.580221728	4.440689303	-0.916190585	0.515105701	0.57398688
Florida	Marion County	12083	0.201638646	0.293208873	-0.319486802	-0.366623096	-0.577694317	1.03610819	-1.193907098	-1.147901577	-2.556358804	-2.5915358	0.19698538	-2.006875957	-3.377253342	-3.352487275	-1.14953059	-1.152585923	1.963311183	0.664751741	-0.414431025	-0.305007696	0.663275268	-0.87193513	0.396863756	50.4	0.18467791	0.094101044	0.090577866	6.992853495	3.613937739	-2.741354777	0.041085083	0.202882225	0.097781272	0.014121067	1.881403141	1.877537462	7.773011553	4.038546513	3.865307026	6.39059491	1.143639235	-0.673058436	0.642334288	4.552309867	-0.877369497	0.522671249	0.591030152
Florida	Martin County	12085	0.185414614	0.296888968	-0.306054686	-0.400688724	-0.52425922	1.215385147	-1.513260631	-1.582217821	-2.258823434	-2.367246652	0.186008927	-2.065953141	-2.986296779	-3.119893297	-1.11844169	-1.182046359	2.154276733	0.70222318	-0.385672772	-0.311012642	0.680610397	-0.837146276	0.412046853	55	0.162013422	0.08278982	0.079224602	7.286974681	3.703575798	-2.654823138	0.034750405	0.187002236	0.088400592	0.012584851	1.913201442	1.913048557	6.72253465	3.84976767	3.574459142	5.615201047	1.461948469	-0.824623468	0.560945588	4.004742988	-0.95049937	0.502405713	0.503490579
Florida	Miami-Dade County	12086	0.184579905	0.249556617	-0.313446899	-0.382562663	-0.586548176	0.945639009	-1.068783575	-1.036369899	-2.812413961	-2.872416242	0.197125415	-2.066636215	-3.626736544	-3.617363644	-0.474873082	-0.444621457	1.398509867	0.636300605	-0.416998271	-0.329239357	0.550233557	-1.159255099	0.311905725	42.1	0.202316473	0.103081672	0.099235801	6.356099433	3.382493637	-2.700940415	0.026834586	0.177951505	0.106457663	0.007983878	1.914949047	1.904917044	6.375792696	3.725432481	3.228457122	6.085714128	1.15715444	-0.626204301	0.605875875	4.228559966	-0.865671954	0.52130381	0.57670922
Florida	Monroe County	12087	0.176685439	0.299546167	-0.285626237	-0.445023685	-0.50279598	1.052882181	-1.411767669	-1.494342353	-2.584843452	-2.580367862	0.186055505	-2.089477452	-3.179714283	-3.392373271	-0.884647539	-0.910617008	2.672802976	0.719827475	-0.356126269	-0.339495416	0.619267699	-0.909716605	0.338197167	48.6	0.15157453	0.077626694	0.073948836	6.957010852	3.639281749	-2.700940415	0.029014164	0.17415994	0.096069368	0.009916396	1.905116508	1.898837726	7.097128312	3.880581213	3.394396769	5.947033806	1.164352856	-0.785054928	0.611791841	4.275089299	-0.904905287	0.506858396	0.55472202
Florida	Nassau County	12089	0.18409404	0.182994549	-0.308837425	-0.394024486	-0.521646958	1.234967908	-1.526431523	-1.509316409	-2.604958651	-2.602989849	0.164996414	-2.254631264	-3.344535088	-3.427877528	-1.633899902	-1.624285864	1.625493957	0.644702542	-0.408542913	-0.332679596	0.611158281	-0.965149319	0.346296138	47.2	0.197067291	0.100740069	0.096328221	6.774953874	3.54632298	-2.794863359	0.032282306	0.180437967	0.09839838	0.011047544	1.88799231	1.886232616	7.436421667	3.971701926	4.122462474	6.216880809	1.425208051	-0.81956793	0.603242863	4.366348842	-0.91985372	0.509518462	0.587979901
Florida	Okaloosa County	12091	0.20186298	0.28407807	-0.295257005	-0.425014499	-0.558880016	0.919551449	-1.252958615	-1.310896744	-2.423260618	-2.453801152	0.228772362	-1.709139757	-3.028812296	-2.918548963	-1.30813165	-1.316583746	1.897676073	0.604884142	-0.405340275	-0.372499235	0.546391786	-1.127262686	0.297526874	39	0.222258021	0.113449927	0.108809093	6.099180273	3.286569226	-2.670878908	0.037826388	0.194997346	0.113027234	0.009206744	1.891860963	1.888981816	7.254380735	3.904914958	4.143925889	6.150190577	1.376576957	-0.816267751	0.589933755	3.87553777	-0.928267551	0.498418811	0.60366226
Florida	Okeechobee County	12093	0.196001468	0.415602823	-0.303524679	-0.474615141	-0.509951864	0.98453388	-1.215042754	-1.542541555	-2.072263492	-2.176211516	0.166615412	-2.290444476	-3.209305867	-3.177171416	-0.829241982	-0.951129145	2.290621188	0.620145045	-0.373247473	-0.398955586	0.585920134	-1.011352568	0.322068231	43.2	0.212508114	0.113428243	0.099080871	6.442049363	3.42564234	-2.492198494	0.03569428	0.190522532	0.113377019	0.010601455	1.882194754	1.876567315	7.969397755	4.007858059	4.245647216	6.669992785	1.469232743	-0.627429597	0.691592046	4.942314924	-0.802629088	0.540847503	0.600909622
Florida	Orange County	12095	0.192360684	0.294945484	-0.309167363	-0.393222139	-0.62941525	0.75438199	-0.961513623	-0.926736025	-2.531266482	-2.552427219	0.150065026	-1.517019267	-2.982905718	-3.043585875	-0.794111634	-0.779664113	2.786130541	0.609077992	-0.421838265	-0.348433453	0.497476011	-1.267568195	0.262891265	36.6	0.219566511	0.112136187	0.107431324	5.974947699	3.264823802	-2.700940415	0.031700929	0.183402833	0.110204092	0.006380839	1.904843134	1.901043251	6.713521924	3.796294635	3.569756932	6.118211276	1.333447274	-0.71098695	0.596919998	4.027954798	-0.885102295	0.509153999	0.60023533
Florida	Osceola County	12097	0.203226583	0.206034062	-0.306340893	-0.400011556	-0.58083647	0.92590572	-1.153685024	-1.152222081	-2.371765023	-2.399859483	0.23733685	-1.806234245	-2.930091676	-2.886146053	-0.558042229	-0.550252875	2.75662602	0.575903221	-0.431957212	-0.3663858	0.513176824	-1.2195061	0.273533957	37.7	0.241118123	0.124059219	0.117059903	6.049793385	3.283480343	-2.700940415	0.036555112	0.194555444	0.109415234	0.006561195	1.902001113	1.88855476	6.895241737	3.821410907	3.734424284	6.340662491	1.399327532	-0.618015511	0.648116756	4.32597478	-0.831999392	0.520856078	0.633806459
Florida	Palm Beach County	12099	0.193094785	0.244422864	-0.314550578	-0.3797329	-0.60709474	0.868454926	-1.023989092	-0.984373909	-2.47858056	-2.596115351	0.239919353	-1.805818652	-3.219709414	-3.261078194	-0.932715519	-0.932547815	1.398509867	0.656757464	-0.411123228	-0.317633941	0.624498829	-0.966283932	0.368077532	47	0.18959526	0.096634417	0.092961842	6.723094526	3.511526623	-2.700940415	0.034196801	0.19024689	0.099935831	0.010329908	1.915331174	1.910776875	6.670270872	3.840799812	3.200065103	5.781490737	1.106530854	-0.759420895	0.600002884	4.151675053	-0.909473366	0.508715993	0.607258965
Florida	Pasco County	12101	0.210632385	0.218700914	-0.313207672	-0.383171472	-0.544343849	1.159517925	-1.477529426	-1.469991125	-2.585844063	-2.642218271	0.231634119	-1.808992289	-3.272831451	-3.25554691	-1.086469761	-1.078614277	2.154623658	0.636176913	-0.416894786	-0.329495557	0.609539663	-0.985230228	0.350725188	45.5	0.202394009	0.103258171	0.099136838	6.6633325	3.508821286	-2.567044315	0.032282306	0.180437967	0.096762113	0.011673597	1.891325741	1.885708633	7.478663977	3.940213956	4.034902895	6.432919575	1.199755177	-0.736035303	0.622593121	4.703177995	-0.894569763	0.520763594	0.595386738
Florida	Pinellas County	12103	0.18579983	0.273404452	-0.318663265	-0.368864963	-0.574530086	1.041673288	-1.278521804	-1.234517083	-2.694983258	-2.714850761	0.253562878	-1.712587564	-3.224845392	-3.221123749	-1.298975187	-1.286331305	2.297037828	0.707245401	-0.39915484	-0.284887068	0.63328637	-0.946269854	0.375247697	50.2	0.159022165	0.081223897	0.077799268	6.985699679	3.613937739	-2.502619087	0.034569101	0.187444577	0.091174717	0.013163105	1.898226481	1.897708525	7.245453537	3.907979528	3.646315165	6.353652806	1.301464073	-0.771625743	0.58487193	4.351148141	-0.924127762	0.513250466	0.605317585
Florida	Polk County	12105	0.208895707	0.2670142	-0.30946254	-0.392502056	-0.584686423	0.927697682	-1.103646454	-1.078379225	-2.441120632	-2.492527115	0.206323083	-1.986551099	-3.220992147	-3.259531179	-0.902659368	-0.917126947	2.156308506	0.608864875	-0.422847102	-0.347367264	0.58909229	-1.027529468	0.332527745	41.5	0.21970306	0.112681176	0.107022884	6.340346994	3.391211443	-2.568384766	0.041369719	0.204470675	0.105348025	0.00998614	1.89485388	1.892181098	7.317999669	3.911458024	3.823127652	6.416769174	1.445136969	-0.684131276	0.6351695	4.773357162	-0.867278742	0.528489517	0.588858968
Florida	Putnam County	12107	0.190226429	0.267227548	-0.305146395	-0.402825655	-0.570745377	0.931522562	-1.10779808	-1.063927607	-2.425005072	-2.506651211	0.148304247	-2.431252347	-3.190363708	-3.123513102	-1.278771085	-1.307012524	1.573541487	0.621588178	-0.412825872	-0.348382114	0.619004182	-0.942706495	0.350826738	46.9	0.211592364	0.108762289	0.102831075	6.752777206	3.533020818	-2.838348902	0.03606196	0.189724451	0.105285915	0.013862864	1.868932071	1.86739051	8.28352115	4.104146781	4.430877843	6.480255667	1.409595019	-0.602884174	0.729148729	4.937744811	-0.766661799	0.548672077	0.607354419
Florida	St. Johns County	12109	0.18409404	0.223786543	-0.312310229	-0.385441263	-0.537449161	1.192674256	-1.563133544	-1.549255753	-2.76064496	-2.823628053	0.248902306	-1.766872114	-3.318000137	-3.412982369	-1.431127542	-1.424829722	1.934315226	0.614526572	-0.4236645	-0.341078119	0.591068731	-1.019638978	0.333044171	45	0.216083547	0.110186437	0.10589811	6.640783086	3.508821286	-2.680561201	0.032282306	0.180437967	0.091507526	0.00795424	1.911174129	1.910213364	6.424207807	3.758804712	3.652322285	5.701712833	1.33264041	-0.896644586	0.531750848	3.901437624	-0.98367826	0.493292152	0.53539958
Florida	St. Lucie County	12111	0.207790418	0.209999304	-0.311783362	-0.386763603	-0.608799133	0.840696953	-0.984962666	-0.954851517	-2.538393253	-2.569653392	0.201310131	-1.930881962	-3.30320548	-3.26261809	-1.000604973	-1.004031873	2.558702515	0.647568583	-0.411790046	-0.325553771	0.627014087	-0.940109919	0.362935518	47.3	0.195284539	0.100327838	0.094957701	6.767569726	3.535689264	-2.442522413	0.032282306	0.180437967	0.096896031	0.010665124	1.904539207	1.899569616	7.063936306	3.886631728	3.748947853	6.060680539	1.08278537	-0.714017985	0.623289678	4.4114632	-0.872104687	0.519510892	0.594748911
Florida	Santa Rosa County	12113	0.211037556	0.322273003	-0.292705412	-0.430454151	-0.530067003	1.057720321	-1.383590492	-1.624956849	-2.332988702	-2.378397781	0.199985545	-1.869324475	-3.055547123	-3.060935985	-1.51136058	-1.551210756	1.702523343	0.611407193	-0.400096645	-0.37329625	0.546727777	-1.116768284	0.2949555	41.6	0.218075688	0.111658886	0.106417802	6.316644679	3.376656708	-2.852612867	0.032282306	0.180437967	0.103415499	0.009181036	1.89124547	1.888276591	7.12485761	3.856904077	4.204945045	6.263958137	1.357172258	-0.774222968	0.629744917	4.41371853	-0.901256533	0.510689638	0.586839565
Florida	Sarasota County	12115	0.200902935	0.240111813	-0.322153716	-0.359198567	-0.532751732	1.4023368	-1.638778854	-1.612769055	-2.790626113	-2.805724038	0.201117639	-1.989121991	-3.483618594	-3.50872319	-1.327345918	-1.31384666	2.312651845	0.738806639	-0.393382676	-0.357514853	0.578915735	-0.767512917	0.324829315	43.1	0.14046238	0.072043827	0.068419553	6.449806199	3.422799482	-2.463164226	0.041358472	0.205183659	0.080852604	0.014126909	1.913223899	1.911839667	6.748937518	3.861303844	3.303455212	5.604715416	1.16790781	-0.884047424	0.565059573	4.021010272	-0.950354523	0.502465022	0.541702585
Florida	Seminole County	12117	0.191662481	0.195277198	-0.31551381	-0.377234296	-0.590440806	0.942442829	-1.21136183	-1.160531341	-2.643801113	-2.629841509	0.150065026	-1.593246585	-3.229000606	-3.225892627	-0.964316859	-0.935608226	2.415053856	0.627068655	-0.422766949	-0.330386146	0.542664917	-1.162098998	0.301591213	40.9	0.208124334	0.105826029	0.102299305	6.276941931	3.361975407	-2.45040312	0.033980937	0.186257669	0.099959848	0.00778353	1.906285886	1.902870602	6.627758076	3.782818381	3.673440188	6.047584583	1.311541958	-0.794497101	0.594970034	4.058643695	-0.918650113	0.500695286	0.58828714
Florida	Sumter County	12119	0.21176108	0.396768449	-0.30341759	-0.406843563	-0.5321576	1.282038755	-1.304181202	-1.62722415	-2.626225549	-2.807807282	0.154791939	-2.230342308	-3.421834914	-3.477195841	-1.451243988	-1.62087618	1.747072543	0.609162434	-0.41592494	-0.357514853	0.578915735	-1.056448297	0.324829315	43.1	0.219512413	0.112616682	0.106681584	6.449806199	3.422799482	-2.872068305	0.032282306	0.180437967	0.104359869	0.015232838	1.907064744	1.902502987	6.893935105	3.926689953	3.152823537	5.538571836	1.05422991	-0.838900409	0.547675304	4.086970664	-0.962981321	0.498630673	0.535241934
Florida	Suwannee County	12121	0.189170439	0.383695208	-0.288644012	-0.438902035	-0.542735527	0.985609301	-1.143616373	-1.265524176	-2.387371858	-2.480100682	0.143788319	-2.477157188	-3.345555793	-3.391206367	-1.267881188	-1.343911658	1.701836416	0.62362236	-0.389750693	-0.375730458	0.601163628	-0.991930639	0.339681836	46	0.210303362	0.10685198	0.103452381	6.57267069	3.439786358	-2.779778683	0.035557501	0.188601036	0.099985862	0.012631299	1.880215546	1.877058675	7.845963855	3.975253375	4.387152607	6.830128711	1.418963831	-0.61356855	0.697409656	5.082050964	-0.812540046	0.540631216	0.632864893
Florida	Taylor County	12123	0.184924838	0.482977285	-0.303524679	-0.406596517	-0.56807779	0.790515628	-0.923217829	-1.098548685	-2.250967231	-2.351461212	0.164505187	-2.329415901	-3.632990576	-3.729434486	-1.516264641	-1.920494081	1.480709626	0.644071548	-0.353054236	-0.405301589	0.594195727	-1.006675498	0.333642276	45.4	0.197460317	0.099495645	0.097965672	6.488451279	3.419951893	-2.70808669	0.033604002	0.183646034	0.100076833	0.011962612	1.877366865	1.873386323	8.096589686	4.025057769	4.224833975	6.752143809	1.418467021	-0.622840221	0.686257115	4.745001709	-0.830774289	0.528932323	0.629310939
Florida	Union County	12125	0.177839826	0.263043821	-0.303524679	-0.406596517	-0.522869305	0.661473336	-0.729884745	-1.401133155	-2.580674074	-2.55949265	0.14960065	-2.602941765	-3.403646724	-3.514957842	-1.401144093	-1.791937462	1.41221325	0.643722665	-0.41592494	-0.357514853	0.533755286	-1.095473011	0.267953187	38.1	0.197677708	0.102448988	0.09522972	6.300793601	3.431313943	-2.751290686	0.032180547	0.179536011	0.098893012	0.014702057	1.889183142	1.888889583	7.34473807	4.227494523	4.698747214	7.276423595	1.744996674	-0.655107443	0.692636141	4.570997346	-0.820830339	0.525852813	0.622138099
Florida	Volusia County	12127	0.196794613	0.29687413	-0.311901337	-0.386468154	-0.562204576	1.043002898	-1.256056614	-1.223769377	-2.626488716	-2.61308	0.210308159	-1.977089396	-3.337169407	-3.449467807	-1.125989733	-1.124339945	1.956695393	0.680770241	-0.399639978	-0.310815258	0.629185334	-0.943883392	0.367811029	48.9	0.17491298	0.089202929	0.085711051	6.862943975	3.559526091	-2.596518086	0.03867546	0.197566516	0.094429101	0.012974446	1.885952197	1.882241269	7.602828032	3.974774423	3.995620206	6.391737384	1.358886204	-0.743103788	0.611776903	4.56272928	-0.890827429	0.522802245	0.593545821
Florida	Wakulla County	12129	0.18409404	0.458360662	-0.303524679	-0.406596517	-0.542987239	0.915017338	-1.026247099	-1.347709902	-2.363679001	-2.50268813	0.144611844	-2.424213125	-3.248608097	-3.447731618	-1.644470771	-1.780694187	1.348743998	0.628659713	-0.361850139	-0.40624667	0.541800607	-1.112991854	0.286273709	42.3	0.207120357	0.105931822	0.101189536	6.395310782	3.417099555	-2.766059176	0.032282306	0.180437967	0.098753868	0.008181444	1.883883811	1.879486978	7.390298436	3.920544446	4.279949922	6.619410261	1.322839273	-0.76734496	0.590223452	4.231172189	-0.925464141	0.506888763	0.613321201
Florida	Walton County	12131	0.18409404	0.3015004	-0.296915974	-0.421419342	-0.516985434	1.145423562	-1.511318471	-1.661186946	-2.371235544	-2.427052322	0.1802901	-2.091443346	-3.043093542	-3.090961144	-1.448208818	-1.536186006	1.821882023	0.634185346	-0.395971504	-0.358770735	0.586937972	-1.014735186	0.324859785	45.8	0.203643451	0.102942772	0.100701679	6.655824517	3.50068014	-2.73506296	0.032282306	0.180437967	0.10262279	0.009694402	1.895800571	1.893642253	7.092170906	3.864561722	4.039402258	6.461308607	1.315130317	-0.665832903	0.660006885	4.452088544	-0.855188468	0.518773038	0.575952514
Florida	Washington County	12133	0.210507062	0.468475132	-0.303524679	-0.406596517	-0.551002399	0.864484158	-1.010050754	-1.271257615	-2.158044332	-2.210109985	0.138055357	-2.446917151	-2.914361684	-2.63504062	-1.647925474	-1.800747599	1.466482187	0.641231699	-0.355739014	-0.404112686	0.556072398	-1.09666287	0.303152154	43.3	0.199231558	0.100695853	0.098536704	6.387487769	3.396998504	-2.672371858	0.032282306	0.180437967	0.100449559	0.011974462	1.867688222	1.864032326	8.188054608	4.001289913	4.417936425	6.84602572	1.431041945	-0.629319523	0.686957184	4.860545879	-0.815238218	0.537733592	0.609197104
Georgia	Appling County	13001	0.176197641	0.282840604	-0.302734042	-0.408414855	-0.590783006	0.894947035	-1.002744338	-1.017000479	-2.574128248	-2.516156664	0.169804028	-2.46501998	-2.707963008	-3.660435604	-1.262753543	-1.339681766	1.705015987	0.569332874	-0.427467307	-0.377390476	0.56162121	-1.094812822	0.311060128	41.2	0.245459501	0.124334732	0.121125769	6.300793601	3.359023715	-2.725430971	0.029605852	0.172318927	0.11062808	0.011585902	1.876272337	1.876299697	7.865332038	3.985385615	4.611063477	6.917884013	1.670894954	-0.64984385	0.618694128	4.297571283	-0.876632268	0.522944783	0.600340256
Georgia	Atkinson County	13003	0.171932154	0.137028418	-0.294326891	-0.427009733	-0.583340691	0.849901482	-1.071217838	-1.051613291	-1.982495548	-2.239782891	0.185369572	-2.43471675	-2.156019127	-2.406695412	-0.852771571	-0.944404392	2.323888875	0.544504815	-0.429511397	-0.396616413	0.525221931	-1.153801567	0.273329699	37.4	0.262095305	0.135824637	0.126271667	6.049793385	3.298867074	-2.782377002	0.026028501	0.161357673	0.122240848	0.007471912	1.869071537	1.861767189	8.08886357	4.028801671	4.883157501	7.006660328	1.692318044	-0.576303881	0.659942401	4.617404631	-0.827093073	0.537403808	0.619613057
Georgia	Bacon County	13005	0.186678486	0.298192068	-0.311025073	-0.388653826	-0.577643914	0.975080537	-1.098424373	-1.08402673	-2.616276528	-2.843396922	0.147753954	-2.357524811	-2.968234731	-3.144124205	-1.337702463	-1.399448922	1.486610005	0.556871015	-0.441223519	-0.3729283	0.552024797	-1.136662219	0.308572144	39.8	0.253763092	0.126568539	0.127195554	6.212889827	3.338215069	-2.877740132	0.032107414	0.178884188	0.118969044	0.009674952	1.864331226	1.869488582	8.470316515	4.036523254	4.473257022	7.387414693	1.826204423	-0.698879998	0.608381691	4.298005494	-0.893705077	0.519035418	0.603607184
Georgia	Baker County	13007	0.168012262	0.263043821	-0.308237172	-0.395477416	-0.508296352	0.587737869	-0.682556319	-0.63316649	-2.579332891	-2.637301287	0.187428687	-2.30640856	-3.478278593	-3.180898581	-1.437264791	-1.568757827	1.715056664	0.64877245	-0.403406523	-0.335841333	0.618557922	-0.953671069	0.354134798	47.9	0.194536879	0.096775194	0.097762685	6.877499546	3.6036999	-2.8404814	0.026352793	0.162152907	0.099377652	0.007242606	1.889061411	1.888889583	7.840019491	4.03417895	3.742057263	6.305982392	1.50623436	-0.692003777	0.573290001	3.980175465	-0.925755411	0.504917575	0.612866149
Georgia	Baldwin County	13009	0.1837453	0.263043821	-0.295416444	-0.424671024	-0.508296352	0.596705754	-0.668656609	-0.677451667	-2.669675342	-2.903613584	0.202913628	-2.042507298	-3.395795366	-3.350145928	-1.907856622	-1.956628625	1.38712223	0.664829715	-0.385635685	-0.345515083	0.548262119	-1.115464933	0.29689865	36.3	0.184630093	0.095011025	0.089620069	6.008327554	3.298867074	-2.624432833	0.032896916	0.182123178	0.09569072	0.010693805	1.874274889	1.877458572	7.927691193	4.005836275	4.262225468	6.965407565	1.568670978	-0.628583929	0.627904001	4.251530337	-0.869038945	0.521400863	0.621435897
Georgia	Banks County	13011	0.197433841	0.263043821	-0.293952846	-0.427808081	-0.481625965	1.25038502	-1.812749681	-1.880916075	-2.445099477	-2.602654384	0.171499455	-2.262800765	-3.504528385	-3.107421828	-1.405547816	-1.47923584	1.661447696	0.605603429	-0.406640671	-0.370294053	0.561828849	-1.077783567	0.306170298	42.3	0.221795738	0.116149487	0.105647251	6.449806199	3.445411529	-2.62987451	0.036240653	0.191088323	0.106710295	0.00821562	1.881415311	1.878799121	7.556389106	3.999746025	4.12931596	6.625870302	1.456062224	-0.763546139	0.564455962	3.967132535	-0.944866088	0.503162129	0.585284393
Georgia	Barrow County	13013	0.18409404	0.162938462	-0.309352692	-0.392770282	-0.57864882	0.949529794	-1.210377005	-1.172370306	-2.510258307	-2.60001285	0.271837024	-1.700202207	-3.328341512	-3.296222903	-1.205918479	-1.22519348	1.977349574	0.551561391	-0.444777098	-0.373752887	0.503167462	-1.26089129	0.269349689	37	0.257329208	0.131404172	0.125926036	6	3.27106631	-2.63797121	0.032282306	0.204528903	0.112957024	0.007917867	1.884343841	1.881591706	7.567246842	3.930300011	4.57822093	6.624275464	1.450249108	-0.768119991	0.528475705	3.817288644	-0.975612101	0.492573853	0.600300319
Georgia	Bartow County	13015	0.196435345	0.212519585	-0.30675126	-0.399037388	-0.550664611	1.045769538	-1.258647706	-1.234056183	-2.535290274	-2.539458096	0.167146529	-2.24554104	-3.253438525	-3.283346149	-1.318374642	-1.361093502	1.750103568	0.579946048	-0.42997247	-0.365066716	0.524426609	-1.187270869	0.281526352	39.1	0.238459111	0.121898566	0.116561545	6.188699379	3.344186844	-2.708045849	0.036170453	0.190517587	0.108490977	0.009115704	1.884411845	1.883051878	7.462386152	3.917937042	4.323006309	6.638223263	1.611510887	-0.779078198	0.544453967	3.814937118	-0.965275858	0.495496543	0.596282727
Georgia	Ben Hill County	13017	0.176506741	0.261028623	-0.325859698	-0.3484236	-0.666736046	0.67950112	-0.775090786	-0.694054679	-2.459163449	-2.482221934	0.167169497	-2.416423188	-3.52229834	-3.618847075	-1.496804839	-1.510052714	1.470853525	0.569708577	-0.456154919	-0.343928414	0.563618066	-1.134935053	0.325189949	41	0.245210581	0.12239621	0.122815371	6.284902545	3.359023715	-2.671154993	0.0304333	0.174957344	0.10861587	0.013474054	1.868713842	1.866774318	8.089765233	4.006461116	4.440196404	6.853343423	1.763727404	-0.620415186	0.631243194	4.36995269	-0.865218275	0.526340646	0.627024038
Georgia	Berrien County	13019	0.190565752	0.218383339	-0.306913399	-0.398651427	-0.544566662	1.064445	-1.276578995	-1.231584901	-2.719305225	-2.66428475	0.17725115	-2.167096821	-3.683573662	-3.383592852	-1.51983695	-1.609198527	1.442617796	0.579033357	-0.431005675	-0.364678321	0.556447198	-1.103611212	0.305809772	40.8	0.239058586	0.122597278	0.116462308	6.308724118	3.382493637	-2.621301517	0.034829254	0.187391263	0.110307887	0.012219384	1.86974941	1.866996381	8.297949689	4.069237198	4.760585809	6.891665355	1.587037118	-0.71077304	0.59567653	4.223442642	-0.904533181	0.51752071	0.590564604
Georgia	Bibb County	13021	0.185483595	0.352985184	-0.329871779	-0.336067628	-0.508296352	0.504822227	-0.595492753	-0.51682042	-2.846381016	-2.846381016	0.218017876	-1.929591878	-3.091184748	-3.332948336	-1.737364513	-1.779770006	1.492760936	0.57403435	-0.462829504	-0.331800257	0.542895043	-1.183279059	0.307307349	38	0.242350454	0.123389113	0.118962341	6.033241252	3.252266663	-2.58140152	0.032105229	0.18017475	0.116372175	0.011394389	1.871134283	1.880805457	8.101498048	4.04055595	4.161322927	7.307329849	1.665111737	-0.67014277	0.59279136	4.074392995	-0.898484597	0.515753436	0.634054988
Georgia	Bleckley County	13023	0.187851592	0.478462351	-0.321157882	-0.36200124	-0.625723538	0.80414003	-0.917387566	-0.82955394	-2.854096782	-3.109121062	0.186132363	-2.317197917	-4.104124775	-4.104124775	-1.729468528	-1.869098392	1.241384449	0.640447526	-0.427534693	-0.310849537	0.555446089	-1.132413557	0.312483978	39.3	0.199721345	0.10370643	0.096015915	6.164414003	3.317143718	-2.665262399	0.033348072	0.183149592	0.10010981	0.008546017	1.881212086	1.885226914	7.928771673	3.99753547	4.572169709	6.684571315	1.651181062	-0.718510284	0.58522579	4.104923523	-0.9212867	0.510239485	0.598496388
Georgia	Brantley County	13025	0.190301219	0.167012289	-0.303742991	-0.406092147	-0.498097173	1.318487534	-1.673762447	-1.733439746	-2.657791121	-2.540724407	0.11877465	-2.818553887	-3.478278593	-3.580611333	-1.866264612	-2.043143889	1.183605049	0.590409962	-0.425839964	-0.360536582	0.555918304	-1.107469137	0.306146157	42.4	0.231619609	0.12177608	0.109844529	6.395310782	3.399884656	-2.738657722	0.03482499	0.186813519	0.107546413	0.011304574	1.869634214	1.865791523	8.294447129	4.07213912	4.857440664	6.843820239	1.599992178	-0.703758443	0.612923921	4.360369976	-0.889339847	0.523340636	0.597278641
Georgia	Brooks County	13027	0.182388826	0.146916063	-0.313080657	-0.383494064	-0.653822856	0.673737852	-0.787549698	-0.722997042	-2.697547022	-2.620742091	0.170056108	-2.244566259	-3.074665785	-2.887759696	-1.505178076	-1.513332703	1.303139949	0.615032613	-0.427122238	-0.336187401	0.584399704	-1.049875989	0.332318223	46	0.21576085	0.112312574	0.103449276	6.633249581	3.462177786	-2.593570596	0.032956508	0.182462259	0.098186789	0.012875426	1.874328413	1.880128167	7.693690974	3.969763068	4.08245527	6.681511365	1.655234507	-0.664718674	0.600129301	4.127222148	-0.899575114	0.512293963	0.617232604
Georgia	Bryan County	13029	0.18409404	0.135249858	-0.307711666	-0.396742344	-0.582839409	0.904481482	-1.13693715	-1.103135666	-2.525963366	-2.497484086	0.216663382	-1.905109369	-3.078956059	-3.066006402	-1.416147607	-1.423629078	1.634016797	0.498519312	-0.465859635	-0.399108761	0.474630624	-1.312208921	0.24123152	35.2	0.293942	0.150277327	0.143665673	5.865151319	3.223652864	-2.770242309	0.032282306	0.180437967	0.11684737	0.006511712	1.881653445	1.881134091	7.61284664	3.908178532	4.601007971	6.690757286	1.530711838	-0.801109278	0.511942703	3.679732101	-1.003902933	0.485847174	0.588529836
Georgia	Bulloch County	13031	0.18409404	0.434475292	-0.309424656	-0.392594595	-0.632340029	0.727925042	-0.858338694	-0.803141546	-2.597588683	-2.699342201	0.183275033	-2.138218441	-3.192709158	-3.246976582	-1.643998561	-1.705311735	1.47525644	0.643312485	-0.407638105	-0.335195315	0.488288434	-1.283327415	0.253653834	30.3	0.197933369	0.099262381	0.098671988	5.403702434	3.040199664	-2.548494075	0.032282306	0.180437967	0.105739212	0.00704803	1.88685337	1.889133824	7.511777626	3.896297705	4.083654933	6.411827089	1.544935766	-0.68671403	0.630902357	4.425112152	-0.872687043	0.524088975	0.618244656
Georgia	Burke County	13033	0.181310231	0.236217584	-0.322650252	-0.357787064	-0.508296352	0.578684092	-0.668765519	-0.593813219	-2.578901555	-2.706244747	0.136576409	-2.517266452	-3.235227831	-3.235227831	-1.720508696	-1.802116052	1.334325727	0.552741728	-0.460392498	-0.355266683	0.542566011	-1.166648451	0.302634045	39.8	0.256534977	0.129295554	0.127240423	6.188699379	3.317143718	-2.773748486	0.031028991	0.176207764	0.113829967	0.011036161	1.866429899	1.866592368	8.101767291	4.089504526	4.096606353	7.141344442	1.758911892	-0.617292791	0.63522301	4.35394331	-0.856971718	0.524904309	0.623876332
Georgia	Butts County	13035	0.18409404	0.263043821	-0.276845482	-0.462163736	-0.621740465	0.74355978	-0.773368164	-0.920136433	-2.64844542	-2.852449439	0.148114406	-2.401082219	-3.79206781	-4.090415488	-1.690109007	-1.820456714	1.460834753	0.632591344	-0.36894738	-0.394354404	0.5407086	-1.186240764	0.304890099	41.8	0.204644888	0.101019608	0.103626281	6.228964601	3.326206998	-2.781807451	0.032282306	0.180437967	0.108031823	0.01114954	1.868088802	1.864425754	8.265998192	4.032895505	4.470256514	6.830414511	1.693199145	-0.695520925	0.581004401	3.994927663	-0.919406174	0.507114178	0.613999025
Georgia	Calhoun County	13037	0.157313503	0.263043821	-0.303524679	-0.406596517	-0.508296352	0.422488634	-0.436359391	-0.615527432	-2.6453005	-2.469273214	0.163410869	-2.376543768	-2.469273214	-3.514957842	-1.424264562	-1.883102282	1.646291275	0.690008185	-0.41592494	-0.357514853	0.549162821	-1.14131296	0.305600231	45.1	0.169333687	0.086121536	0.083213151	6.356099433	3.388310491	-2.678576328	0.02335083	0.180437967	0.092545019	0.007918273	1.886131807	1.890715105	8.022935571	3.966864952	4.003122562	7.241122706	1.613313161	-0.548720054	0.661443673	4.349409437	-0.821340136	0.529132081	0.659294775
Georgia	Camden County	13039	0.202379429	0.332970079	-0.289041889	-0.438085314	-0.578905391	0.792494008	-1.029461761	-1.006607836	-2.461129897	-2.463433183	0.190016986	-2.075852891	-3.021257633	-2.924438846	-1.403263546	-1.496406289	1.652938308	0.575845157	-0.407933098	-0.394098087	0.522010996	-1.175305464	0.274696628	35.9	0.24115638	0.123093965	0.118063415	5.796550698	3.158179799	-2.905700775	0.036955592	0.191854517	0.118532493	0.006805961	1.892778154	1.892869321	7.267140369	3.887667089	4.17015885	6.623211811	1.548143637	-0.769536597	0.53584835	3.831634188	-0.97710867	0.491410934	0.610037477
Georgia	Candler County	13043	0.181590525	0.291291728	-0.311157282	-0.388325349	-0.610981693	0.804102494	-0.933860006	-0.877294912	-3.078780881	-2.635416741	0.174102201	-2.21392936	-3.187776612	-3.129868324	-1.17802522	-1.245368364	1.729160415	0.563159732	-0.44281397	-0.365445278	0.570887535	-1.066464642	0.316622694	40.9	0.249561307	0.127743294	0.121819014	6.300793601	3.376656708	-2.708157121	0.031563943	0.177994214	0.109702754	0.01157186	1.863734491	1.86514851	8.366994677	4.064266266	4.326392571	6.745410689	1.722304787	-0.593088956	0.649736213	4.528296914	-0.839262046	0.534686217	0.612320854
Georgia	Carroll County	13045	0.200438238	0.324789978	-0.312434653	-0.385127888	-0.595115699	0.884279542	-1.03700538	-0.979087929	-2.527555937	-2.606220417	0.166426452	-2.264159314	-3.362147952	-3.434516867	-1.413946664	-1.476753684	1.590969391	0.583862983	-0.437044059	-0.353136296	0.517161001	-1.216782355	0.278592009	36.2	0.235891726	0.121484099	0.114408627	5.924525297	3.236432592	-2.651429139	0.03720666	0.193495281	0.113108441	0.009109941	1.876020601	1.87341354	7.850968402	3.961473926	4.309946328	6.94818889	1.57840997	-0.721606668	0.577072307	3.995672852	-0.932623649	0.505919254	0.595311803
Georgia	Catoosa County	13047	0.186771585	0.190617802	-0.314129753	-0.380815983	-0.514548032	1.42121112	-1.828487994	-1.843016197	-2.644934971	-2.671251926	0.1843022	-2.107128682	-3.081106376	-3.113250794	-1.795189731	-1.802441022	1.316238299	0.599215278	-0.433566519	-0.343021053	0.566573612	-1.103906555	0.321172571	42.9	0.225911033	0.116647937	0.109264096	6.426507605	3.402765915	-2.744101376	0.033656872	0.183634326	0.099871742	0.010003959	1.889228662	1.887696479	7.409104441	3.892352646	4.21078107	6.427598912	1.368100852	-0.832777746	0.51529892	3.819117036	-1.016837312	0.487245152	0.58280389
Georgia	Charlton County	13049	0.18409404	0.263043821	-0.303524679	-0.406596517	-0.612637814	0.635889105	-0.684520384	-1.023379235	-2.42775913	-1.651154801	0.169324237	-2.4735037	-3.280917327	-3.52333386	-1.358947825	-1.993263769	2.090313406	0.666724928	-0.41592494	-0.357514853	0.540276599	-1.116969807	0.285161716	41.8	0.183468742	0.088710677	0.094759065	6.212889827	3.344186844	-2.700940415	0.032282306	0.180437967	0.090222988	0.007990845	1.893780423	1.889020844	7.569931314	3.945084545	4.442393266	6.7648416	1.559547556	-0.70258485	0.579817487	3.934414676	-0.924490935	0.503351055	0.626301936
Georgia	Chatham County	13051	0.184724267	0.370787358	-0.318316336	-0.369802542	-0.508296352	0.604844958	-0.715062781	-0.659630442	-2.704687356	-2.767562221	0.241415434	-1.812180503	-3.182128879	-3.179852572	-1.461673853	-1.491183211	1.851771284	0.626473098	-0.426446159	-0.326104679	0.542426719	-1.160969798	0.300944625	37.9	0.208500464	0.105902254	0.10259921	6.033241252	3.267948037	-2.549236406	0.03133081	0.178202091	0.110738576	0.008880522	1.891579936	1.897900001	7.339828489	3.918416631	3.816731394	6.549134551	1.553761698	-0.73424741	0.531225148	3.667073253	-0.968135031	0.490187079	0.619455357
Georgia	Chattahoochee County	13053	0.18409404	0.263043821	-0.303524679	-0.406596517	-0.498355611	0.554829918	-0.943579903	-1.094205402	-2.098131617	-2.205126746	0.268027185	-1.996269568	-2.123833698	-2.365506683	-0.951701608	-1.242513132	1.654200032	0.59978329	-0.41592494	-0.357514853	0.578915735	-1.056448297	0.324829315	43.1	0.225544229	0.117540195	0.108005034	6.449806199	3.422799482	-2.700940415	0.034335613	0.188929353	0.104359869	0.010498536	1.891042479	1.880554922	7.914998417	3.958077807	4.137899625	6.774224799	1.588159616	-0.706508704	0.567433079	3.804300872	-0.935091744	0.496170487	0.612913177
Georgia	Chattooga County	13055	0.184094513	0.372380094	-0.29278689	-0.430282079	-0.540437365	1.097526186	-1.205323556	-1.449270879	-2.530788697	-2.770753466	0.140685291	-2.536777013	-2.731267201	-2.84988348	-1.501607974	-1.63156185	1.418373295	0.602910997	-0.402900005	-0.377148566	0.560670465	-1.105339402	0.312706425	42.2	0.223527564	0.1141242	0.109404364	6.348228099	3.379577693	-2.704497833	0.032747924	0.181312215	0.109830786	0.012506547	1.860633527	1.859327222	8.526450382	4.098111931	4.395622368	7.053133091	1.668851648	-0.719206326	0.58836357	4.175668504	-0.908300082	0.515701866	0.601960262
Georgia	Cherokee County	13057	0.202589205	0.184464197	-0.307804079	-0.396520375	-0.537501979	1.118085915	-1.42775041	-1.402184131	-2.575167205	-2.586028986	0.209377812	-1.935470838	-3.256797734	-3.386554164	-1.238946428	-1.276824648	2.066696466	0.579031291	-0.432383847	-0.363066402	0.52564293	-1.187790673	0.283444324	40.4	0.239059944	0.122761102	0.116299841	6.284902545	3.373730661	-2.58309747	0.037713851	0.195185755	0.102547586	0.006400431	1.90340043	1.901436603	6.517651562	3.74939096	3.838120463	6.086703997	1.515741417	-0.82769452	0.491364367	3.578508445	-1.028238366	0.477511996	0.573534828
Georgia	Clarke County	13059	0.192095397	0.43292887	-0.324270882	-0.353112348	-0.647602359	0.730373975	-0.898893555	-0.804183099	-2.693143924	-2.748252787	0.266468996	-1.649674344	-3.17825746	-3.244245917	-1.255181142	-1.264095019	2.156163624	0.686499621	-0.412928713	-0.284841166	0.483576548	-1.329963235	0.25749777	29.4	0.171448273	0.087516877	0.083932396	6.449806199	3.040199664	-2.700940415	0.033137426	0.184723824	0.102151632	0.006281634	1.895068417	1.902118962	7.134617992	3.857679911	3.773453016	6.34737114	1.392169149	-0.637499537	0.632301634	4.383255059	-0.858822136	0.528544097	0.616602381
Georgia	Clay County	13061	0.166169222	0.271956139	-0.330183968	-0.335072412	-0.508296352	0.500994725	-0.547682768	-0.494312642	-2.674043512	-2.753183753	0.157169488	-2.674043512	-3.451170796	-3.451170796	-2.09067201	-2.072137324	1.352439798	0.651227359	-0.434532127	-0.28973853	0.649083574	-0.908331802	0.387252778	49.7	0.193014409	0.099859857	0.093155552	6.935416354	3.590820233	-2.971719163	0.028372799	0.167883193	0.088112878	0.012351035	1.872795299	1.888889583	8.050880938	4.066920456	3.734185251	7.099795008	1.514946005	-0.499599956	0.710134851	4.974186265	-0.76194699	0.560335544	0.65042282
Georgia	Clayton County	13063	0.194278981	0.253718146	-0.330618058	-0.406596517	-0.508296352	0.372573066	-0.478735265	-0.402947288	-2.532128242	-2.518676771	0.150065026	-1.583563901	-3.315645076	-3.186342321	-1.159617304	-1.187987131	2.38081898	0.524377452	-0.41592494	-0.356055679	0.45848562	-1.056448297	0.236061682	34.3	0.275861889	0.139413022	0.136449867	5.709640969	3.134610414	-2.492095094	0.033064144	0.183429484	0.118071307	0.00633791	1.883579998	1.855344088	7.474906516	3.949600171	3.862404473	6.615908974	1.581494542	-0.636303243	0.600094387	4.163959234	-0.89122792	0.513865154	0.645773765
Georgia	Clinch County	13065	0.186078676	0.267027218	-0.315712523	-0.376715398	-0.632160135	0.79049495	-0.882203726	-0.839811822	-2.276576607	-2.422671803	0.118479272	-2.706562377	-3.121182306	-3.518262059	-1.524061573	-1.553539499	1.469117533	0.56125409	-0.448735851	-0.360465767	0.551482927	-1.124370374	0.30434548	38.5	0.250832067	0.127531976	0.123301091	6.172519745	3.353104718	-2.525517589	0.031584254	0.179075056	0.111993542	0.008613874	1.861562091	1.864327266	8.536127216	4.043242772	4.440872593	7.111941816	1.834229903	-0.570389255	0.681428444	4.842934853	-0.801021583	0.547674097	0.622397967
Georgia	Cobb County	13067	0.189167715	0.233608099	-0.314502631	-0.37985656	-0.652487251	0.69051037	-0.875697509	-0.809852992	-2.57473512	-2.634454634	0.150065026	-1.537234314	-3.485113364	-3.458041554	-1.164415021	-1.190115626	2.503022151	0.588698438	-0.435243259	-0.350808475	0.502748171	-1.255622874	0.26751023	38.3	0.232734138	0.117651541	0.115083597	6.090976933	3.29580121	-2.389289917	0.031562502	0.180112491	0.109748887	0.006209059	1.905910505	1.90497384	6.451892239	3.749805345	3.6036999	6.038639519	1.462098381	-0.86381935	0.466115915	3.233203732	-1.033588385	0.471992988	0.592146131
Georgia	Coffee County	13069	0.188849913	0.423079248	-0.289336155	-0.437479794	-0.622819984	0.74035849	-0.814766151	-0.86980094	-2.483796334	-2.667532025	0.162019634	-2.3372695	-3.52083042	-3.555472474	-1.180458802	-1.261094397	1.878331581	0.571312819	-0.409514015	-0.396087331	0.520155781	-1.214777614	0.282399535	37.6	0.244148621	0.124166184	0.119983437	6	3.255415036	-2.75698844	0.03286769	0.181418014	0.116968312	0.009498839	1.870051502	1.868438645	8.071831423	4.020025214	4.563222817	6.857386317	1.624488363	-0.671822814	0.607299006	4.110194267	-0.891815064	0.513052666	0.606873038
Georgia	Colquitt County	13071	0.186991954	0.300068665	-0.306396456	-0.399879878	-0.60968238	0.818229923	-0.941623463	-0.909456893	-2.168942278	-2.284132944	0.159790708	-2.332535577	-3.056410038	-3.056410038	-0.967264634	-1.055923847	2.148481943	0.552968356	-0.442297613	-0.375234158	0.543774959	-1.163420505	0.30356074	38.9	0.256382579	0.132698368	0.123685211	6.099180273	3.280385638	-2.860667108	0.032788305	0.180827315	0.115189166	0.010329947	1.869558524	1.866051624	8.122685905	4.036856991	4.368193498	6.968566543	1.661244609	-0.623217605	0.631917022	4.346233421	-0.857266942	0.525866645	0.609656785
Georgia	Columbia County	13073	0.200638961	0.165713946	-0.311344186	-0.387860201	-0.609790189	0.825864473	-1.045945462	-1.009023276	-2.663428748	-2.669859872	0.266349079	-1.612799306	-2.961713856	-3.101137586	-1.442982488	-1.456631928	1.917733563	0.560955252	-0.441953882	-0.368423122	0.51891028	-1.199472601	0.276682972	38.1	0.25103154	0.126818004	0.124214535	6.090976933	3.301927249	-2.647512391	0.03691621	0.192761132	0.106280101	0.006605388	1.903584259	1.900037786	6.581250156	3.796677893	3.721953728	5.982448709	1.575418791	-0.872697941	0.46814849	3.542703325	-1.04813274	0.473005145	0.596383015
Georgia	Cook County	13075	0.189544614	0.202316847	-0.318790198	-0.368520921	-0.628043676	0.785840164	-0.895261237	-0.819153975	-2.593669234	-2.759921146	0.151470468	-2.424263608	-3.536824865	-3.457892838	-1.52212498	-1.522110529	1.359916369	0.561935579	-0.450469958	-0.357858682	0.551254353	-1.130421793	0.30570715	39.8	0.250377375	0.125536611	0.124841764	6.236986452	3.34716475	-2.751290686	0.034616882	0.186202763	0.108955474	0.011755488	1.875639164	1.873360897	7.95231122	3.97298435	4.531304359	7.115630446	1.656577291	-0.674105205	0.616187581	4.290906657	-0.882605096	0.521915211	0.605412553
Georgia	Coweta County	13077	0.200720196	0.162490995	-0.312560418	-0.384810709	-0.593878861	0.890739159	-1.062844627	-1.0093333	-2.663696648	-2.67878505	0.217078004	-1.916444439	-3.29009137	-3.267857326	-1.432180429	-1.442575951	1.782089959	0.576455877	-0.437705413	-0.359181496	0.522539625	-1.191567537	0.279902519	39.9	0.240754086	0.121899336	0.11885575	6.25299928	3.367863292	-2.599686864	0.037107856	0.19352133	0.106364683	0.007381024	1.895361499	1.894705009	6.959099371	3.809413735	4.092630028	6.32586994	1.516667559	-0.812489802	0.510240892	3.750779691	-1.003431165	0.484889244	0.599582717
Georgia	Crawford County	13079	0.189455471	0.225383183	-0.296502063	-0.422320778	-0.588916275	0.839840445	-0.998388079	-0.967101618	-2.37745483	-2.549339827	0.223784807	-2.646211376	-3.490157103	-3.39351569	-1.713350516	-1.786039184	0.982802978	0.636882233	-0.395374188	-0.357180628	0.579266595	-1.054147638	0.32572198	46.4	0.201951984	0.102871042	0.099081942	6.700746227	3.495231602	-2.631278768	0.03571536	0.189696051	0.085658293	0.010723348	1.877653775	1.880280864	7.64833455	3.978198643	3.918995647	6.601866628	1.522835314	-0.716870614	0.584002112	4.060367117	-0.923257781	0.508530463	0.594396457
Georgia	Crisp County	13081	0.172860941	0.277490298	-0.324030361	-0.353812849	-0.508296352	0.603188293	-0.686378768	-0.616826972	-2.726224248	-2.830896545	0.192674969	-2.216094467	-3.307429746	-3.445402014	-1.68412382	-1.766480669	1.303460556	0.578842649	-0.452682855	-0.339216754	0.577506967	-1.07163748	0.328349415	42.1	0.239183907	0.121581547	0.11760336	6.356099433	3.373730661	-2.644991545	0.029045339	0.171065257	0.106976049	0.012918933	1.879741635	1.887445569	7.984191192	4.0222652	3.994158139	6.81480339	1.782544284	-0.59049667	0.657602861	4.549383748	-0.83186479	0.536608836	0.629674895
Georgia	Dade County	13083	0.176924565	0.393908506	-0.308641761	-0.394499051	-0.48999406	1.459702133	-2.142738937	-2.16580095	-2.638866411	-2.414752695	0.163945645	-2.211551372	-3.361160498	-3.60345101	-1.878877655	-2.003093534	1.279150882	0.653493064	-0.405716353	-0.328282043	0.585817827	-1.039054512	0.331123227	43.3	0.191611822	0.098412517	0.093200305	6.488451279	3.451018393	-2.873332501	0.030944254	0.175622076	0.096801708	0.011356175	1.882334633	1.879527046	7.562091413	3.93010762	4.236195115	6.852491679	1.493039588	-0.796046755	0.539370098	3.848390653	-0.976090295	0.495291378	0.576978198
Georgia	Dawson County	13085	0.18409404	0.161034515	-0.306486996	-0.399665163	-0.484153832	1.482002344	-2.176159196	-2.330320844	-2.684169922	-2.58409798	0.15382365	-2.249379143	-3.636736693	-3.415641226	-1.611952925	-1.552840716	1.553560105	0.637954754	-0.406134487	-0.342139562	0.586901556	-1.024604455	0.328128249	44.7	0.201280301	0.101234338	0.100046963	6.610597552	3.50068014	-2.698358736	0.032282306	0.180437967	0.101886997	0.009155282	1.885346148	1.884600923	7.325249566	3.94661207	3.912038192	6.343977177	1.506910726	-0.868336017	0.493486271	3.593978488	-1.028332612	0.479849543	0.565299429
Georgia	Decatur County	13087	0.177411584	0.341656624	-0.314256227	-0.380491013	-0.508296352	0.615551467	-0.68943472	-0.65273383	-2.372349329	-2.396255692	0.147670823	-2.467299821	-3.059443604	-3.165760624	-1.47130487	-1.49944973	1.392210033	0.573517677	-0.441120985	-0.357895816	0.550168322	-1.157797047	0.311436799	40.2	0.242691501	0.122861173	0.119831329	6.204836823	3.320170311	-2.790080325	0.029960867	0.173087223	0.116932335	0.012536979	1.868544049	1.873917961	8.289022341	4.033438255	4.229683892	6.748852114	1.556061159	-0.693367717	0.593405064	4.165893111	-0.895275943	0.517893797	0.619677075
Georgia	DeKalb County	13089	0.189595111	0.250110535	-0.325989157	-0.348036727	-0.508296352	0.473638637	-0.600927804	-0.526090456	-2.58467765	-2.656459287	0.150065026	-1.482232718	-3.462509568	-3.392200503	-1.356600208	-1.384135916	2.519998514	0.593527506	-0.449377787	-0.328894427	0.505237344	-1.276304484	0.275753647	37.5	0.229593636	0.116753733	0.112840903	6.016643583	3.264823802	-2.700940415	0.030138411	0.178796273	0.119405228	0.006622915	1.903963095	1.915833092	6.821907844	3.835489573	3.351028124	6.092097623	1.447468131	-0.788013759	0.501245072	3.577677977	-0.98788585	0.490733392	0.624659248
Georgia	Dodge County	13091	0.174688131	0.445104937	-0.282847043	-0.450552434	-0.624041644	0.712471501	-0.78364219	-0.851421805	-2.58952794	-2.632544992	0.131655356	-2.550390366	-3.034748292	-3.034748292	-1.644655738	-1.873031115	1.176279464	0.652406063	-0.37315741	-0.372866846	0.571197374	-1.084546771	0.322571565	45.2	0.192284426	0.097889862	0.094395564	6.519202405	3.434142728	-2.695582311	0.029715951	0.172772449	0.102153613	0.011648658	1.879970429	1.87819937	7.889275386	4.014454052	4.386113243	6.998435024	1.648945182	-0.682561816	0.589307559	4.143472013	-0.909250147	0.512596011	0.597308947
Georgia	Dooly County	13093	0.159988381	0.263043821	-0.303524679	-0.406596517	-0.508296352	0.513671609	-0.568911006	-0.634577253	-2.847721021	-2.847721021	0.163023128	-2.493176905	-3.347661206	-3.426649087	-1.384055446	-1.537933864	1.597506438	0.698141993	-0.41592494	-0.389788317	0.59524356	-1.005877759	0.335034246	48.1	0.164452083	0.081554398	0.082898685	6.708203932	3.50339806	-2.789511016	0.025282763	0.159002816	0.081074464	0.008813547	1.898900775	1.897090599	7.438756451	3.982735049	3.858154415	6.662717105	1.691788524	-0.62851478	0.615392893	4.037991557	-0.882872274	0.511581759	0.633618758
Georgia	Dougherty County	13095	0.169668694	0.371210003	-0.303524679	-0.406596517	-0.508296352	0.418945565	-0.493276414	-0.410530415	-2.820126716	-2.857592648	0.167059245	-2.330330718	-2.922712526	-3.019531675	-1.795662816	-1.836686522	1.273799256	0.583185643	-0.470209546	-0.313483004	0.548420936	-1.168291139	0.311562615	38.1	0.236335076	0.120856882	0.115479194	6.016643583	3.223652864	-2.634749862	0.026320898	0.162929531	0.119455004	0.010813224	1.871762295	1.872728216	8.142616441	4.069017552	4.058110051	6.709395003	1.60368555	-0.595373418	0.645968334	4.432211958	-0.84630632	0.530570976	0.683430929
Georgia	Douglas County	13097	0.192825202	0.204695111	-0.323981195	-0.353955749	-0.508296352	0.542044936	-0.640441941	-0.571763096	-2.570817713	-2.629892579	0.195836898	-2.047389679	-3.082061645	-3.054289841	-1.288576978	-1.293148861	2.069361495	0.552395831	-0.463855776	-0.351703724	0.491408443	-1.29766882	0.261300497	38.2	0.256767637	0.130591462	0.126177175	6.066300355	3.27106631	-2.691933912	0.034092633	0.185048207	0.108416834	0.007155425	1.890410616	1.882775007	7.241494009	3.878593533	3.963416431	6.730653336	1.588495801	-0.746173052	0.531098582	3.660432398	-0.97128909	0.4910223	0.624088421
Georgia	Early County	13099	0.174391129	0.237789621	-0.33120637	-0.406596517	-0.508296352	0.547867548	-0.635444367	-0.544428941	-2.560858129	-2.545623611	0.147964642	-2.384819538	-4.003771119	-3.308319988	-1.911264171	-1.978749049	1.088519862	0.56463647	-0.466969493	-0.336230173	0.577736035	-1.092774349	0.334769559	42.3	0.248578036	0.125221805	0.123357232	6.371812929	3.379577693	-2.664432974	0.029583932	0.172538982	0.112081821	0.013936231	1.868533748	1.881491715	8.302325022	4.052883366	3.873766517	7.242076163	1.465828815	-0.605460362	0.640393291	4.508967227	-0.849310462	0.532523425	0.648188173
Georgia	Echols County	13101	0.185309883	0.263043821	-0.285692844	-0.444889928	-0.507296118	1.007088133	-1.519911197	-1.498893525	-1.789770823	-1.846805568	0.140048982	-2.398482239	-2.648275169	-3.600974637	-0.770202032	-0.891744441	1.827558927	0.547068127	-0.419725978	-0.405025469	0.516818513	-1.208259264	0.275927158	37.1	0.260360461	0.137544684	0.122816776	5.991660872	3.27106631	-2.453410295	0.031309424	0.178838708	0.080568385	0.002996507	1.915359651	1.902842161	7.050349366	3.817988418	4.337405771	6.170655645	1.485295439	-0.653119508	0.607488126	4.154532303	-0.890836677	0.514311804	0.613808677
Georgia	Effingham County	13103	0.18409404	0.211357134	-0.304325206	-0.40474213	-0.564556163	0.969927678	-1.153327683	-1.137097768	-2.614880398	-2.684122415	0.173888869	-2.229471075	-3.288824675	-3.18427033	-1.603792623	-1.623474274	1.472529679	0.542088568	-0.442864479	-0.384293313	0.491456182	-1.270994729	0.255187562	36.8	0.263734358	0.135530426	0.128204932	6	3.277285082	-2.649830632	0.032282306	0.180437967	0.111201117	0.007435366	1.881688937	1.880387054	7.600162095	3.923879071	4.287941699	6.641549936	1.568788212	-0.845154946	0.490981498	3.583455024	-1.019684053	0.482276494	0.600715984
Georgia	Elbert County	13105	0.188969992	0.242884148	-0.322789859	-0.357388484	-0.636836262	0.781983107	-0.879698497	-0.801147167	-2.558732369	-2.738859344	0.172206106	-2.32883037	-3.436878245	-3.679026521	-1.50501424	-1.541998763	1.372935454	0.613505006	-0.434791607	-0.327795349	0.597144884	-1.034211875	0.347140329	45.1	0.216735396	0.1081077	0.108628696	6.542170894	3.439786358	-2.777594893	0.035695182	0.188974125	0.103602705	0.013859497	1.872963917	1.875061995	8.054642845	4.027181019	4.148579375	7.00903595	1.578868329	-0.700218801	0.591243792	4.126755336	-0.914100166	0.511548522	0.601593463
Georgia	Emanuel County	13107	0.185534288	0.392278707	-0.30488254	-0.403443026	-0.650767343	0.694825836	-0.765374432	-0.755324252	-2.55549487	-2.692019919	0.15957606	-2.468373069	-3.575204166	-3.450673874	-1.593063665	-1.689389271	1.351300644	0.565650651	-0.431488436	-0.376062997	0.548109034	-1.153594379	0.307333315	39.1	0.247903499	0.125321145	0.122583354	6.107372594	3.289652313	-2.773480893	0.032909923	0.181469245	0.114138438	0.012100267	1.857677702	1.859734266	8.625054183	4.094680241	4.445094118	7.164862234	1.656098202	-0.627459029	0.632022263	4.382053986	-0.863589735	0.527584351	0.61157855
Georgia	Evans County	13109	0.17930678	0.335687069	-0.314694692	-0.379360811	-0.646398563	0.738644718	-0.826659281	-0.789966277	-2.471081684	-2.595977593	0.168545075	-2.146638223	-2.647108703	-2.796791681	-1.22337326	-1.23651673	1.666926667	0.541786639	-0.457086514	-0.369142266	0.546297285	-1.132643036	0.298924924	39	0.263939427	0.135443087	0.128497339	6.123724357	3.289652313	-2.751290686	0.030985843	0.176174598	0.109185189	0.012015267	1.878235402	1.883243493	7.701704813	3.969500481	4.230615294	6.871746119	1.604550033	-0.65246431	0.613385012	4.203820852	-0.884858474	0.518311702	0.611339822
Georgia	Fannin County	13111	0.191716514	0.182822472	-0.313854285	-0.381522198	-0.492421498	1.710497721	-2.335222978	-2.364923252	-2.63258609	-2.701880326	0.155793467	-2.566683826	-3.638059656	-3.571382566	-1.839463122	-1.93234374	1.148781941	0.702529208	-0.394644095	-0.296873469	0.673963717	-0.838776128	0.401473154	54.4	0.161830846	0.082405155	0.079426691	7.321202087	3.751554911	-2.800772872	0.037367959	0.193263649	0.092284075	0.013327715	1.886126636	1.883145047	7.525922812	3.988290586	4.214912972	6.179833889	1.582404298	-0.765075904	0.565564143	3.999289154	-0.958102572	0.501143536	0.577278709
Georgia	Fayette County	13113	0.194649301	0.162624803	-0.314721687	-0.379291045	-0.638975806	0.749579503	-0.922701821	-0.875859608	-2.672695018	-2.608080452	0.150065026	-1.573052008	-3.212698387	-3.272362037	-1.433399164	-1.420504522	2.166624319	0.592843877	-0.435711662	-0.34637292	0.572233151	-1.072675249	0.320604235	44.6	0.230037444	0.117802802	0.112235642	6.580273551	3.473265701	-2.49163393	0.03617334	0.191790324	0.087453974	0.00784047	1.909961732	1.910522632	6.259239676	3.708488571	3.568972025	5.858348807	1.462996612	-0.888911242	0.447055016	3.280344092	-1.06642699	0.466214846	0.573305592
Georgia	Floyd County	13115	0.18923356	0.335693016	-0.315009197	-0.378546675	-0.581716853	0.978491444	-1.148944117	-1.104849287	-2.360870418	-2.470854738	0.189199877	-2.036731568	-2.811302487	-2.932357756	-1.20117584	-1.27591514	1.916122664	0.593737385	-0.435499353	-0.345794	0.554344259	-1.13386884	0.311247592	39.3	0.229457436	0.117302874	0.112155562	6.180614856	3.338215069	-2.479361786	0.034006706	0.186098889	0.107255637	0.011574839	1.876771069	1.876502916	7.839605943	3.981110546	4.05689523	6.894681893	1.62065648	-0.720520186	0.585032514	3.923935109	-0.926035262	0.502167545	0.577462733
Georgia	Forsyth County	13117	0.18409404	0.138736493	-0.304683227	-0.403908379	-0.587295901	0.896548323	-1.66567789	-1.656471462	-2.600913412	-2.62124368	0.150065026	-2.386262742	-3.447101305	-3.478045484	-1.303118897	-1.328947526	2.596224906	0.534515368	-0.446028656	-0.387587467	0.498112311	-1.261219753	0.262277736	39.3	0.268895421	0.137739893	0.131156528	6.244997998	3.376656708	-2.462495414	0.032282306	0.180437967	0.09985095	0.005487137	1.914152824	1.90957439	5.928288983	3.588086109	3.719545942	5.969287503	1.402948829	-0.886304959	0.449059604	3.285750931	-1.075470017	0.460357998	0.557261314
Georgia	Franklin County	13119	0.197303072	0.32694756	-0.309994138	-0.391199767	-0.547443808	1.130898623	-1.316335372	-1.330832484	-2.652069979	-2.660499324	0.18754526	-2.130163571	-3.288242832	-4.358244516	-1.58293845	-1.657285438	1.515870822	0.610859837	-0.423045969	-0.345273535	0.576641998	-1.082936058	0.33034335	42.5	0.218425772	0.112254201	0.106172571	6.371812929	3.379577693	-2.539622357	0.037376796	0.194590969	0.110872661	0.012849516	1.869929788	1.868004975	8.083187793	4.022919429	4.33634242	6.921712742	1.505149978	-0.714705753	0.597674234	4.231822274	-0.905057392	0.515955834	0.59029556
Georgia	Fulton County	13121	0.196788462	0.317645116	-0.315535598	-0.377177459	-0.508296352	0.530570401	-0.693079733	-0.616427072	-2.860466871	-2.867028849	0.150065026	-1.425855253	-3.778785796	-3.819917602	-1.428738445	-1.457190215	2.356125191	0.61727826	-0.425837449	-0.335707626	0.493361583	-1.296957802	0.263848373	36.9	0.21433042	0.108463249	0.105868171	5.983310121	3.261693576	-2.700940415	0.034470216	0.188630736	0.108881061	0.006973217	1.900276452	1.917778102	6.90144284	3.827084022	3.437249017	6.364780499	1.475089803	-0.831101463	0.490805897	3.404250239	-1.008120778	0.480174244	0.606790188
Georgia	Gilmer County	13123	0.200835306	0.176005011	-0.301154616	-0.412009284	-0.482171542	1.413827573	-2.02663248	-2.362861605	-2.410029191	-2.54210682	0.145703671	-2.382452539	-2.627084894	-2.609833058	-1.188576971	-1.272218531	1.911138545	0.657604199	-0.393210203	-0.341626914	0.634447006	-0.906104727	0.362276444	49.6	0.189073014	0.095477426	0.093596588	6.978538529	3.629186602	-2.759170359	0.039648899	0.199235072	0.099894964	0.011700449	1.885949754	1.885806247	7.438131495	3.985741453	4.007070827	6.268966386	1.585573519	-0.763959566	0.560288556	3.898065729	-0.947899385	0.500885176	0.573207571
Georgia	Glascock County	13125	0.181792608	0.307046111	-0.305585317	-0.401795287	-0.522411144	1.144099152	-1.427568049	-1.317557591	-2.569651409	-2.627620324	0.100357422	-2.386262742	-3.17122799	-3.514957842	-2.010504654	-2.05787968	0.511101488	0.613989082	-0.426407487	-0.338088154	0.567847977	-1.107414667	0.324060406	44.7	0.216426446	0.120162562	0.096264884	6.57267069	3.462177786	-2.751290686	0.032558395	0.180586087	0.098802951	0.011781545	1.867679381	1.872238516	8.445782921	3.998757504	4.153608899	6.902456592	1.849480837	-0.766830896	0.566832203	4.047274304	-0.943234415	0.506301643	0.587582124
Georgia	Glynn County	13127	0.187528774	0.262235031	-0.328132312	-0.341520533	-0.637647498	0.810489843	-0.913662654	-0.84138874	-2.594277898	-2.588317278	0.194242232	-2.061626525	-3.001053805	-3.049607587	-1.462856507	-1.469697201	1.71836962	0.618265854	-0.441076331	-0.314860792	0.595349486	-1.034933566	0.344593989	44.2	0.213702168	0.107572636	0.106130531	6.526867549	3.442601241	-2.728902721	0.033917785	0.184408251	0.103636755	0.010822648	1.886671293	1.889593427	7.477117134	3.962674474	4.192086384	6.223084253	1.5402043	-0.743304271	0.56407839	4.036379509	-0.942799371	0.503962174	0.607218904
Georgia	Gordon County	13129	0.189591679	0.225997844	-0.306815193	-0.398885271	-0.516327989	1.277807057	-1.645197834	-1.670059232	-2.517495182	-2.530007559	0.201335875	-2.205573928	-2.729494079	-2.771667988	-1.062620198	-1.105038488	2.037580708	0.579361471	-0.43146043	-0.363849936	0.534599955	-1.168426909	0.291433512	40.2	0.23884302	0.123096768	0.115747252	6.228964601	3.341203625	-2.66357885	0.033923457	0.184726659	0.107437636	0.009852112	1.878632482	1.872404466	7.748559601	3.965231815	4.228752079	6.800201839	1.709015417	-0.723956088	0.5716246	3.964133245	-0.930696184	0.505139339	0.584750935
Georgia	Grady County	13131	0.178088101	0.200996607	-0.316006842	-0.375944643	-0.639865269	0.746942515	-0.859397049	-0.79767492	-2.215354734	-2.145943859	0.154601562	-2.504887669	-2.847143714	-2.823026545	-1.208817404	-1.231041383	1.730213801	0.565930498	-0.448715841	-0.356142354	0.570047511	-1.081887139	0.320036839	40.8	0.247717478	0.127188107	0.120530371	6.32455532	3.394107441	-2.751290686	0.030002871	0.173360008	0.110177986	0.01071833	1.879282855	1.884573932	7.87073033	4.005962062	3.966384965	6.757841824	1.510276844	-0.681462883	0.599522941	4.204264489	-0.893411863	0.518048607	0.620931632
Georgia	Greene County	13133	0.18409404	0.212976972	-0.31110021	-0.388467203	-0.651140615	0.704841611	-0.809546248	-0.760590661	-2.056144981	-2.530479178	0.182302012	-2.233562138	-3.007305891	-3.483544719	-1.456840309	-1.531416754	1.642671278	0.659690754	-0.408107261	-0.319041851	0.663899246	-0.854271677	0.390833073	52.4	0.187787509	0.097796241	0.089992268	7.134423593	3.666758492	-2.503439342	0.032282306	0.180437967	0.098009641	0.012443698	1.890478823	1.898080752	7.279271317	3.954771323	3.619543913	6.66504405	1.404149249	-0.667801879	0.601779069	4.154290367	-0.90417662	0.512853277	0.603736493
Georgia	Gwinnett County	13135	0.193332023	0.174185001	-0.311764623	-0.386810498	-0.508296352	0.601965856	-0.856117782	-0.800110322	-2.346806943	-2.400039867	0.150065026	-2.386262742	-3.306809786	-3.314396965	-0.952059486	-0.97544118	1.398509867	0.538810096	-0.451940564	-0.377427441	0.471173172	-1.335918137	0.241789059	36.8	0.265964151	0.134562282	0.131402869	5.983310121	3.25855733	-2.700940415	0.032535657	0.183030947	0.110195536	0.005052001	1.908409967	1.900523603	6.317411498	3.716168116	3.663035892	5.953717988	1.3818368	-0.784111762	0.494009913	3.348288453	-1.014396872	0.477052828	0.587374651
Georgia	Habersham County	13137	0.182819366	0.374827434	-0.320988903	-0.362473159	-0.532663426	1.318522747	-1.866049489	-1.595274131	-2.249749185	-2.298345378	0.22597354	-1.930417923	-2.769620249	-2.870714126	-1.089222512	-1.130538739	2.083300295	0.604042529	-0.439356647	-0.331166714	0.572379568	-1.062195078	0.317592203	40.9	0.22279927	0.113926168	0.108874103	6.32455532	3.388310491	-2.740615149	0.031500293	0.17767398	0.108848436	0.009906577	1.888613297	1.885059824	7.291457255	3.877466891	4.087848215	6.239309725	1.518777069	-0.743620478	0.550896791	4.001179941	-0.958551751	0.50132954	0.57449243
Georgia	Hall County	13139	0.198011826	0.243789882	-0.303417891	-0.406842869	-0.535260336	1.086322765	-1.401536195	-1.382776662	-2.340126069	-2.407910108	0.215154844	-1.950125222	-3.024550892	-3.062093395	-0.816135098	-0.85970016	2.536022902	0.564756577	-0.432511766	-0.375694786	0.536039702	-1.156936032	0.290434097	38.6	0.248498121	0.127866741	0.12063238	6.123724357	3.311073908	-2.671605391	0.035868832	0.189894396	0.11247278	0.007827219	1.899587807	1.893086402	6.892427948	3.820320913	3.944440183	6.26293853	1.501196242	-0.737196666	0.524805411	3.736464347	-0.973791123	0.492797744	0.563308888
Georgia	Hancock County	13141	0.194335956	0.263043821	-0.303524679	-0.406596517	-0.508296352	0.389136267	-0.408964566	-0.494245684	-2.435736175	-2.722866857	0.19108766	-2.565328836	-3.478278593	-3.624353792	-1.664765241	-2.255040334	1.205037665	0.719798852	-0.41592494	-0.393602451	0.619944636	-0.949035814	0.354701193	52.7	0.151591398	0.079816537	0.071775861	6.797058187	3.459394684	-2.648593472	0.039508503	0.19938708	0.104359869	0.014190429	1.882838995	1.898646126	7.781244952	3.997287526	3.790465478	6.403790073	1.663795122	-0.567189096	0.652017878	4.306765325	-0.834429431	0.526083135	0.650195178
Georgia	Haralson County	13143	0.191565889	0.227336124	-0.313601116	-0.382169344	-0.515827691	1.365325804	-1.651258558	-1.644776719	-2.741466364	-2.717997872	0.149741864	-2.289323671	-3.992686845	-3.772549634	-1.98414118	-2.026895421	0.931199571	0.577349007	-0.435638463	-0.360783465	0.54535055	-1.149817204	0.302269433	39.6	0.240166145	0.118992676	0.121174469	6.244997998	3.37079953	-2.794478405	0.035467237	0.18830628	0.108393359	0.011648422	1.865634505	1.865379676	8.315566345	4.033502147	4.512393817	7.172840063	1.711638538	-0.788060364	0.552726999	3.989567373	-0.954957565	0.50333323	0.604892465
Georgia	Harris County	13145	0.202997054	0.234785136	-0.300463401	-0.41356684	-0.571551049	0.912137088	-1.080855499	-1.078338731	-2.587777079	-2.643705371	0.163863139	-2.126972671	-3.184593935	-3.115056436	-1.732739006	-1.695095478	1.304445705	0.618934346	-0.409537538	-0.354954437	0.578082359	-1.03523689	0.317767642	45.2	0.213277195	0.111194098	0.102084097	6.633249581	3.492500951	-2.765421416	0.040201916	0.200594033	0.093347095	0.009423182	1.905228954	1.906177016	6.663182443	3.770161581	3.721953728	6.148427562	1.502836639	-0.873905362	0.462278295	3.486737601	-1.050499426	0.473809141	0.582707594
Georgia	Hart County	13147	0.188925658	0.293424927	-0.305109472	-0.402912141	-0.587575195	0.905585181	-1.011669244	-1.028859057	-2.97081987	-2.986599097	0.172293351	-2.193007145	-3.93748582	-3.638340263	-1.686795399	-1.763220551	1.23882638	0.628996382	-0.412603264	-0.341882998	0.604479327	-1.004414192	0.349120518	46.8	0.206908079	0.108606228	0.098302851	6.693280212	3.495231602	-2.770399791	0.035356567	0.188103736	0.09748335	0.011907125	1.893063407	1.891370949	7.081373568	3.831085198	4.065585427	6.571054754	1.516403148	-0.71763596	0.581604941	4.084719985	-0.920159514	0.51028179	0.595330691
Georgia	Heard County	13149	0.188173448	0.221751149	-0.300920735	-0.412537342	-0.532196895	1.066483047	-1.325867952	-1.297502456	-2.62904262	-2.557714721	0.148458114	-2.661213084	-4.071238077	-4.071238077	-1.779720354	-1.894507891	1.215964414	0.606316205	-0.414100028	-0.36053198	0.567575512	-1.070347589	0.312720609	42.6	0.221337912	0.114737224	0.106601688	6.442049363	3.431313943	-2.794454793	0.034306495	0.18519902	0.102395989	0.010736553	1.870090498	1.868366909	8.200804149	4.042218074	4.534873083	6.358685698	1.616475514	-0.735819495	0.575613404	4.048075096	-0.936146143	0.506440782	0.59214337
Georgia	Henry County	13151	0.204416578	0.161183211	-0.322330956	-0.358695818	-0.508296352	0.538074927	-0.650640872	-0.584575581	-2.762549327	-2.693347788	0.252637347	-1.746052677	-3.245638909	-3.214207983	-1.44535654	-1.437212424	1.994680267	0.558441773	-0.45866678	-0.351809769	0.492485871	-1.279715605	0.258715187	38.6	0.252711382	0.128266142	0.12444624	6.107372594	3.283480343	-2.724954204	0.038825027	0.197298158	0.105328359	0.007159053	1.88889614	1.884351283	7.139909521	3.873373253	4.110463064	6.532382781	1.56205483	-0.764414384	0.535685823	3.826563881	-0.97992763	0.48894185	0.600949261
Georgia	Houston County	13153	0.198635109	0.212796581	-0.315528196	-0.377196769	-0.661111767	0.667408283	-0.81757795	-0.75273596	-2.614902609	-2.687523791	0.248898796	-1.745549951	-2.967428329	-3.048575277	-1.479778663	-1.488403662	1.792291435	0.554412276	-0.45205106	-0.363056194	0.506331172	-1.251042744	0.271494903	37.1	0.255412338	0.130443219	0.124970119	5.983310121	3.252266663	-2.574110226	0.036145131	0.191158545	0.111373963	0.008134635	1.889272268	1.888716954	7.284036936	3.877204058	3.905493027	6.365685487	1.567849451	-0.726857504	0.549026679	3.931379568	-0.959361852	0.498517333	0.601316876
Georgia	Irwin County	13155	0.185936174	0.263043821	-0.277684863	-0.460565285	-0.610256252	0.745323518	-0.803015487	-0.917339136	-2.827446418	-3.019169809	0.151911434	-2.274814667	-3.478278593	-3.670796594	-1.637406716	-1.809485586	1.050354917	0.627352826	-0.37639066	-0.389293055	0.56474596	-1.112332039	0.320795793	42.7	0.207944925	0.107265231	0.100680694	6.284902545	3.335221153	-2.778116468	0.033757344	0.183772153	0.105100094	0.012108052	1.867396839	1.868913739	8.157002303	4.089752333	4.295903797	6.441848164	1.593507589	-0.651578858	0.621539716	4.269259544	-0.876643532	0.520591229	0.615355742
Georgia	Jackson County	13157	0.18409404	0.214881377	-0.305991705	-0.400837491	-0.533381089	1.146193117	-1.422422818	-1.440584188	-2.713742175	-2.726234161	0.217808985	-1.963872854	-3.357046733	-3.539460113	-1.37463529	-1.375613132	1.74675344	0.557705664	-0.43688625	-0.377028431	0.527293471	-1.185123101	0.285154854	38.7	0.253204064	0.128630568	0.124574496	6.164414003	3.338215069	-2.67176743	0.032282306	0.180437967	0.112161962	0.00841461	1.885157975	1.883583518	7.410832167	3.857287646	4.300955259	6.768554347	1.425860145	-0.814533034	0.517876068	3.696383962	-1.001068001	0.485862097	0.583189421
Georgia	Jasper County	13159	0.197174532	0.188353278	-0.308640473	-0.394502173	-0.585616348	0.898776867	-1.038920952	-0.986138792	-2.596395053	-2.60862461	0.104042849	-2.690258169	-3.848762366	-3.514957842	-1.671426426	-1.715095955	1.340222349	0.590235429	-0.432296334	-0.352937562	0.561707853	-1.09634533	0.311646542	43.3	0.231733189	0.121739519	0.10999467	6.46529195	3.42564234	-2.768868514	0.037287056	0.193174877	0.100988231	0.009706324	1.879740231	1.876622412	7.601775358	3.951563766	3.944440183	6.867720118	1.582631439	-0.693334767	0.598849868	4.216536413	-0.898134845	0.517973012	0.607273805
Georgia	Jeff Davis County	13161	0.188244813	0.194964778	-0.306203842	-0.40033605	-0.56550621	0.966178649	-1.134470686	-1.098776212	-2.423418147	-2.340463936	0.155666066	-2.408444894	-3.275498394	-3.400164217	-1.15697978	-1.231477131	1.515153031	0.546807168	-0.444048819	-0.378816055	0.544494994	-1.132912987	0.296299819	38.6	0.260536891	0.134370831	0.12616706	6.156297589	3.332221852	-2.625538097	0.032989573	0.182372392	0.112121784	0.009924917	1.863264802	1.85660576	8.275629404	4.078361387	4.611847218	7.393456597	1.614791792	-0.670251605	0.611780062	4.245478975	-0.891845797	0.518085681	0.619186386
Georgia	Jefferson County	13163	0.179776197	0.339290372	-0.315517402	-0.377224926	-0.508296352	0.533423815	-0.608609656	-0.553280854	-3.009911954	-2.84372193	0.144151233	-2.430455875	-3.340397675	-3.340397675	-1.613576159	-1.791969179	1.307374674	0.589922391	-0.438337293	-0.345924171	0.573390199	-1.102229074	0.33089417	42.8	0.231936946	0.119126114	0.112811832	6.32455532	3.350137367	-2.678094997	0.032113583	0.179674747	0.107949658	0.014712626	1.862982709	1.871448307	8.413076796	4.063607614	3.941009301	7.256664502	1.786751422	-0.620245995	0.62971952	4.279680161	-0.864622233	0.523213028	0.635185474
Georgia	Jenkins County	13165	0.173553946	0.263043821	-0.273771581	-0.467950799	-0.668734832	0.584849541	-0.633181358	-0.713784234	-2.557951333	-2.595725626	0.146014029	-2.152927943	-2.733964128	-3.335318587	-1.413274736	-1.622330996	1.739727921	0.643360786	-0.368126982	-0.386758723	0.557953367	-1.143134954	0.319021961	42.4	0.197903259	0.103965961	0.093938298	6.260990337	3.326206998	-2.55124009	0.029000907	0.171480508	0.105741512	0.012333872	1.871824857	1.869501863	7.922440573	4.006836516	4.370288806	6.923799355	1.654080235	-0.58730337	0.654436735	4.44542855	-0.835824398	0.531383459	0.62066604
Georgia	Johnson County	13167	0.177278893	0.263043821	-0.303524679	-0.406596517	-0.618012558	0.635457286	-0.689303132	-0.859053198	-2.661793494	-2.682972826	0.131663969	-2.753516968	-3.980044328	-3.681093252	-1.799520736	-1.908630014	0.918116397	0.658819332	-0.41592494	-0.428523297	0.570444795	-1.058384592	0.31337829	44	0.188324136	0.092918142	0.095406994	6.519202405	3.462177786	-2.805319734	0.030568862	0.174778766	0.104353857	0.011719345	1.878546541	1.877577792	7.783515935	4.041307074	4.190188739	6.655651254	1.648457594	-0.697664455	0.575428384	3.926460344	-0.925460605	0.500763074	0.621708439
Georgia	Jones County	13169	0.185726172	0.220014009	-0.315458894	-0.377377488	-0.616793456	0.832759455	-0.922733763	-0.876344572	-2.767960513	-2.694768098	0.14127846	-2.489794086	-4.15118588	-3.977149925	-2.005092861	-2.063909203	1.046989673	0.597036544	-0.434665038	-0.3437166	0.567938826	-1.091988244	0.319811585	42.7	0.227319601	0.116096354	0.111224247	6.426507605	3.417099555	-2.751290686	0.034250146	0.185214589	0.086706201	0.010162824	1.893677951	1.889863523	7.282844439	3.874443934	4.204002232	6.440643044	1.471438407	-0.774937462	0.538687171	3.794128905	-0.971817364	0.49421172	0.605730892
Georgia	Lamar County	13171	0.18989275	0.394810194	-0.320562864	-0.363658373	-0.637247649	0.758691655	-0.872606301	-0.786213656	-2.736205385	-2.689233088	0.163263564	-2.495044446	-3.676383753	-3.80063589	-1.858906153	-1.902077515	1.263912209	0.627016257	-0.42968012	-0.321282146	0.558086453	-1.111423722	0.310565974	38.5	0.208157419	0.106202185	0.101956234	6.156297589	3.335221153	-2.51095873	0.034731098	0.187819929	0.106165512	0.012371918	1.8711036	1.872443912	8.09472097	4.025931705	4.33456901	6.929010393	1.727134424	-0.726206903	0.574613268	4.08182548	-0.930245149	0.507864587	0.612534417
Georgia	Lanier County	13173	0.190336163	0.292190443	-0.295441076	-0.424617921	-0.603054173	0.802107463	-0.943904232	-0.97188388	-2.172830036	-2.310333813	0.174107474	-2.179078048	-3.714705294	-3.539365214	-1.459284167	-1.537970806	1.115291735	0.578697172	-0.414090906	-0.384620606	0.520524927	-1.172894698	0.271799713	38	0.239279519	0.121079384	0.118201134	6.090976933	3.304981762	-2.857224067	0.035027131	0.186918237	0.105499921	0.01093835	1.88252003	1.878937204	7.741091421	3.939952618	4.406120958	6.574758192	1.647871765	-0.675001142	0.613103022	4.229179397	-0.89095891	0.517452371	0.627407809
Georgia	Laurens County	13175	0.188228905	0.293577613	-0.325047295	-0.350834592	-0.668169951	0.676050593	-0.767662395	-0.689713761	-2.737357454	-2.699173078	0.179731129	-2.239288069	-3.771450518	-3.829076067	-1.843329611	-1.840127193	1.211531069	0.570557718	-0.45679665	-0.342356444	0.565406054	-1.126396563	0.325580417	40.8	0.244648289	0.123796903	0.120852386	6.268971207	3.350137367	-2.741107366	0.033745488	0.183888152	0.113735843	0.0118001	1.872545749	1.880267393	8.084680056	4.039356172	4.270100859	7.064171818	1.607669437	-0.627719916	0.634137424	4.530312306	-0.865733178	0.526519416	0.601817912
Georgia	Lee County	13177	0.191847606	0.311443341	-0.29906512	-0.41668974	-0.608374604	0.804135057	-0.926040012	-0.943865323	-2.691462114	-2.843234162	0.232106262	-1.874912874	-3.175324652	-3.521318062	-1.737433083	-1.863131915	1.540242633	0.544048881	-0.437988105	-0.387845405	0.506841153	-1.220047275	0.26448438	38.1	0.262404308	0.137504334	0.124900973	6.090976933	3.298867074	-2.72745549	0.034524444	0.186054212	0.104101984	0.008169845	1.884770236	1.881736547	7.311744512	3.884901496	4.15476783	6.428728274	1.516403148	-0.822168513	0.509571964	3.648967621	-1.009501855	0.482100316	0.58965383
Georgia	Liberty County	13179	0.197306067	0.277305574	-0.299315576	-0.416133081	-0.508296352	0.534243939	-0.657469321	-0.63894852	-2.358564408	-2.478654926	0.203411465	-1.915641271	-2.511812913	-2.496023686	-1.190720677	-1.206914327	1.789224275	0.513741384	-0.446289393	-0.405409872	0.458150546	-1.367965004	0.230886064	29.8	0.283243451	0.144120801	0.13912365	6.449806199	3.422799482	-2.982749201	0.031967807	0.178209591	0.104359869	0.006251509	1.880759071	1.868466855	7.762527144	3.959280334	4.1561191	6.569201469	1.59206567	-0.663947821	0.587883471	3.875608347	-0.919195936	0.502467308	0.639301008
Georgia	Lincoln County	13181	0.183307143	0.203758332	-0.313657827	-0.382024538	-0.625725517	0.749861802	-0.87924504	-0.80325921	-2.467288859	-2.619845395	0.123740967	-2.51842546	-3.596033391	-3.420513588	-1.969361088	-1.990252527	0.975829518	0.661836991	-0.406718409	-0.318934365	0.626092857	-0.942131434	0.362174415	49.1	0.186467355	0.093676041	0.092792314	6.92820323	3.598559094	-2.693468667	0.033199355	0.182606034	0.097311363	0.011868188	1.887419947	1.899442194	7.642987779	3.979507149	3.999166493	7.024337057	1.588271707	-0.726757203	0.574508133	4.011662903	-0.926804901	0.507316433	0.600162492
Georgia	Long County	13183	0.207739734	0.256227077	-0.297117506	-0.420979349	-0.636539288	0.718214687	-0.84620663	-0.877540854	-2.361827799	-2.351729769	0.184590426	-2.160949962	-2.747035974	-2.609928479	-1.231026618	-1.287877688	1.761699107	0.529987573	-0.4354037	-0.402734913	0.466606094	-1.325674675	0.233127394	34.9	0.271998546	0.137584721	0.134414825	5.830951895	3.210770997	-2.738944281	0.038529344	0.196486695	0.117496326	0.005778391	1.907025793	1.893353285	6.91183365	3.826495742	4.250449779	6.279212581	1.642662331	-0.691141089	0.583829062	4.006079018	-0.917239127	0.507349746	0.617566827
Georgia	Lowndes County	13185	0.193155775	0.371695939	-0.316390728	-0.374935354	-0.671636788	0.643725386	-0.755820596	-0.702406746	-2.669813475	-2.602648683	0.212028929	-1.914015028	-3.02783432	-3.171418252	-1.518850687	-1.530724989	1.511022614	0.575755817	-0.443678593	-0.352826776	0.501339328	-1.277999643	0.270710471	32.2	0.241215248	0.122609725	0.118606523	5.54977477	3.086377968	-2.564321708	0.033599371	0.184401905	0.118301201	0.00845883	1.879686387	1.886644655	7.728084554	3.979568382	4.227073781	6.874145348	1.595165415	-0.674270164	0.604070432	4.127861019	-0.896719821	0.51571293	0.611443792
Georgia	Lumpkin County	13187	0.204966548	0.449476441	-0.3048978	-0.403407361	-0.49256595	1.407474297	-2.003980447	-2.125010052	-2.399254798	-2.436444745	0.156583061	-2.383348713	-3.183382854	-3.078789485	-1.607913982	-1.581476036	1.574609762	0.68479195	-0.390731769	-0.32004637	0.562661131	-1.083831987	0.309331227	39.1	0.172479429	0.088873359	0.08360707	6.107372594	3.292729632	-2.858170121	0.040964626	0.202157048	0.091115865	0.008926915	1.891263506	1.888427376	7.286843993	3.892052768	4.353117948	6.3451365	1.546295835	-0.764248232	0.575446938	4.160324026	-0.931674883	0.509510456	0.573964949
Georgia	McDuffie County	13189	0.173489307	0.231969422	-0.329145674	-0.338362559	-0.508296352	0.645792337	-0.720952487	-0.647924247	-2.604173737	-2.73732234	0.129254279	-2.572587002	-3.248672339	-3.424378798	-1.778395854	-1.773503978	1.358578206	0.564472447	-0.462218709	-0.341925387	0.565446605	-1.123419844	0.324849815	41	0.248687186	0.123687186	0.125001	6.284902545	3.353104718	-2.900712673	0.028939666	0.169747123	0.110668973	0.011778402	1.870287364	1.873706686	8.097910957	4.05819691	4.100574974	6.812433998	1.800991861	-0.676093331	0.605880595	4.250900286	-0.895926945	0.517561877	0.623812316
Georgia	McIntosh County	13191	0.187706969	0.170300505	-0.313407736	-0.382662437	-0.648538635	0.70597405	-0.803971776	-0.749795498	-2.54476235	-2.504347226	0.126368335	-2.494804923	-3.077997188	-3.554080215	-1.940214535	-1.953539472	1.171694063	0.709517399	-0.392477113	-0.293243154	0.655303468	-0.875529701	0.384983827	52.1	0.157672442	0.080888467	0.076784976	7.162401832	3.693829501	-2.768670186	0.034752718	0.186497897	0.087869949	0.009807649	1.909934243	1.900856258	7.363039403	4.000499083	3.982002477	5.883204171	1.424881637	-0.723085234	0.564089563	3.958301426	-0.937726313	0.50481614	0.593849927
Georgia	Macon County	13193	0.167360442	0.263043821	-0.303524679	-0.406596517	-0.508296352	0.450899539	-0.477489092	-0.561816892	-2.580524886	-2.509968609	0.197018774	-2.193023316	-2.881389599	-4.106582425	-1.555866647	-1.767751432	1.270718424	0.664123656	-0.41592494	-0.403181712	0.565712992	-1.081569426	0.31332006	44.7	0.185063177	0.09284104	0.092223136	6.356099433	3.361975407	-2.68152882	0.027683016	0.166837728	0.097869854	0.012359075	1.865586758	1.870788628	8.1461481	4.058922614	3.931112091	7.274471409	1.712312909	-0.588214614	0.637631322	4.282516244	-0.850356064	0.522878401	0.652136118
Georgia	Madison County	13195	0.191777324	0.202476428	-0.305941294	-0.400956502	-0.544047292	1.07204253	-1.320643298	-1.319125347	-2.649112151	-2.649112151	0.209317614	-1.904802771	-3.628432681	-3.695071924	-1.510649672	-1.524514603	1.445238142	0.594984024	-0.427171926	-0.354777755	0.558201126	-1.087634934	0.303648056	41.8	0.228648925	0.120415993	0.108233932	6.379655163	3.402765915	-2.618184978	0.035169187	0.188317011	0.103005355	0.010308898	1.883416548	1.879538311	7.484214485	3.926947037	4.542155303	6.87724775	1.428458774	-0.745843886	0.566605261	4.102288891	-0.936569963	0.509711885	0.598387707
Georgia	Marion County	13197	0.182137288	0.208722376	-0.304525027	-0.40427713	-0.640716392	0.701722945	-0.834369942	-0.787655806	-2.240837464	-2.288601453	0.169917987	-2.353854497	-2.268861146	-2.775767062	-1.331089718	-1.515599909	1.479372	0.629667596	-0.405090452	-0.351011341	0.592990434	-1.007282508	0.331934698	46.6	0.206485029	0.102525225	0.103960804	6.767569726	3.554256615	-2.849517495	0.032213931	0.17927014	0.101436246	0.010767838	1.885077324	1.890329664	7.682819521	3.985173772	4.157276632	6.938093583	1.626134979	-0.680010701	0.590398244	4.133863457	-0.90692932	0.512639127	0.614354771
Georgia	Meriwether County	13199	0.187260894	0.226518871	-0.319921267	-0.36543098	-0.671224937	0.661732937	-0.748050201	-0.685175769	-2.493015231	-2.662701683	0.146842203	-2.505976113	-3.545978637	-3.845484578	-1.849988121	-1.967684146	0.980578879	0.623806682	-0.429353602	-0.32485552	0.592780074	-1.048738178	0.344835487	45.3	0.210186666	0.106629242	0.103558424	6.57267069	3.442601241	-2.751290686	0.034320627	0.185404909	0.106264579	0.012662218	1.870633376	1.877394957	8.146678191	4.053977602	3.839251518	7.262609843	1.537567257	-0.662696275	0.596427812	4.261052669	-0.905468904	0.515612534	0.616441191
Georgia	Miller County	13201	0.189758265	0.281099263	-0.32028682	-0.364422821	-0.627188237	0.770823634	-0.909667964	-0.796770654	-2.58098737	-2.677856013	0.156710152	-2.610938773	-3.478278593	-3.454974279	-1.779520546	-1.924698721	0.78505813	0.594824539	-0.44295549	-0.335594585	0.608291104	-1.016092552	0.358770587	45.2	0.228752312	0.117699496	0.111053816	6.542170894	3.453815005	-2.751290686	0.035724356	0.189155517	0.109855161	0.014866338	1.854436227	1.878115437	9.187332742	4.231163332	4.046336167	6.666994428	1.704922291	-0.694939903	0.597023571	4.191978051	-0.905126473	0.514638503	0.601185976
Georgia	Mitchell County	13205	0.171371019	0.45862435	-0.286323955	-0.443619566	-0.508296352	0.556417751	-0.599661303	-0.640564169	-2.46452191	-2.615254772	0.161458317	-2.390213076	-3.493257403	-3.384413527	-1.553668545	-1.700201489	1.411845586	0.601488469	-0.397850628	-0.384424593	0.552485809	-1.159870827	0.315336972	42.5	0.224444123	0.117139545	0.107305579	6.276941931	3.332221852	-2.669805991	0.027962785	0.167733322	0.105863815	0.010795493	1.867625518	1.87501005	8.20848929	4.070199215	3.887710603	6.971928393	1.652246341	-0.631745975	0.621371098	4.193549628	-0.874236206	0.518382286	0.626406076
Georgia	Monroe County	13207	0.186531689	0.347177155	-0.303145352	-0.40747052	-0.60032864	0.843624554	-0.94100935	-0.948497305	-2.849191167	-2.692160918	0.164171743	-2.239090323	-3.593757093	-3.835518807	-1.898983523	-1.960516167	1.439217775	0.635517341	-0.404413138	-0.346620309	0.576464562	-1.054777808	0.321583218	44.8	0.202807585	0.103489288	0.099319297	6.565059025	3.456607096	-2.828883431	0.035051409	0.187076768	0.093487164	0.012402189	1.887408781	1.890342679	7.48916602	3.927004481	3.75108117	6.816453811	1.615423953	-0.810496393	0.522369751	3.721399405	-0.985988442	0.490672214	0.591223908
Georgia	Montgomery County	13209	0.18424824	0.444588931	-0.294730994	-0.426144643	-0.611158319	0.80050329	-0.860370372	-0.916355677	-3.058876426	-3.484017034	0.139704938	-2.470973876	-3.958498854	-3.958498854	-1.438717579	-1.472492676	1.71886539	0.640767784	-0.38739172	-0.364158443	0.559448995	-1.114274929	0.313422646	40.7	0.199521279	0.097471563	0.102050717	6.25299928	3.356066826	-2.677763171	0.032009884	0.179386785	0.105459957	0.009377363	1.882662351	1.876206985	7.712078344	3.959921393	4.374299207	6.739691627	1.611723308	-0.741999923	0.562719487	3.939766597	-0.945179676	0.500352371	0.593335341
Georgia	Morgan County	13211	0.206897832	0.203738927	-0.318359033	-0.369687367	-0.604143119	0.876024991	-1.000356288	-0.926887962	-2.427568166	-2.536679426	0.146830646	-2.439799302	-3.805114103	-3.680869088	-1.739709801	-1.853622149	1.255206251	0.600552632	-0.435474666	-0.339388568	0.589259595	-1.042227108	0.337449511	44.4	0.22504769	0.113561905	0.111486785	6.565059025	3.464956421	-2.738765606	0.040456802	0.20133728	0.105616127	0.008924013	1.89011643	1.892409429	7.581231051	3.952258465	3.682065633	6.803876106	1.383635868	-0.820524872	0.506861627	3.687282281	-1.000321977	0.488088804	0.590989578
Georgia	Murray County	13213	0.187627972	0.189311628	-0.307402032	-0.397484606	-0.48815097	1.484233546	-2.155880831	-2.266561076	-2.250841145	-2.35258323	0.126434705	-2.482395218	-2.88676296	-2.796649075	-1.093361034	-1.118226315	1.926664552	0.570760353	-0.43419127	-0.368424839	0.534915306	-1.164400516	0.290812701	39.4	0.244514168	0.124751599	0.11976357	6.220932406	3.353104718	-2.638887149	0.033246016	0.183005281	0.108846535	0.0103761	1.877780492	1.873604655	7.908692047	3.970006059	4.611220247	6.870616489	1.586587305	-0.718458912	0.585959165	4.108606613	-0.924392081	0.506812337	0.590841155
Georgia	Muscogee County	13215	0.191985027	0.325125899	-0.31338534	-0.382719476	-0.508296352	0.533170487	-0.644633002	-0.596847574	-2.584859136	-2.559192744	0.238599097	-1.826480702	-2.898702889	-2.920314418	-1.395162595	-1.434037866	1.748030145	0.56657785	-0.444572431	-0.360303524	0.515895549	-1.251616481	0.28509554	36.5	0.247287343	0.126701346	0.120586997	5.873670062	3.194521877	-2.550514379	0.033568921	0.184406917	0.119041007	0.009818693	1.869052999	1.874036289	8.095952931	4.043905524	4.122070157	6.854833465	1.562768543	-0.683304204	0.583372385	4.147275565	-0.916190057	0.508934278	0.639581009
Georgia	Newton County	13217	0.204600718	0.245287429	-0.326825838	-0.345518221	-0.508296352	0.566706115	-0.663241918	-0.58497177	-2.686285429	-2.559515961	0.179020668	-2.195066625	-3.276550441	-3.25505049	-1.524477747	-1.508883132	1.8183584	0.550138473	-0.468909451	-0.348194922	0.510275635	-1.248539122	0.276482519	38.4	0.258287798	0.131471146	0.126817652	6.041522987	3.249112184	-2.676930252	0.038708428	0.197222327	0.110851311	0.008108818	1.885051574	1.881038651	7.497695501	3.929469755	4.119714688	6.759884923	1.625106575	-0.737506137	0.552035272	3.987160297	-0.954874413	0.499586042	0.640723451
Georgia	Oconee County	13219	0.203722755	0.153624706	-0.309192643	-0.393160551	-0.535633747	1.156495401	-1.600321004	-1.572454474	-2.880483654	-2.759741588	0.268883951	-1.650345256	-3.42783354	-3.562109374	-1.525908216	-1.559359658	1.873361563	0.54257049	-0.447783832	-0.378538731	0.540605222	-1.131164768	0.289933732	40.6	0.263407157	0.134062569	0.129345588	6.32455532	3.399884656	-2.727622886	0.039063157	0.19788996	0.094411926	0.006182728	1.910812921	1.910519981	6.108245358	3.644820036	3.724598699	6.149838055	1.256717746	-0.90162693	0.449767228	3.383031795	-1.065530541	0.469393265	0.575967845
Georgia	Oglethorpe County	13221	0.195542912	0.242282139	-0.303455989	-0.406755008	-0.575998437	0.920454778	-1.063935266	-1.063935266	-2.651852291	-2.785321069	0.156968587	-2.183459809	-3.704201451	-3.579812509	-1.568628857	-1.638200077	0.983407015	0.628704845	-0.407624494	-0.348606781	0.578749593	-1.045223375	0.322090133	44.2	0.207091897	0.106036782	0.101056115	6.557438524	3.470500361	-2.705620279	0.036602682	0.191661518	0.103359665	0.010093404	1.896232969	1.894595298	7.108193035	3.855387559	3.885945467	6.254258431	1.320146286	-0.765891379	0.555799279	3.957195663	-0.952454717	0.502117317	0.605933698
Georgia	Paulding County	13223	0.211167807	0.146485503	-0.31215302	-0.385836611	-0.606275623	0.846220224	-0.984509347	-0.93906794	-2.67294253	-2.697896755	0.17736957	-2.173886858	-3.317641707	-3.393445319	-1.456472646	-1.44814346	1.759036694	0.54932488	-0.448567737	-0.371588123	0.477722831	-1.329788018	0.249457664	37.4	0.258836457	0.131372282	0.127465175	6.033241252	3.277285082	-2.744089413	0.041244583	0.203263908	0.105017361	0.006398221	1.897217793	1.893534755	6.907498134	3.804481564	4.039402258	6.209887104	1.568436414	-0.814186651	0.508456258	3.701867274	-1.005206033	0.483677222	0.601782057
Georgia	Peach County	13225	0.190455563	0.373739977	-0.31738403	-0.372302486	-0.508296352	0.585721905	-0.687854273	-0.621369064	-2.588631733	-2.620333387	0.166884099	-2.194477909	-3.263170477	-3.53547574	-1.339343457	-1.422596322	1.764001028	0.627526705	-0.424447339	-0.327730015	0.548517258	-1.145151633	0.305685613	38.7	0.207835168	0.105206838	0.102629331	6.131883887	3.314111593	-2.663073323	0.034136071	0.185305465	0.110940015	0.010274724	1.864456124	1.864078133	8.265802744	4.064511019	4.139067368	7.016017741	1.636688448	-0.69028201	0.575980442	3.984179844	-0.924681938	0.505060225	0.609531982
Georgia	Pickens County	13227	0.201516404	0.230289241	-0.310445927	-0.390087401	-0.490226162	1.549498505	-2.162786485	-2.211996926	-2.558697938	-2.573415773	0.152695921	-2.379454716	-3.557285341	-3.557285341	-1.803827725	-1.800420555	1.315172942	0.643204886	-0.409807215	-0.332376509	0.606807579	-0.979325628	0.344325919	46.8	0.198000448	0.100059298	0.097942149	6.782329983	3.559526091	-2.736513298	0.039846756	0.199824527	0.095466985	0.010709478	1.888602557	1.886425852	7.346576079	3.915911403	4.235451988	6.384794632	1.557867962	-0.87444749	0.500488723	3.651159646	-1.017792663	0.482758818	0.543864553
Georgia	Pierce County	13229	0.187767948	0.197089217	-0.305267486	-0.402541818	-0.531852427	1.122978197	-1.378619618	-1.332596488	-2.289169881	-2.431804517	0.147935851	-2.496726393	-3.588596978	-3.247093898	-1.556057143	-1.628370473	1.333044858	0.570019182	-0.432888084	-0.370585161	0.558721165	-1.102863192	0.309038431	40.8	0.245004853	0.126073438	0.118932415	6.308724118	3.385404563	-2.865820255	0.0334356	0.182589683	0.116242982	0.011611583	1.878680373	1.87875832	7.852340764	3.953215352	4.560980604	6.897905967	1.577376892	-0.740758916	0.581668943	4.111670799	-0.927354885	0.508584187	0.593780898
Georgia	Pike County	13231	0.200424302	0.239046546	-0.311460796	-0.387569528	-0.533863223	1.166101365	-1.37860057	-1.301984301	-2.8304321	-2.759120726	0.129330267	-2.587520032	-3.798026496	-3.798026496	-2.025031111	-2.093138891	1.206669252	0.593896115	-0.432104175	-0.349785272	0.544849485	-1.134244907	0.297211312	41.6	0.229354444	0.118395684	0.11095976	6.387487769	3.417099555	-2.751290686	0.038497512	0.196354466	0.103981228	0.009968303	1.884329679	1.88568334	7.476754277	3.88126681	4.231732436	6.703465943	1.632963168	-0.851750231	0.49668647	3.635820121	-1.019740179	0.483082718	0.584925439
Georgia	Polk County	13233	0.190077823	0.208283833	-0.310644395	-0.389597099	-0.56116184	1.023535123	-1.22197402	-1.168337422	-2.315585061	-2.379018151	0.153140509	-2.39390608	-2.94791549	-2.985669033	-1.127524895	-1.213560597	1.898573545	0.55689077	-0.44233171	-0.371671355	0.539596955	-1.158690786	0.296175134	38.8	0.253749856	0.12791971	0.125831146	6.115553941	3.304981762	-2.781026935	0.03410928	0.184716282	0.116669919	0.011476371	1.868354227	1.865642947	8.173003662	4.0174984	4.57885697	7.398514433	1.614053106	-0.708333639	0.581796097	4.09747144	-0.922322612	0.508493612	0.602506247
Georgia	Pulaski County	13235	0.188930205	0.481082016	-0.303524679	-0.406596517	-0.667211393	0.78925156	-0.907200446	-0.707712268	-2.648634785	-2.666355494	0.179127573	-2.233780458	-3.267811594	-3.568037704	-1.716354446	-1.7842907	1.170787989	0.671761057	-0.46927642	-0.357514853	0.61177349	-0.989863368	0.355815978	44.9	0.180390692	0.090510114	0.089881578	6.715653356	3.570018491	-2.797669521	0.035168596	0.187499978	0.090894183	0.01023715	1.896074116	1.900934412	7.654331584	3.985461553	3.868205227	6.920877744	1.628797486	-0.680110956	0.608467038	4.333881139	-0.89751681	0.519301961	0.613551411
Georgia	Putnam County	13237	0.19732992	0.19219044	-0.313195456	-0.383202515	-0.616703208	0.796223229	-0.915009638	-0.848940668	-2.5057772	-2.663324169	0.134669333	-2.447016817	-2.946441403	-2.946441403	-1.480848112	-1.539929753	1.560328055	0.64658496	-0.410014614	-0.328913058	0.628676285	-0.917929035	0.357313646	48.2	0.195895932	0.097157291	0.098739641	6.913754407	3.616488154	-2.719277716	0.038643468	0.196861687	0.097905669	0.01247896	1.896827663	1.899933739	7.131614458	3.844674029	3.841737495	6.583152624	1.610660163	-0.730584995	0.562477959	3.983842117	-0.950719029	0.500739818	0.590688265
Georgia	Quitman County	13239	0.200776027	0.263043821	-0.321332344	-0.361512908	-0.508296352	0.582225653	-0.634809889	-0.595868704	-2.662369324	-2.320055528	0.109304571	-2.88408503	-3.478278593	-3.514957842	-2.106266466	-1.899106546	1.858762362	0.660907469	-0.418044455	-0.303644253	0.674346926	-0.856388993	0.409223796	54.2	0.187038843	0.095259808	0.091780034	7.286974681	3.713271067	-2.751290686	0.04017946	0.200594786	0.083429896	0.010440321	1.8848725	1.888889583	8.107337235	4.098448122	3.855913777	6.238967203	1.619406411	-0.637005684	0.619616783	4.22699798	-0.875521099	0.519568047	0.619035229
Georgia	Rabun County	13241	0.200151046	0.296792742	-0.311416936	-0.387678899	-0.498676112	1.500072669	-2.07251547	-2.130072477	-2.501403235	-2.653955389	0.1671409	-2.238224432	-3.533478837	-3.454544897	-1.364703077	-1.451449891	1.750609362	0.696115	-0.391637662	-0.30784533	0.655149946	-0.882525045	0.387482858	51.2	0.165665936	0.082337465	0.083329471	7.092249291	3.669236032	-2.751290686	0.040275687	0.200834672	0.091672629	0.012371893	1.89512527	1.892171095	7.086606074	3.881267109	4.059526424	6.305395562	1.571592383	-0.749683545	0.578971121	4.080025315	-0.922202204	0.509157842	0.57498934
Georgia	Randolph County	13243	0.178795901	0.372384529	-0.334033628	-0.406596517	-0.508296352	0.487084499	-0.554638203	-0.473546553	-2.46301268	-2.927643777	0.141016191	-2.529924411	-3.131543229	-3.353000201	-1.826780191	-1.927974783	0.670296611	0.634958331	-0.44674815	-0.289644903	0.627784371	-0.983528905	0.378883452	48.1	0.203158274	0.105931953	0.09722732	6.767569726	3.50339806	-2.789022052	0.031240932	0.176750147	0.096414611	0.010476066	1.882996322	1.905895367	8.124641271	4.04971326	3.75911855	7.007475008	1.674401813	-0.548022325	0.67432466	4.668813161	-0.80659515	0.54343686	0.639127515
Georgia	Richmond County	13245	0.188014225	0.399712273	-0.314241592	-0.380528639	-0.508296352	0.471456218	-0.568562039	-0.512267052	-2.663798808	-2.681972671	0.197839424	-2.010412475	-2.93687207	-2.931344335	-1.575036043	-1.618738298	1.553517181	0.596907656	-0.434365656	-0.344206304	0.525346204	-1.215958688	0.290121175	37	0.227403009	0.117200459	0.11020355	5.882176468	3.184692517	-2.661961139	0.032423106	0.180615714	0.119524683	0.010074179	1.869599687	1.862607586	8.167374398	4.05540605	4.045928948	6.825266441	1.716837723	-0.67808874	0.605244585	4.277282731	-0.895370767	0.516852454	0.649320082
Georgia	Rockdale County	13247	0.188113749	0.203506605	-0.327527389	-0.343381619	-0.508296352	0.481317076	-0.575554076	-0.501115702	-2.512799102	-2.632022745	0.208010662	-2.005224478	-3.044249776	-3.023587544	-1.274597641	-1.287456121	2.149484585	0.574394427	-0.458569172	-0.336526036	0.530543532	-1.182934324	0.289328627	40.6	0.242112864	0.122525644	0.119588221	6.25299928	3.329217141	-2.659345221	0.033100586	0.182500363	0.103361203	0.008252188	1.889443169	1.880301785	7.188375021	3.901095104	3.885062298	6.286474721	1.505285674	-0.684590153	0.571099566	4.046469898	-0.932720424	0.503366515	0.618649644
Georgia	Schley County	13249	0.188948139	0.263043821	-0.321064256	-0.362262846	-0.597639772	0.873738268	-1.044954819	-0.949146633	-3.24285636	-3.24285636	0.172545424	-2.465338652	-3.478278593	-3.514957842	-1.656279988	-1.453553908	1.058959752	0.579822716	-0.452160005	-0.338893754	0.562973934	-1.097488687	0.313903307	43.1	0.238540091	0.124406554	0.114134536	6.46529195	3.434142728	-2.391937059	0.033040699	0.184200316	0.093548051	0.007229457	1.906433587	1.913062255	7.231403808	3.971721171	3.789769342	6.72173826	1.526468512	-0.695862565	0.600534534	4.218621284	-0.905108628	0.515063553	0.601206389
Georgia	Screven County	13251	0.184241745	0.324906734	-0.303712567	-0.406162496	-0.675261651	0.633473302	-0.687188028	-0.69022505	-2.588601087	-2.69769744	0.143203372	-2.445980743	-3.841019903	-4.139048645	-1.857270308	-1.946376564	1.185377021	0.621259105	-0.419160405	-0.340561307	0.580359195	-1.047814728	0.325422868	44.6	0.211801086	0.11599699	0.095805096	6.519202405	3.436966859	-2.701625183	0.032120599	0.179583652	0.118469755	0.012603034	1.877437135	1.878658681	7.790500588	3.993383342	4.104535928	7.113061983	1.490941205	-0.666760458	0.607102691	4.211912702	-0.8866227	0.519858354	0.621398503
Georgia	Seminole County	13253	0.161562439	0.187124741	-0.3186693	-0.368848617	-0.646868586	0.712964821	-0.815927208	-0.748078243	-2.793734989	-2.731623096	0.156498014	-2.37636628	-3.478278593	-3.605165348	-1.755660177	-1.734738674	0.896723966	0.627013405	-0.42550373	-0.326828341	0.614367317	-0.970932414	0.353509685	46.9	0.20815922	0.104698157	0.103462063	6.767569726	3.541014105	-2.782675861	0.025931554	0.161055803	0.107797417	0.01433969	1.866333018	1.866675635	8.267867875	4.056312097	4.18961911	6.848016546	1.456214155	-0.677191184	0.596387543	4.113195422	-0.904153531	0.514841613	0.60314628
Georgia	Spalding County	13255	0.19274726	0.274791873	-0.318439305	-0.369470675	-0.658424564	0.688465163	-0.789353862	-0.728625	-2.61445157	-2.601255465	0.16778471	-2.247727183	-3.304754472	-3.279250432	-1.561931661	-1.650939657	1.460141052	0.585986887	-0.443156711	-0.343813272	0.567296626	-1.101511444	0.321579912	40.8	0.234503196	0.119905652	0.114598544	6.244997998	3.338215069	-2.740411412	0.035857053	0.189551201	0.111149752	0.012399243	1.868368868	1.869798452	8.216692045	4.065140436	4.448634012	6.957497559	1.764922985	-0.677339976	0.605911999	4.188305593	-0.900733409	0.51322109	0.626066091
Georgia	Stephens County	13257	0.18064916	0.279658517	-0.316565615	-0.374474039	-0.559823821	1.096991889	-1.298432539	-1.225345542	-2.474070117	-2.650096693	0.158906236	-2.349163726	-3.371303731	-3.371303731	-1.670993634	-1.758555421	1.304026319	0.600931452	-0.432670706	-0.342515112	0.582387444	-1.047109055	0.328345844	41.9	0.224803314	0.113173613	0.111630701	6.395310782	3.408513842	-2.751290686	0.031976374	0.178966029	0.110582908	0.013732919	1.865015596	1.865226199	8.206060155	4.043994216	4.553437004	6.869345212	1.621176282	-0.734898733	0.569466648	4.1509656	-0.93840221	0.509354242	0.585885873
Georgia	Stewart County	13259	0.18409404	0.263043821	-0.303524679	-0.406596517	-0.625025386	0.393007997	-0.534914977	-0.714730439	-2.130668829	-2.917474317	0.150065026	-2.405839659	-3.478278593	-3.818057602	-0.489496291	-2.014698687	1.398509867	0.609162434	-0.41592494	-0.357514853	0.531837043	-1.194583221	0.294181608	49.5	0.219512413	0.112616682	0.106681584	5.916079783	3.191252149	-2.700940415	0.035057322	0.180437967	0.104359869	0.009365144	1.868175074	1.888889583	8.358042979	4.087654558	3.92246513	6.834056371	1.869583708	-0.481144144	0.697836173	4.395564178	-0.773234458	0.537503794	0.644275525
Georgia	Sumter County	13261	0.174599286	0.385014813	-0.329447234	-0.33741277	-0.508296352	0.529479831	-0.623156275	-0.536231101	-2.577916239	-2.57238583	0.185360397	-2.129672537	-2.826431206	-3.214190936	-1.479836342	-1.541764224	1.647752097	0.598574017	-0.447788071	-0.325893048	0.559607779	-1.134115919	0.319085368	38.5	0.226325346	0.111706731	0.114619615	6.049793385	3.252266663	-2.570649492	0.028535113	0.169984542	0.11300563	0.011483184	1.862078124	1.87211513	8.337890949	4.077177217	3.898267914	7.026970779	1.589391023	-0.60634249	0.647404687	4.507288597	-0.839378852	0.533521057	0.631091288
Georgia	Talbot County	13263	0.168477182	0.263043821	-0.322956012	-0.356913121	-0.508296352	0.508817017	-0.606214197	-0.517651085	-2.376964496	-2.561434156	0.098973601	-2.750404108	-3.489668167	-3.789359156	-1.847558639	-1.823529434	1.004149102	0.700781137	-0.403229897	-0.2851096	0.633767738	-0.934106046	0.371720255	52	0.162874285	0.080226989	0.082648296	7.141428429	3.671710231	-2.751290686	0.028772395	0.169770913	0.100848855	0.014690266	1.88732349	1.881421066	7.489540167	3.870366121	4.036744755	6.959356306	1.662096445	-0.668524118	0.592069501	4.103415999	-0.905923329	0.511190605	0.62808639
Georgia	Taliaferro County	13265	0.18409404	0.165770217	-0.31219205	-0.38573852	-0.508296352	0.511519327	-0.571775031	-0.548183076	-3.186006869	-2.885310245	0.165770217	-2.072679171	-3.478278593	-3.514957842	-1.563424577	-1.885610498	1.591986234	0.691375479	-0.393582267	-0.309516931	0.654537401	-0.919502139	0.400065057	53.7	0.168511085	0.083280115	0.085231969	7.1484264	3.626654021	-2.615535392	0.032282306	0.180437967	0.091973013	0.017567688	1.889183142	1.888889583	8.322238951	4.11784705	3.865976228	6.926718502	1.670802284	-0.581786843	0.647281096	4.400101686	-0.841187539	0.528954576	0.639614465
Georgia	Tattnall County	13267	0.175942162	0.263043821	-0.303524679	-0.406596517	-0.612403089	0.690977842	-0.703907933	-1.012117139	-2.473332032	-2.483669753	0.149815238	-2.483669753	-2.987484623	-3.171785717	-1.14448233	-1.297020853	1.714857637	0.633574699	-0.41592494	-0.357514853	0.531800487	-1.18513306	0.291729983	41.3	0.204026943	0.105395289	0.098632654	6.164414003	3.311073908	-2.517337217	0.029196193	0.172281096	0.100230156	0.009690156	1.875956166	1.872141015	7.852685467	3.967381201	4.412978211	6.857173652	1.634779458	-0.65810433	0.618223374	4.01113075	-0.884511389	0.511717801	0.624812891
Georgia	Taylor County	13269	0.18381213	0.264263365	-0.322111005	-0.359319539	-0.664262485	0.668297684	-0.767768376	-0.686688313	-2.727850968	-2.949545027	0.163429729	-2.36000682	-3.478278593	-3.900705219	-1.800370647	-1.979853619	1.178971452	0.641197567	-0.425175237	-0.313359968	0.593543971	-1.046841872	0.345436945	46.6	0.19925287	0.100624441	0.098629429	6.730527468	3.522306512	-2.751290686	0.032468462	0.18033671	0.103557675	0.010350127	1.875833738	1.880282594	8.085485029	4.008099284	4.184485467	7.063169723	1.640083731	-0.619988235	0.642888375	4.462279579	-0.848563644	0.53135631	0.618549549
Georgia	Telfair County	13271	0.176624236	0.263043821	-0.303524679	-0.406596517	-0.618016713	0.578879242	-0.659346392	-0.824088436	-2.509966556	-3.199614938	0.172927828	-2.737667736	-3.354222269	-3.596524619	-0.864243905	-1.814668565	2.295677797	0.705133999	-0.41592494	-0.434110901	0.572501437	-1.084027595	0.324396811	47.2	0.160278427	0.081905161	0.078374266	6.480740698	3.411380549	-2.700940415	0.029321049	0.174533123	0.092946669	0.009837066	1.896278057	1.883522111	7.532479915	3.950267719	4.279403941	6.798471398	1.567966907	-0.605149403	0.635248216	4.171462065	-0.855249885	0.518833761	0.629948851
Georgia	Terrell County	13273	0.177247835	0.315536467	-0.322687899	-0.357679656	-0.508296352	0.480218106	-0.557902386	-0.489774926	-2.412373745	-2.652051387	0.125860356	-2.700333136	-3.085372943	-3.027447081	-1.834089929	-1.851787822	1.274790494	0.59274296	-0.444144587	-0.336137444	0.585579422	-1.079741593	0.342886586	43.3	0.230102981	0.116048357	0.114055624	6.348228099	3.341203625	-2.751290686	0.030970757	0.176131744	0.107184496	0.013481249	1.874467639	1.880743677	7.912001926	3.984197457	4.052231661	6.817099411	1.562649672	-0.588061612	0.642964073	4.444907021	-0.844016711	0.53129238	0.63991242
Georgia	Thomas County	13275	0.186444242	0.246037821	-0.325414143	-0.349749443	-0.665503748	0.68755432	-0.780352505	-0.706765598	-2.477489402	-2.5304629	0.160575912	-2.199106521	-3.391537862	-3.470505191	-1.669701019	-1.746398993	1.363766141	0.582714527	-0.453228464	-0.334790923	0.571656661	-1.100845636	0.327923983	41.8	0.236643595	0.120515724	0.116128871	6.340346994	3.379577693	-2.661953564	0.033268542	0.182948238	0.109301135	0.011609288	1.878798052	1.883157655	7.731450065	3.980035592	3.796025392	6.708284102	1.672651923	-0.689508328	0.594181747	4.132936427	-0.908204339	0.512391635	0.609247123
Georgia	Tift County	13277	0.186321725	0.339258342	-0.31490515	-0.378816335	-0.64106097	0.733466454	-0.843846621	-0.784933078	-2.575409278	-2.622042773	0.196640537	-2.105150429	-3.607234874	-3.431730011	-1.18183504	-1.251053854	1.741706732	0.566826267	-0.447688347	-0.35649008	0.536005817	-1.191524749	0.299427003	37.6	0.247122346	0.127572105	0.119551241	5.991660872	3.242784783	-2.776092323	0.032292569	0.179749555	0.116754221	0.010310025	1.875935247	1.882239697	7.839853462	3.950667321	4.222217862	6.870051535	1.498999364	-0.658178637	0.621874084	4.15386946	-0.880900612	0.516443666	0.60769139
Georgia	Toombs County	13279	0.181128567	0.244057001	-0.324851149	-0.351412428	-0.628522306	0.813926071	-0.924010256	-0.842030349	-2.383192733	-2.364062246	0.154019164	-2.335105029	-3.105846869	-3.281661139	-1.190072785	-1.269948606	1.781888342	0.543404712	-0.471444542	-0.351874821	0.553475526	-1.158407818	0.316404512	39.4	0.262841104	0.135595484	0.127246621	6.107372594	3.277285082	-2.943330158	0.03099057	0.175554406	0.117754305	0.011480687	1.871500695	1.872288893	8.213557588	4.03026606	4.54150894	6.931231385	1.683317262	-0.631989341	0.620973708	4.301263954	-0.874984703	0.523253361	0.60620387
Georgia	Towns County	13281	0.198018327	0.45926314	-0.322666917	-0.357739526	-0.505098981	1.847012353	-2.235345547	-2.235345547	-2.700089257	-2.633173569	0.159684035	-2.288042263	-3.776882298	-3.176775314	-1.820446873	-1.764522662	1.379543307	0.609162434	-0.386000807	-0.357514853	0.578915735	-0.794061791	0.324829315	56.5	0.219512413	0.112616682	0.106681584	7.409453421	3.758646714	-2.676683724	0.040585316	0.201936922	0.088375646	0.015037969	1.883540799	1.881300708	7.695640002	4.003288929	3.834949959	6.129765831	1.519040039	-0.825931877	0.533603924	3.876697174	-0.981214997	0.496083443	0.555775857
Georgia	Treutlen County	13283	0.196563905	0.416333264	-0.303744542	-0.40608856	-0.634639069	0.72903062	-0.806693541	-0.788916499	-2.838612424	-2.935447569	0.120274336	-2.759481098	-3.536386078	-3.514957842	-1.718338096	-1.958059002	1.514401004	0.596303537	-0.407870082	-0.376839116	0.571628179	-1.096186896	0.326574968	40.4	0.227794073	0.105927677	0.121867396	6.244997998	3.344186844	-2.577994606	0.03715507	0.193772582	0.101436502	0.010724084	1.881529811	1.880596136	7.861045909	3.873902644	4.475754375	6.777564467	1.629001619	-0.700296868	0.586165367	4.018808759	-0.917974942	0.506494716	0.606695559
Georgia	Troup County	13285	0.181581072	0.31372632	-0.320672377	-0.363354343	-0.670361128	0.664457025	-0.773724119	-0.70558309	-2.6921117	-2.689065502	0.231016438	-1.954153743	-3.024610048	-3.073247445	-1.707893275	-1.751518027	1.621157211	0.573656432	-0.451389726	-0.345739099	0.533845248	-1.188803348	0.295630488	38.5	0.242599896	0.124210834	0.118390062	6.08276253	3.277285082	-2.50621339	0.030641707	0.17653872	0.112571143	0.010913159	1.876239266	1.877043324	7.947491622	3.996408627	4.102952464	6.932480068	1.584444307	-0.730473669	0.566216688	4.094032224	-0.933719883	0.506173247	0.617369883
Georgia	Turner County	13287	0.193455211	0.36616205	-0.316475911	-0.374710776	-0.675766733	0.642388873	-0.721287054	-0.67773979	-2.521919209	-2.559694639	0.172529953	-2.333979481	-3.123546081	-2.998751669	-1.529362918	-1.726160543	1.447696555	0.570086461	-0.442430278	-0.359538712	0.584681459	-1.074259856	0.339987845	41.5	0.244960299	0.121478771	0.123482528	6.204836823	3.286569226	-2.751290686	0.035279471	0.187974941	0.117907016	0.011522603	1.867517215	1.865999674	8.33047849	4.011969922	4.402512339	7.081828823	1.608312043	-0.666077131	0.60384543	4.157736709	-0.892892003	0.514654489	0.627956691
Georgia	Twiggs County	13289	0.177161884	0.235465726	-0.310656142	-0.389568048	-0.67419594	0.635108411	-0.708156687	-0.675796608	-2.733229736	-2.58716884	0.110675725	-2.705215698	-3.431260872	-3.514957842	-1.900955857	-1.841340028	1.149532036	0.652275049	-0.405765346	-0.329360728	0.615674352	-0.974048763	0.35667457	49	0.192365532	0.096183266	0.096183266	6.90651866	3.588233186	-2.456286945	0.032647342	0.18255653	0.094170033	0.017365532	1.856413949	1.888889583	8.602261235	4.208496346	4.149547539	7.297954015	1.637189422	-0.641240613	0.621098171	4.318276008	-0.872327587	0.522434209	0.63215951
Georgia	Union County	13291	0.208535723	0.229432822	-0.314983492	-0.378613323	-0.49090589	1.722753485	-2.292365865	-2.444757409	-2.491599213	-2.707898079	0.1033076	-2.425457512	-3.609439228	-3.514957842	-1.755892574	-1.741954085	1.419430271	0.715763908	-0.391930956	-0.287752512	0.695972758	-0.795742722	0.420788972	56.5	0.153972686	0.078618763	0.075354923	7.469939759	3.800646243	-2.815815738	0.032282306	0.180437967	0.082548577	0.012444393	1.898739984	1.8971674	6.935736457	3.86822383	3.789537239	6.043571707	1.60648885	-0.84901745	0.514249892	3.774183568	-0.994347124	0.490910321	0.566200313
Georgia	Upson County	13293	0.188941309	0.250561316	-0.32417571	-0.353389816	-0.634408401	0.788181485	-0.892523742	-0.805702242	-2.533646735	-2.712491637	0.146068235	-2.470767463	-3.377855293	-3.57355796	-1.896539418	-1.951899677	1.251282122	0.599212458	-0.442333764	-0.332115773	0.570300777	-1.097240149	0.324880151	42.8	0.225912854	0.112918933	0.112994921	6.434283177	3.414242447	-2.790209837	0.035903429	0.189476664	0.107829216	0.015198568	1.866230218	1.8644586	8.221540408	4.022704399	4.510919982	7.418858643	1.771072783	-0.700935269	0.594317662	4.218706932	-0.905151561	0.516120598	0.611644891
Georgia	Walker County	13295	0.188370551	0.268680304	-0.308204638	-0.395555919	-0.510396901	1.340836114	-1.625584315	-1.694988526	-2.673146322	-2.706671042	0.155848272	-2.418617178	-3.480569602	-3.63760328	-1.865889092	-1.945947257	1.132203543	0.615856304	-0.419253835	-0.345448769	0.574084882	-1.082512158	0.326353337	43.3	0.215235873	0.110965579	0.104271294	6.473020933	3.431313943	-2.692284477	0.034612481	0.186448962	0.103345631	0.011970439	1.873534858	1.873394528	8.098870479	4.01218706	4.474089783	7.319171475	1.484442208	-0.750177344	0.563843742	3.857485263	-0.944782112	0.500466394	0.576711978
Georgia	Walton County	13297	0.198517235	0.202981507	-0.311339245	-0.387872509	-0.591617041	0.896924846	-1.050542029	-1.001711539	-2.717953516	-2.672458606	0.197443543	-2.030836463	-3.189856223	-3.242705142	-1.607572114	-1.610540536	1.685042312	0.571211438	-0.440400309	-0.360853219	0.539673613	-1.150043554	0.29392375	40	0.244215688	0.125528259	0.118688429	6.244997998	3.353104718	-2.775244822	0.037142407	0.192775149	0.111409454	0.009906596	1.883550202	1.88842034	7.513319649	3.931252246	4.197201461	6.747241671	1.430075056	-0.773011525	0.525533817	3.781707115	-0.986855032	0.491249159	0.609284974
Georgia	Ware County	13299	0.187925859	0.41028906	-0.302271429	-0.409472845	-0.64058435	0.746153582	-0.803574446	-0.839504094	-2.613384037	-2.60351729	0.172064657	-2.327679986	-3.273512006	-3.347992789	-1.623662707	-1.693321632	1.082108388	0.573530493	-0.426950226	-0.374289087	0.559896998	-1.14314851	0.321867696	40.7	0.24268304	0.124420321	0.118263719	6.188699379	3.29580121	-2.794499245	0.033915419	0.184140125	0.115419439	0.012733971	1.869418665	1.868540704	8.240445484	4.024597929	4.555526031	7.072844761	1.615213335	-0.659538601	0.603077421	4.243772014	-0.901018598	0.516071894	0.621236063
Georgia	Warren County	13301	0.185144448	0.256827698	-0.325163675	-0.350490964	-0.508296352	0.498159798	-0.571577456	-0.501428358	-2.765994102	-2.817114952	0.161192726	-2.544246717	-3.478278593	-3.514957842	-2.012919892	-2.152226679	1.117894156	0.637809263	-0.423824878	-0.318563851	0.613970968	-0.997034396	0.36160409	48.4	0.201371384	0.096118244	0.10525414	6.833739825	3.562154989	-2.707005914	0.033457441	0.183250723	0.107755286	0.01294352	1.867170135	1.872036319	8.534111579	4.11591562	4.071224249	6.581844809	1.789651209	-0.614859215	0.62407768	4.297875486	-0.867431748	0.523129999	0.631672615
Georgia	Washington County	13303	0.182045172	0.451725561	-0.291542142	-0.432899454	-0.508296352	0.511530091	-0.566192531	-0.573955039	-3.007604116	-3.078107203	0.143353224	-2.496026839	-4.003644531	-4.300316918	-1.761301596	-2.051348844	1.24671305	0.614947254	-0.398025281	-0.372817054	0.562544761	-1.132406369	0.322954482	44.1	0.215815273	0.111123018	0.104693255	6.356099433	3.356066826	-2.73943148	0.032064327	0.179260868	0.103682177	0.011142651	1.880546518	1.880400995	7.813023644	3.964687836	3.983053304	6.8752033	1.673757937	-0.634809073	0.625248497	4.181578789	-0.877994443	0.515338387	0.63257636
Georgia	Wayne County	13305	0.187721643	0.410161024	-0.290351084	-0.435381554	-0.586258798	0.849348346	-0.965782325	-1.02983213	-2.372157135	-2.704990937	0.153400568	-2.386052417	-3.220069215	-3.329007772	-1.413857375	-1.576226312	1.340168267	0.573568219	-0.411193559	-0.39228989	0.542682394	-1.134233127	0.29395623	39.2	0.242658132	0.124470543	0.11818859	6.188699379	3.34716475	-2.690301819	0.033873751	0.184462185	0.109682593	0.011963442	1.865244301	1.864583278	8.392982086	4.044163312	4.385073387	6.991213465	1.620136055	-0.694127169	0.602223415	4.046481344	-0.90901117	0.508335012	0.598189663
Georgia	Webster County	13307	0.184195713	0.263043821	-0.303871263	-0.405795332	-0.508296352	0.614474775	-0.678946315	-0.673413852	-2.570881278	-2.637801121	0.139007929	-2.512909542	-3.478278593	-3.514957842	-1.546909311	-1.667932787	1.595469434	0.663784279	-0.395365543	-0.333024702	0.619226983	-0.929002656	0.34594478	48.9	0.185271426	0.094362335	0.090910091	6.964194139	3.639281749	-2.751290686	0.032558395	0.180586087	0.093932961	0.008439819	1.894769912	1.888889583	7.933841594	4.102120822	3.707944944	6.127280839	1.639984248	-0.694614575	0.577566397	3.997788352	-0.925589635	0.504515121	0.616041591
Georgia	Wheeler County	13309	0.17833791	0.263043821	-0.303524679	-0.406596517	-0.616645812	0.574006551	-0.549770919	-1.018923812	-3.292234189	-3.292234189	0.136568786	-2.894805185	-3.592413843	-3.891748135	-1.465393909	-1.707603317	0.598543568	0.689819594	-0.41592494	-0.357514853	0.5284198	-1.16275243	0.280719273	42.8	0.169447213	0.0837693	0.085678912	6.212889827	3.332221852	-2.751290686	0.030568299	0.174984559	0.090270021	0.008021369	1.900870066	1.893439652	6.9861671	3.734656373	4.233778998	6.686659428	1.544440137	-0.59706468	0.644980976	4.225005112	-0.840853316	0.52351644	0.625528656
Georgia	White County	13311	0.210112539	0.298851329	-0.312547083	-0.384844361	-0.500069525	1.526399211	-1.938256486	-2.057109215	-2.497159977	-2.619110084	0.136906673	-2.529334165	-3.311540476	-3.311540476	-1.786091978	-1.764221409	1.314634371	0.646489515	-0.410428364	-0.328439794	0.615775291	-0.97344384	0.356628074	46.8	0.195955283	0.098254133	0.097702149	6.737952211	3.522306512	-2.735668282	0.032282306	0.180437967	0.096707066	0.010261407	1.89959288	1.899827324	7.09715521	3.891710181	4.047964226	6.393613421	1.431363764	-0.814215107	0.52960614	3.835245215	-0.978323173	0.495924121	0.572574629
Georgia	Whitfield County	13313	0.187434487	0.22078875	-0.303185473	-0.40737822	-0.515870358	1.204479649	-1.640323434	-1.674842259	-2.121963318	-2.173246088	0.196356316	-2.054396995	-2.929373544	-2.993913597	-0.724454808	-0.757645489	2.652587904	0.551146021	-0.435588218	-0.384252393	0.523899627	-1.191697395	0.281924798	37.4	0.257608906	0.130740381	0.126869525	6.016643583	3.27106631	-2.664568805	0.032111547	0.179735454	0.111685991	0.008000771	1.893366831	1.884759345	7.237578056	3.842975903	4.166129709	6.479699981	1.537189226	-0.641738075	0.594699047	4.006835122	-0.898234718	0.506982599	0.616608038
Georgia	Wilcox County	13315	0.16157704	0.263043821	-0.303524679	-0.406596517	-0.619159489	0.61894895	-0.633929544	-0.948145647	-2.731908039	-2.856768697	0.166710824	-2.444779693	-3.478278593	-3.633361316	-1.464970631	-1.812382505	1.526703696	0.65678495	-0.41592494	-0.357514853	0.56639603	-1.075325721	0.312451502	44.1	0.189578302	0.10179602	0.087783281	6.340346994	3.391211443	-2.723811699	0.025322618	0.159393267	0.095047384	0.010192083	1.87988152	1.882130182	7.761573042	3.990265361	4.39199647	6.876190427	1.740915076	-0.660385338	0.593758699	3.936141118	-0.908484399	0.504152168	0.618006454
Georgia	Wilkes County	13317	0.174913695	0.265515304	-0.320981741	-0.362493137	-0.508296352	0.628888757	-0.72045696	-0.656353502	-2.989781213	-2.875935763	0.166354192	-2.366855239	-3.687057743	-3.514957842	-1.53841918	-1.606372704	1.47981152	0.625906419	-0.431137281	-0.320433931	0.61909998	-0.995888463	0.369242997	48	0.208858523	0.106986783	0.10187274	6.797058187	3.519617727	-2.622204434	0.031134777	0.177210818	0.098578304	0.015036287	1.878231713	1.881648855	8.056087404	4.004064876	4.087249702	6.966437981	1.621072371	-0.620107159	0.631189514	4.420106897	-0.868414659	0.523825185	0.620114618
Georgia	Wilkinson County	13319	0.173872438	0.271910309	-0.318346684	-0.369720685	-0.666312815	0.663344784	-0.754182931	-0.690038771	-2.520509325	-2.650792704	0.118789425	-2.62961266	-3.948145724	-3.948145724	-1.758892492	-1.869199583	1.225917311	0.599699235	-0.436408141	-0.339039346	0.586669862	-1.080444155	0.344716657	45.1	0.225598498	0.114363296	0.111236202	6.526867549	3.436966859	-2.751290686	0.029991355	0.173326761	0.107777181	0.014184605	1.872781745	1.866904003	8.138745687	4.008958507	4.289391553	7.249567949	1.633771346	-0.680435663	0.595201677	4.152651468	-0.906968649	0.51175598	0.614010629
Georgia	Worth County	13321	0.181095678	0.206009581	-0.319275653	-0.3672001	-0.627443267	0.788354613	-0.893057524	-0.817807111	-2.652952809	-2.925783214	0.137835268	-2.337783194	-3.702107946	-3.305482256	-1.908420674	-1.931575236	1.167339139	0.607963984	-0.433447241	-0.334864418	0.583578249	-1.059369984	0.333950138	44	0.220280548	0.110832234	0.109449313	6.511528238	3.442601241	-2.751290686	0.031884612	0.178709266	0.102572302	0.011360708	1.87719652	1.879065436	7.865493577	4.013400139	4.159975037	6.733007097	1.530199698	-0.701006062	0.589465166	4.187014272	-0.917066886	0.51036082	0.603484863
Hawaii	Hawaii County	15001	0.18383198	0.264790669	-0.305834482	-0.401208478	-0.508296352	0.454840734	-2.290118035	-2.477450142	-2.54599574	-2.548274703	0.150065026	-2.386262742	-3.478278593	-3.514957842	-1.191363092	-1.189385268	2.331715234	0.61719377	-0.4145365	-0.350203457	0.602353402	-0.9753733	0.335733963	43.7	0.214384191	0.109497658	0.104887533	6.565059025	3.489766023	-2.409830253	0.031417062	0.179514196	0.105366127	0.009940805	1.906000978	1.905118642	6.875425783	3.856512521	3.171160134	6.153889623	1.381656483	-0.855562076	0.565377598	4.01741041	-0.958530549	0.500755098	0.61530141
Hawaii	Honolulu County	15003	0.178378925	0.330348588	-0.298996896	-0.416841172	-0.508296352	0.37328161	-1.76804893	-1.95366148	-2.755820269	-2.836223615	0.150065026	-2.386262742	-3.478278593	-3.514957842	-1.285114534	-1.319167908	2.701010357	0.623755097	-0.404048007	-0.35761549	0.567021811	-1.093984524	0.31900562	40.2	0.210219323	0.107933478	0.102286845	6.196773354	3.323191396	-2.700940415	0.028119296	0.171668244	0.111029503	0.008820337	1.916324928	1.912024029	6.50386993	3.747032931	2.970072818	5.84579287	1.540079089	-0.88461038	0.491436683	3.131917533	-1.030396282	0.452833426	0.671255045
Hawaii	Kauai County	15007	0.185541205	0.253599307	-0.306464528	-0.399718462	-0.508296352	0.453885912	-2.426011118	-2.524497167	-2.608499896	-2.644061	0.150065026	-2.386262742	-3.478278593	-3.514957842	-1.250142548	-1.241145245	2.560223969	0.613643257	-0.417542496	-0.34964239	0.591368242	-1.022455706	0.334440408	43.5	0.216647148	0.111436409	0.10521174	6.496152708	3.44821724	-2.700940415	0.031420381	0.181125558	0.104804975	0.009739149	1.91440872	1.909752337	6.487957597	3.801595907	3.050622465	6.002406442	1.427486109	-0.903323562	0.502527999	3.139589998	-1.032120441	0.461717919	0.611616638
Hawaii	Maui County	15009	0.186470163	0.257611448	-0.304271704	-0.404866489	-0.508296352	0.461896758	-2.352128905	-2.477813844	-2.541503345	-2.546952903	0.150065026	-2.386262742	-3.478278593	-3.514957842	-1.240037995	-1.235366918	2.65450885	0.614918946	-0.414866485	-0.351851065	0.574526632	-1.050176298	0.317098278	42.4	0.215833323	0.111572704	0.104261619	6.457553716	3.44821724	-2.700940415	0.031453502	0.180974339	0.104669394	0.008638116	1.920839416	1.913526085	6.333215528	3.727798626	3.176454786	5.923852496	1.292477594	-0.890735818	0.492512687	3.440505984	-1.03145219	0.474844094	0.614456007
Idaho	Ada County	16001	0.210438679	0.287015222	-0.300419907	-0.41366454	-0.502256073	1.222009297	-2.102036943	-2.231121399	-2.3808894	-2.393424455	0.229843046	-1.820276105	-2.951503898	-2.95637016	-1.363735363	-1.377248539	1.800260534	0.589818208	-0.417547843	-0.370948401	0.530641782	-1.162899247	0.284069885	38.5	0.232004771	0.118361753	0.113644018	6.140032573	3.326206998	-2.738263704	0.041166969	0.203097077	0.101694694	0.00634461	1.907311788	1.906311339	6.354913111	3.706579364	3.795331293	5.953435861	1.195899652	-0.940251772	0.506498256	3.516559404	-1.018607878	0.480885095	0.512804645
Idaho	Adams County	16003	0.197785115	0.169752176	-0.289059707	-0.438048685	-0.464738471	1.207140332	-2.787497673	-2.678412373	-2.064609917	-2.234847443	0.151746206	-2.290354601	-2.787497673	-2.591299855	-1.757800777	-1.729748743	1.054205347	0.683105715	-0.374224757	-0.345260261	0.668704626	-0.796537924	0.373181041	55.9	0.173498904	0.091524055	0.081975849	7.449832213	3.422799482	-2.697693871	0.037434859	0.193860423	0.084972795	0.006288844	1.904945116	1.901154869	6.818219663	3.859000867	3.488944709	5.805919442	1.126131407	-0.825021189	0.591386575	4.103927089	-0.930405015	0.503663107	0.529534899
Idaho	Bannock County	16005	0.196726671	0.284222498	-0.303549837	-0.406538445	-0.514009368	1.195155959	-2.246228174	-2.279750447	-1.72157561	-1.727609077	0.186553137	-2.011015773	-2.784906851	-2.853319048	-1.339740381	-1.361233425	1.599858257	0.549727135	-0.43689378	-0.384064023	0.527575388	-1.160918153	0.278937488	35.4	0.25856514	0.131424105	0.127142035	5.873670062	3.230055369	-2.597800145	0.035096602	0.188239148	0.115436243	0.008075435	1.885678018	1.887454736	7.336009244	3.905802887	4.027518581	6.588301898	1.442793226	-0.827003224	0.604945742	4.244984467	-0.928196828	0.505621249	0.563595447
Idaho	Benewah County	16009	0.192416131	0.195999694	-0.289416166	-0.437314934	-0.519113392	1.005857799	-2.57028804	-2.712892757	-1.371782223	-1.385180225	0.108903715	-2.645978001	-3.365321204	-3.489924345	-1.720416275	-1.715513952	1.06376892	0.607152372	-0.401245497	-0.375531724	0.610724681	-0.927787202	0.331211429	47.1	0.220801172	0.116585212	0.10421696	6.811754546	3.572631975	-2.725714567	0.035778101	0.189405188	0.101615949	0.010648451	1.875307386	1.886389468	7.514881604	3.982870721	4.315502006	6.411664924	1.440121603	-0.808334583	0.596730761	4.005241138	-0.927701418	0.503046716	0.558474772
Idaho	Bingham County	16011	0.198381355	0.190191175	-0.302731127	-0.408421535	-0.521728895	1.131619163	-2.442340936	-2.620948418	-1.45602161	-1.416514148	0.155804524	-2.174738635	-3.057068497	-3.192549534	-1.033659471	-1.064499341	1.69518809	0.484670103	-0.461799077	-0.415183992	0.525369236	-1.160071074	0.27538496	34.6	0.303818479	0.152742877	0.106681584	5.848076607	3.230055369	-2.711325552	0.036209356	0.1906051	0.112556487	0.008054663	1.885451867	1.886762776	7.363116466	3.92875729	3.88859257	6.279804313	1.363047595	-0.796163626	0.586596031	4.006671593	-0.938719491	0.500256419	0.555697034
Idaho	Blaine County	16013	0.19467178	0.228325432	-0.298940997	-0.416965183	-0.4818996	1.323838983	-2.353426006	-2.654358016	-2.072038305	-2.054578899	0.164792218	-2.106796139	-2.999961875	-3.406772217	-0.938223266	-0.922314342	2.502433655	0.622481998	-0.405667601	-0.356689083	0.58812096	-0.995514474	0.319976216	45.3	0.211025717	0.109466271	0.101560446	6.648308055	3.50068014	-2.700940415	0.033267639	0.187710017	0.091330231	0.004605492	1.935450173	1.931155837	5.612983443	3.594297555	3.316840755	5.240876065	1.319106059	-0.848221203	0.544999436	3.631697549	-0.970324697	0.48630873	0.510853049
Idaho	Bonner County	16017	0.206418658	0.196690425	-0.301476493	-0.411280795	-0.4777558	1.377634374	-2.686947542	-2.935636161	-2.308015871	-2.37688199	0.127609203	-2.241909563	-3.091548403	-3.1282239	-1.777762127	-1.76263443	1.333874067	0.644724136	-0.397716932	-0.347152951	0.633235206	-0.891278794	0.354221387	48.8	0.197053843	0.099281701	0.097773142	6.964194139	3.641796802	-2.827169177	0.041432126	0.203411247	0.09651277	0.009577073	1.90178642	1.90027419	6.638007489	3.804696905	3.684522637	6.200624287	1.135450699	-0.872228071	0.576569435	3.825340602	-0.952342994	0.491286799	0.533030772
Idaho	Bonneville County	16019	0.205800674	0.217504564	-0.301606704	-0.410985513	-0.487540568	1.336716697	-2.381063527	-2.491307314	-2.184727119	-2.178080634	0.174267532	-2.213570773	-3.066666357	-3.242504514	-1.161906362	-1.187081645	1.746501486	0.485326579	-0.462671657	-0.413779338	0.513403423	-1.20495975	0.270083669	33.6	0.303347156	0.154727109	0.148621047	5.744562647	3.187975708	-2.825116064	0.037696161	0.194024464	0.125528868	0.007249324	1.891663548	1.890248035	7.018662891	3.858960055	3.99478487	6.296075493	1.266231697	-0.831806786	0.574192421	3.819593092	-0.9678011	0.489924997	0.538820137
Idaho	Boundary County	16021	0.202513641	0.184586668	-0.299366234	-0.416020348	-0.481530819	1.288548642	-2.380284353	-2.556323491	-2.092269882	-1.929559369	0.16298181	-2.274963626	-3.30892212	-3.1331258	-1.610837535	-1.580086403	1.62257651	0.592944019	-0.415214591	-0.370985212	0.613319191	-0.9344488	0.338251455	45.4	0.229972417	0.117518354	0.112455063	6.678323143	3.530348335	-2.713019654	0.039527124	0.199124266	0.104614732	0.01078091	1.89974915	1.895622801	6.864364241	3.851578672	3.900241055	6.437266306	1.18920949	-0.814343024	0.596797245	4.158876513	-0.928545473	0.503352778	0.540912239
Idaho	Camas County	16025	0.170249743	0.263043821	-0.291706679	-0.432554863	-0.473046746	1.253201501	-2.566473792	-2.566473792	-2.089459251	-2.344689067	0.121853588	-2.742485033	-3.478278593	-3.514957842	-1.390542613	-1.645795906	1.280424184	0.607441246	-0.389578585	-0.389419325	0.62498493	-0.879402271	0.334836874	46.8	0.220615828	0.103075141	0.117541687	6.870225615	3.619034978	-2.751290686	0.026950011	0.164311223	0.095092541	0.005425955	1.889183142	1.888889583	7.34473807	3.915074225	3.565042301	5.697403147	1.260071388	-0.771940814	0.619465351	4.148136229	-0.902222959	0.50903181	0.542429241
Idaho	Canyon County	16027	0.18409404	0.243150898	-0.304252141	-0.404911945	-0.499639296	1.309931064	-2.357883068	-2.405644337	-2.064946387	-2.054968299	0.170449521	-2.241781055	-2.730781031	-2.790631422	-0.885002292	-0.899131041	1.995216089	0.519902929	-0.451037017	-0.395197467	0.519432977	-1.186481996	0.273967102	35	0.278958054	0.142337926	0.136621129	5.848076607	3.220442052	-2.867952753	0.041114517	0.202496123	0.116119614	0.006731506	1.897322782	1.894311048	6.870152567	3.805388717	3.983473479	6.137739692	1.333245699	-0.75810791	0.5906882	3.939976536	-0.904177952	0.499379933	0.561813737
Idaho	Caribou County	16029	0.200304094	0.164770381	-0.292197805	-0.431523792	-0.448856016	1.360927919	-3.0759408	-3.376453824	-2.407340643	-2.49274672	0.130788082	-2.708259704	-2.854299012	-2.900022002	-1.433005711	-1.571292225	1.447782945	0.503891636	-0.443663779	-0.416451098	0.557682968	-1.095697746	0.305322	38	0.290147751	0.150245584	0.139903166	6.099180273	3.311073908	-2.560455866	0.036344412	0.191767079	0.11703724	0.008386744	1.893915364	1.89203462	6.914623834	3.826551791	3.910512946	6.393124126	1.447778009	-0.880276415	0.540173116	3.671973741	-0.992332506	0.481950414	0.534896522
Idaho	Cassia County	16031	0.193758031	0.226174091	-0.293718106	-0.428307931	-0.473278112	1.277779535	-2.331442579	-2.389421217	-2.088444457	-2.145164653	0.157577799	-2.389421217	-2.717769127	-3.101451249	-0.839424193	-0.896023548	2.201884849	0.609162434	-0.460943751	-0.430082943	0.524787728	-1.166705091	0.276413629	33.9	0.219512413	0.112616682	0.106681584	5.709640969	3.154834267	-2.721738961	0.033025612	0.182000985	0.127563033	0.00769971	1.889981496	1.889310288	7.222405704	3.917961332	3.936066918	6.333191748	1.412460547	-0.807515722	0.56636722	3.737433413	-0.946570039	0.492524233	0.541859584
Idaho	Custer County	16037	0.198875861	0.169476404	-0.291572206	-0.432836522	-0.459389496	1.299705895	-2.333857115	-2.935636161	-2.379604197	-2.254691483	0.122870547	-2.856517332	-3.633110851	-3.633110851	-1.613791501	-1.661833011	0.843275752	0.686036932	-0.371344731	-0.346762264	0.670035733	-0.812159155	0.383011183	53.3	0.171727535	0.085748393	0.085980143	7.286974681	3.753921823	-2.751290686	0.038584815	0.196576817	0.087457078	0.008807489	1.912242846	1.911128131	6.751272972	3.726125543	3.652821987	5.862619166	1.26245109	-0.829741416	0.581836387	3.975744754	-0.944187991	0.49848642	0.533803456
Idaho	Elmore County	16039	0.189228145	0.297451546	-0.28069173	-0.454772158	-0.504869083	1.006481406	-1.728520014	-1.924922088	-2.062879222	-2.077726597	0.247090948	-1.806010136	-2.767154383	-2.646922022	-1.008786489	-1.098858546	2.137027656	0.557970064	-0.404597304	-0.412550648	0.520525228	-1.170694473	0.271171943	33.9	0.253027062	0.130058068	0.122969994	5.692099788	3.154834267	-2.491205579	0.030582328	0.176478639	0.128748546	0.007089074	1.893323489	1.888614568	7.210139409	3.818310535	4.008523491	6.276421481	1.293583513	-0.784447334	0.587774116	3.960775765	-0.928552467	0.49814621	0.550411513
Idaho	Franklin County	16041	0.196207633	0.194445689	-0.289723305	-0.436681208	-0.445800367	1.315423226	-2.679658541	-2.886657122	-2.349775415	-2.239098982	0.095310252	-2.886657122	-3.663138911	-3.538700339	-1.451182799	-1.485195165	1.365756877	0.609162434	-0.457777999	-0.432009753	0.526832532	-1.138803759	0.271256857	35.2	0.219512413	0.112616682	0.106681584	5.830951895	3.20753433	-2.700940415	0.03494113	0.18606317	0.120658648	0.007568022	1.888128125	1.885279817	7.170587188	3.959566386	3.294266137	6.345964328	1.447623098	-0.896662806	0.548285876	3.718170545	-0.96498632	0.490525901	0.543227622
Idaho	Fremont County	16043	0.179536994	0.32460175	-0.281040661	-0.454092909	-0.439546951	1.216808757	-2.265899677	-2.526027692	-2.272058841	-2.259826641	0.111203067	-2.654644022	-2.685663732	-2.639927301	-1.165900623	-1.243328939	1.813858352	0.567636108	-0.402238175	-0.407309821	0.558829548	-1.056918113	0.294619278	39	0.246584709	0.127491648	0.119094061	6.220932406	3.376656708	-2.666610993	0.028531213	0.169440198	0.118201236	0.007024437	1.905927223	1.903455174	6.343656661	3.726271568	3.483459369	6.217829359	1.305781151	-0.806477509	0.575747294	3.956874355	-0.943807542	0.496252548	0.520087638
Idaho	Gem County	16045	0.18409404	0.201426288	-0.298638764	-0.417634683	-0.475428142	1.321145815	-2.810527542	-3.002257127	-2.232586344	-2.224469827	0.14304937	-2.147315727	-2.826311412	-3.002257127	-1.338888317	-1.393444583	1.475742448	0.59568874	-0.41779756	-0.365472869	0.603749747	-0.962839324	0.33337934	44.9	0.228192254	0.120639251	0.107554004	6.625707509	3.492500951	-2.765029842	0.032282306	0.180437967	0.105087596	0.011209039	1.889423557	1.888200765	7.056109056	3.858322161	4.060133138	6.151424087	1.433449794	-0.796118116	0.608571291	3.984124866	-0.914862785	0.502989196	0.547124047
Idaho	Gooding County	16047	0.187962601	0.126894766	-0.293176048	-0.429458771	-0.475612902	1.255871655	-2.509005067	-2.557836943	-1.953317451	-2.063921546	0.162401686	-2.417701524	-2.819228804	-2.766016343	-0.803754778	-0.870759044	2.344052506	0.534760888	-0.42735383	-0.407172273	0.563225326	-1.05771818	0.301848839	38.1	0.26872753	0.135319532	0.133408998	6.14817046	3.350137367	-2.751290686	0.032344772	0.179993162	0.112179205	0.007709018	1.889317564	1.884933142	7.296563507	3.968322067	3.937572435	6.40833874	1.449940989	-0.76007048	0.603556452	3.951841594	-0.910729239	0.500936773	0.558073062
Idaho	Idaho County	16049	0.195271901	0.314813448	-0.281042227	-0.454089858	-0.462446968	1.135491882	-2.505714914	-2.703124206	-1.779351536	-1.795319065	0.129285165	-2.450882757	-3.179807213	-3.514957842	-1.711312425	-1.792078248	1.097593869	0.650835664	-0.373606721	-0.373583308	0.659140504	-0.825832539	0.370185439	52.1	0.193257135	0.10049899	0.092759145	7.09929574	3.651822446	-2.73683726	0.037472901	0.193785823	0.094555916	0.010740785	1.8991544	1.900101185	6.999379966	3.90428303	3.866422233	6.123994004	1.353339095	-0.771210643	0.613116014	4.039904427	-0.917853935	0.498659562	0.533341332
Idaho	Jefferson County	16051	0.199412545	0.167759497	-0.291240112	-0.433530915	-0.461461748	1.290388376	-2.545678242	-2.682648884	-2.165556007	-2.123009591	0.153968512	-2.611749228	-3.112958257	-3.17357161	-1.238460662	-1.317179953	1.554088129	0.609162434	-0.47110042	-0.357514853	0.487228589	-1.247363057	0.243079018	32.1	0.219512413	0.112616682	0.106681584	5.648008499	3.164849681	-2.759569306	0.034209788	0.185072043	0.128863236	0.005457798	1.902128673	1.90047443	6.580389343	3.756196398	3.638022917	5.987845766	1.272537777	-0.874999931	0.523367138	3.721431596	-0.993994623	0.484793027	0.529942424
Idaho	Jerome County	16053	0.197985487	0.168131339	-0.290068414	-0.435967476	-0.465827216	1.238156568	-2.374663217	-2.458059724	-1.917745408	-1.972589238	0.140026387	-2.495372857	-2.955847108	-2.955847108	-0.699005586	-0.761260488	2.542468798	0.483005641	-0.446290736	-0.431425003	0.509670304	-1.203195876	0.264122648	33.6	0.305014928	0.154924808	0.106681584	5.787918451	3.220442052	-2.700940415	0.033167312	0.186075191	0.122615619	0.006227446	1.893685512	1.887972613	6.881219193	3.858204393	4.00624026	6.304221576	1.396373728	-0.763060126	0.596304195	3.859816686	-0.916512033	0.499593547	0.555973061
Idaho	Kootenai County	16055	0.210897714	0.207303589	-0.305511386	-0.401969137	-0.490896181	1.376492277	-2.620342914	-2.737634586	-2.176280395	-2.172754831	0.150529072	-2.236064776	-3.128824877	-3.154236743	-1.604101311	-1.610450112	1.34090452	0.598781957	-0.422379706	-0.357153527	0.579182727	-1.044034827	0.322382798	41.9	0.226190973	0.116756282	0.109435691	6.379655163	3.402765915	-2.974342288	0.032282306	0.180437967	0.10466484	0.009071774	1.899649717	1.898859468	6.666382925	3.781249264	3.884178727	6.006936422	1.230193379	-0.868104017	0.56868272	3.941659431	-0.981090923	0.489532744	0.558638589
Idaho	Latah County	16057	0.190768348	0.410432474	-0.294346592	-0.426967621	-0.490706145	1.193289663	-2.184863237	-2.324385738	-2.333624423	-2.404463688	0.222708784	-1.878922272	-3.046444923	-3.140232779	-1.647062576	-1.642741151	1.826956759	0.665647357	-0.381477812	-0.350482446	0.520322349	-1.173155951	0.271571119	31.2	0.184128855	0.092301788	0.091828067	5.48634669	3.082874698	-2.512932106	0.032738597	0.18238124	0.102579685	0.005361527	1.912975648	1.911638688	6.364734527	3.740194619	3.626400569	5.972653327	1.180412633	-0.867062008	0.559127242	3.907221086	-0.956755479	0.499205713	0.520569237
Idaho	Lemhi County	16059	0.195647187	0.215208836	-0.296455317	-0.422422397	-0.46818854	1.337513971	-2.64908713	-2.862843777	-2.180211623	-2.180211623	0.107629602	-2.524196792	-3.901081098	-3.601783715	-1.746190771	-1.758400327	1.306506366	0.661789446	-0.390803113	-0.341145164	0.674116704	-0.804872622	0.386807488	52.8	0.186496577	0.098667999	0.087829579	7.252585746	3.737290306	-2.894597402	0.038371839	0.195535632	0.096666777	0.012334375	1.898383531	1.895636751	7.257279799	3.921621041	4.028751181	6.074171902	1.415307292	-0.810043642	0.607046641	4.106663565	-0.908160204	0.509696496	0.523677748
Idaho	Lewis County	16061	0.185375444	0.265715502	-0.293180411	-0.429449526	-0.521519721	1.050123613	-2.379880824	-2.680806681	-1.416776297	-1.558783381	0.170442848	-1.930855418	-3.106428463	-2.884801729	-1.575504799	-1.680994149	1.29834917	0.613842446	-0.40311939	-0.367469429	0.645234972	-0.847708468	0.355848918	49	0.21652002	0.113862386	0.102658634	7.014271167	3.6741811	-2.592666981	0.033219916	0.183191611	0.094126408	0.009641438	1.899866021	1.90123973	7.262528619	3.879219247	3.857482497	6.039370722	1.31827208	-0.776469569	0.619027827	4.296083001	-0.902633006	0.511691765	0.538293492
Idaho	Lincoln County	16063	0.177848656	0.190343483	-0.285762122	-0.444750743	-0.46746066	1.219621134	-2.428504167	-2.826269476	-1.97373493	-2.05750323	0.146885335	-2.450774431	-3.251753299	-2.951111187	-0.779285814	-0.829827231	2.496068641	0.527694215	-0.426454611	-0.414019159	0.521031167	-1.140818943	0.262943004	35.9	0.273575357	0.143310728	0.130265629	6.049793385	3.335221153	-2.700940415	0.027523965	0.170336366	0.110908361	0.007641701	1.901003971	1.894270852	6.832914732	3.798843812	3.978214901	6.192116237	1.431363764	-0.750497603	0.59765455	4.012138411	-0.912606415	0.502126661	0.554338384
Idaho	Madison County	16065	0.199999766	0.250199376	-0.295117607	-0.42531445	-0.470750171	1.298765833	-2.370498222	-2.483645505	-2.529020222	-2.62773689	0.180591585	-2.064440259	-2.681762227	-3.020809635	-1.387797029	-1.435496166	1.665688662	0.535826788	-0.432492674	-0.400828873	0.578915735	-1.056448297	0.324829315	43.1	0.267999096	0.137445559	0.130554537	6.449806199	3.422799482	-2.832002733	0.029858692	0.172642618	0.104359869	0.003534215	1.909777539	1.907997252	5.980201412	3.556251967	3.270443131	6.328700829	1.186956335	-0.757157388	0.642521916	4.41512865	-0.864406173	0.527418328	0.540361728
Idaho	Minidoka County	16067	0.199021978	0.157386227	-0.301339741	-0.411590547	-0.489199947	1.33047438	-2.363883305	-2.38842041	-1.913056419	-1.957497726	0.136084203	-2.425282358	-3.322112341	-3.367768533	-0.731626542	-0.758948622	2.431650813	0.509806453	-0.449355801	-0.40569641	0.54559866	-1.118633762	0.293795659	35.2	0.28599368	0.144304436	0.141690244	5.907622195	3.25855733	-2.717696375	0.035862979	0.189664465	0.120997847	0.008509009	1.897872281	1.897016144	7.033179112	3.872158658	3.755813206	6.331446037	1.375663614	-0.729302871	0.617460167	3.966853904	-0.897577747	0.500614354	0.542171107
Idaho	Nez Perce County	16069	0.187573761	0.296008074	-0.306894689	-0.398695997	-0.522745425	1.189714741	-2.489062119	-2.681979203	-1.535675983	-1.508155825	0.144548004	-2.327621401	-3.114539934	-3.158683027	-1.68167136	-1.708268687	1.240653749	0.618391829	-0.414988395	-0.348539722	0.5868802	-1.030356461	0.329983831	42.2	0.213622065	0.108692348	0.104930717	6.395310782	3.408513842	-2.89345186	0.034094343	0.184298223	0.1063515	0.011186904	1.889681534	1.888693692	7.114412677	3.855861048	3.960443443	6.283436798	1.389874558	-0.844360079	0.605552757	4.060316078	-0.928203401	0.496912096	0.551305884
Idaho	Owyhee County	16073	0.196837589	0.241251734	-0.291259547	-0.433490325	-0.490067452	1.143723729	-2.332271653	-2.34835495	-1.654406801	-1.64946244	0.163854408	-2.429158332	-2.993118766	-2.958389543	-0.86267684	-0.919214094	2.134228296	0.556016633	-0.419322199	-0.39796332	0.565139386	-1.038901996	0.298435402	39.7	0.254335771	0.130593912	0.123742859	6.268971207	3.391211443	-2.869634753	0.036002538	0.189467082	0.10921038	0.007951605	1.891188724	1.878637014	7.370530891	4.011914534	4.015977759	6.136058047	1.368844507	-0.697365154	0.655370162	4.234193087	-0.855839532	0.515673761	0.563969447
Idaho	Payette County	16075	0.202349978	0.173469525	-0.300830583	-0.412740603	-0.488969587	1.302102824	-2.586764223	-2.638771879	-2.032923824	-2.057054827	0.167731879	-2.248912839	-3.123473653	-3.678278256	-1.04166476	-1.075474709	1.932238667	0.549595251	-0.43627454	-0.384858287	0.571087767	-1.047693933	0.310894953	40.3	0.258654083	0.134024632	0.124630452	6.260990337	3.364921925	-2.700940415	0.038634138	0.195282759	0.113035766	0.008935909	1.888609175	1.881420246	7.26081075	3.938120328	4.063971459	6.38561221	1.198657087	-0.776614657	0.592791448	3.963294387	-0.930672804	0.497591948	0.558386235
Idaho	Power County	16077	0.181338494	0.182915435	-0.298268267	-0.418453113	-0.495729278	1.206423218	-2.241889281	-2.283274386	-1.736174995	-1.709304268	0.130339418	-2.542843483	-2.930804768	-2.981911001	-0.753158076	-0.771806046	2.479253028	0.48206726	-0.452288248	-0.426491515	0.539033745	-1.118261899	0.283651677	33.9	0.219512413	0.150241854	0.106681584	5.813776741	3.230055369	-2.784412403	0.029218938	0.170951925	0.122364247	0.007942674	1.893937438	1.88276521	7.206277266	3.885089026	4.17723893	6.558214738	1.389343311	-0.731759194	0.603453598	3.900608309	-0.915401931	0.498726838	0.542198624
Idaho	Teton County	16081	0.18409404	0.083276058	-0.280014461	-0.456086354	-0.427066292	1.20768582	-2.621710434	-2.669114112	-2.385214773	-2.336008047	0.128912579	-2.450699158	-3.083763228	-3.042418426	-1.053285947	-1.105191795	1.985246557	0.580618395	-0.39595941	-0.403858861	0.508449182	-1.148782963	0.245868514	38.9	0.238017801	0.122962621	0.11505618	6.25299928	3.399884656	-2.521666775	0.032282306	0.180437967	0.105448717	0.003542426	1.923279973	1.921899738	5.542797542	3.590793916	3.201041328	5.663519975	1.145507171	-0.888995138	0.519005067	3.560009426	-1.002600323	0.479166544	0.525811125
Idaho	Twin Falls County	16083	0.193584454	0.223049944	-0.307273294	-0.39779256	-0.498138452	1.344405255	-2.345527507	-2.338931952	-2.167993857	-2.166524378	0.195993593	-1.992906383	-2.838239923	-2.848698058	-1.05219354	-1.085145498	2.078338642	0.52708556	-0.449908117	-0.390049605	0.5387979	-1.147289332	0.291850843	35.7	0.273994416	0.137976092	0.136019325	5.93295879	3.264823802	-2.598396497	0.034109208	0.185581598	0.117285637	0.008956086	1.891823687	1.888304345	7.121702789	3.864586056	4.159397102	6.132248811	1.482015576	-0.814423119	0.56263719	3.859328239	-0.94389583	0.49291144	0.53091106
Idaho	Valley County	16085	0.18409404	0.179613774	-0.284865551	-0.446547044	-0.448623462	1.24394947	-2.500160067	-2.801052698	-2.257180902	-2.217679189	0.148107988	-2.524975569	-3.101808094	-3.453304872	-1.597207489	-1.669189874	0.871973651	0.667881493	-0.371934112	-0.361525427	0.637752989	-0.859043763	0.347922203	48.9	0.182760831	0.094277685	0.088484146	6.978538529	3.646816515	-2.700940415	0.032282306	0.180437967	0.094629021	0.006321225	1.924028039	1.921979101	5.978340276	3.668350955	3.415671599	5.547034641	1.278524965	-0.922682559	0.513777332	3.608368552	-1.021736832	0.474850355	0.528315749
Idaho	Washington County	16087	0.191561787	0.226854037	-0.302908583	-0.408014548	-0.493276135	1.366728246	-2.451919168	-2.593201038	-2.073794702	-2.063811651	0.169917445	-2.292256156	-3.104701595	-3.053610487	-1.05700711	-1.094525378	1.846340416	0.598748647	-0.412848407	-0.368741339	0.637652663	-0.888099834	0.360389125	47	0.226212497	0.111341004	0.114872493	6.804410334	3.575241642	-3.005143283	0.034863481	0.186079514	0.102934286	0.008437335	1.903303464	1.898181814	6.603179217	3.770704713	3.885283128	6.348281098	1.381115081	-0.745300362	0.618475818	4.150653612	-0.895353214	0.510389827	0.53744321
Illinois	Adams County	17001	0.18093905	0.313702835	-0.307522852	-0.39719524	-0.508343195	1.331162284	-1.685133723	-1.734439236	-2.743687335	-2.958083094	0.159007604	-2.269186718	-3.909182311	-3.812977558	-2.030480272	-2.074606936	1.116188755	0.599722249	-0.425051578	-0.353032895	0.591081305	-1.029271626	0.336196663	43	0.225583639	0.116788652	0.108795987	6.442049363	3.422799482	-2.688652128	0.031839928	0.178859182	0.108904072	0.01299099	1.893696323	1.893247948	7.15036574	3.85046817	4.112829139	6.287065087	1.657820456	-0.830545473	0.569783749	4.071888405	-0.977871234	0.490687129	0.536763541
Illinois	Alexander County	17003	0.18409404	0.284030516	-0.313650165	-0.382044107	-0.646119212	0.728878518	-0.81601236	-0.782771636	-2.58423985	-2.718877798	0.101396599	-2.718877798	-3.061027765	-3.061027765	-2.061527871	-2.004579128	0.634622964	0.604998276	-0.426446435	-0.346450874	0.613764996	-0.983071053	0.356699951	48	0.222184649	0.111092824	0.111092824	6.826419266	3.551616007	-2.751290686	0.032282306	0.180437967	0.096821344	0.01249883	1.87183811	1.87293913	8.090106381	3.995650828	4.296084411	7.176466373	1.543198586	-0.614884774	0.688396983	4.925329431	-0.82864223	0.536271348	0.603597057
Illinois	Bond County	17005	0.170966641	0.460304318	-0.284684627	-0.446908229	-0.511708066	1.179703119	-1.321760946	-1.803884463	-2.409240394	-2.552618934	0.178878155	-2.613293521	-3.736039143	-4.208456053	-1.601689997	-1.953041748	1.295872871	0.654812601	-0.375049331	-0.368375489	0.579341133	-1.068474147	0.330203661	44.6	0.190796081	0.097529309	0.093267772	6.488451279	3.419951893	-2.695397738	0.028189858	0.16828851	0.094283338	0.009559018	1.895677201	1.894000331	7.033771645	3.862614403	3.743960649	6.23442522	1.552303109	-0.806918084	0.575836161	4.018393886	-0.963785293	0.492902362	0.556813812
Illinois	Boone County	17007	0.185007408	0.179573382	-0.301094888	-0.412144239	-0.500553507	1.258303031	-1.832706533	-1.873765313	-2.414730723	-2.398188389	0.187695003	-2.094179592	-3.265511696	-3.347531739	-0.926553059	-0.961848023	2.173092545	0.569497198	-0.428289255	-0.376308486	0.544462304	-1.126976664	0.294535368	40.6	0.245350619	0.126924652	0.118426967	6.300793601	3.382493637	-2.742236297	0.031994708	0.179054636	0.102637192	0.007788987	1.900129022	1.89669838	6.803499428	3.779321284	3.901117366	6.254173213	1.38774566	-0.806476312	0.566380947	3.841261033	-0.979790002	0.48382239	0.555961469
Illinois	Brown County	17009	0.186092458	0.263043821	-0.303524679	-0.406596517	-0.532889329	0.771855776	-0.729246978	-2.641812199	-1.904245179	-3.118552883	0.128650869	-2.972587908	-3.478278593	-3.515637823	-1.210638846	-2.110467681	1.484883754	0.706489061	-0.41592494	-0.357514853	0.5200151	-1.18868427	0.275424987	42.6	0.159471964	0.080268559	0.079204405	6.123724357	3.292729632	-2.596345639	0.033109321	0.182866415	0.092272563	0.008514226	1.89153034	1.888101767	7.12607186	3.75035885	3.965749225	6.594209798	1.437116093	-0.806833626	0.558693356	3.703853287	-0.986471644	0.476389922	0.573114572
Illinois	Bureau County	17011	0.173667469	0.241056539	-0.309361911	-0.392747782	-0.485909811	1.506357378	-2.29078914	-2.267997281	-2.707189127	-2.554393373	0.154372387	-2.161344962	-3.733083908	-3.557776329	-1.310829766	-1.340103306	1.554834987	0.623029306	-0.416402581	-0.34247114	0.608156675	-0.995735035	0.352054862	46.4	0.210678945	0.107148236	0.10353171	6.68580586	3.50339806	-2.633637611	0.029524591	0.172525525	0.09810523	0.011739384	1.895583765	1.895631662	7.181484457	3.857674427	3.764300948	6.35728389	1.48258777	-0.81913976	0.562786618	3.913376327	-0.977808239	0.488839168	0.558032956
Illinois	Calhoun County	17013	0.164820781	0.26680434	-0.298562666	-0.417802987	-0.451152119	1.510267145	-2.596333986	-2.721215579	-3.197879955	-2.772339533	0.07506838	-2.596333986	-3.37362887	-3.514957842	-2.131618664	-2.157110406	0.914994296	0.637234477	-0.397161744	-0.354548428	0.622472028	-0.947332927	0.358185858	49.1	0.201731323	0.102132251	0.099600072	6.92820323	3.60882608	-2.702454535	0.027167063	0.165181993	0.090722568	0.011817839	1.920692448	1.919940114	5.664650605	3.915074225	3.855465336	6.777129045	1.316599302	-0.863528449	0.548612929	3.931998265	-0.995346743	0.487466366	0.549524348
Illinois	Carroll County	17015	0.183182979	0.249812953	-0.302642044	-0.408625599	-0.47767537	1.462000823	-2.146826787	-2.415012231	-2.611242352	-2.636785703	0.134767721	-2.439365062	-3.478278593	-3.676300668	-1.685665846	-1.733860403	1.247726391	0.651798022	-0.395971103	-0.343124277	0.6366275	-0.91195376	0.368167097	48.8	0.192660909	0.096330955	0.096330955	6.90651866	3.601131332	-2.718327345	0.033857706	0.184291085	0.095700769	0.01342288	1.899698003	1.898783962	7.027073089	3.811091487	3.834496601	6.452914173	1.368844507	-0.868628751	0.542970745	3.856281945	-1.000066681	0.484027569	0.529181516
Illinois	Cass County	17017	0.170228529	0.247433873	-0.300137083	-0.414298948	-0.510355525	1.25243081	-1.518606878	-1.67620846	-2.320950093	-2.579154229	0.160276121	-2.403117904	-3.083941814	-3.042597031	-0.991047346	-1.039532728	2.230311429	0.571893051	-0.429138473	-0.373220706	0.567323583	-1.091473933	0.318730089	42.1	0.243764892	0.128757071	0.115008821	6.340346994	3.379577693	-2.700940415	0.025633678	0.163874142	0.117257198	0.010703231	1.889015727	1.886612937	7.330590403	3.859229939	4.229497562	6.870334024	1.518645524	-0.761499839	0.578371833	4.06708108	-0.958374031	0.493708513	0.55430109
Illinois	Champaign County	17019	0.182720036	0.427531009	-0.303812139	-0.405932184	-0.612731792	0.802505479	-1.182982159	-1.137730648	-2.695020047	-2.786016109	0.150065026	-2.386262742	-3.206932347	-3.411967801	-1.488619898	-1.521531857	2.300323907	0.660347581	-0.396521528	-0.334585841	0.510070547	-1.229943858	0.271687462	32.1	0.187383266	0.095499572	0.091884694	5.531726674	3.079363449	-2.700940415	0.028082233	0.175392681	0.103176234	0.006625096	1.905952574	1.908594827	6.631633468	3.77228585	3.714237813	6.001018346	1.429267666	-0.786941006	0.587062076	4.027667506	-0.940896428	0.495276721	0.541000465
Illinois	Christian County	17021	0.173008514	0.366786722	-0.293407325	-0.428968326	-0.467004517	1.383866444	-1.8647859	-2.611451659	-2.906845716	-2.801411125	0.138073144	-2.429958159	-3.728773082	-3.604416165	-1.981626401	-2.170735457	1.058905981	0.638059917	-0.390793162	-0.362087331	0.586943942	-1.05395453	0.337471221	45.6	0.201214472	0.102217444	0.098998028	6.580273551	3.459394684	-2.758940271	0.029558746	0.172042253	0.100153471	0.012259544	1.889536567	1.889211775	7.267732404	3.864948526	3.791856986	6.484618462	1.631849462	-0.841632425	0.561759041	3.968861116	-0.979816856	0.490364632	0.552282955
Illinois	Clark County	17023	0.173514869	0.242800214	-0.305070762	-0.403002778	-0.466425012	1.595358499	-2.586447815	-2.644415823	-2.984136521	-2.88731026	0.099072751	-2.545070365	-3.884305334	-3.709324587	-2.03945631	-2.206334342	1.065296859	0.60376352	-0.421965216	-0.353139487	0.586490357	-1.053542772	0.336652088	44.3	0.222978786	0.116897574	0.106082212	6.526867549	3.453815005	-2.801696422	0.029702495	0.172296468	0.104312628	0.012888766	1.889872621	1.889094318	7.26689775	3.87692931	4.019900825	6.94307576	1.427810573	-0.812441197	0.581989043	4.192665916	-0.95987239	0.497989073	0.561050565
Illinois	Clay County	17025	0.17759247	0.28494244	-0.305067511	-0.40301039	-0.470966686	1.54461943	-2.507123708	-2.575815588	-2.943574387	-2.818731006	0.148314905	-2.262635181	-3.478278593	-3.514957842	-2.066968751	-2.119989941	0.767199702	0.598557607	-0.421337845	-0.358624859	0.592191382	-1.026975888	0.337191967	44.1	0.226335951	0.116354155	0.109982796	6.526867549	3.451018393	-2.733097881	0.031123813	0.176641912	0.104514736	0.013122966	1.886418342	1.885246329	7.341101575	3.878365796	4.23098774	6.76476876	1.548757829	-0.825702004	0.57499217	4.105095727	-0.967333489	0.495111272	0.555135568
Illinois	Clinton County	17027	0.180218072	0.380487058	-0.285873763	-0.444526311	-0.481147882	1.262929254	-1.505436789	-2.267172318	-2.671454857	-2.768313919	0.126500767	-2.404376784	-3.427457021	-3.573120468	-1.703175773	-1.917656925	1.20470835	0.623217814	-0.388781816	-0.377279644	0.56417142	-1.083947756	0.311682614	43.2	0.210559543	0.109233735	0.101326808	6.41092817	3.408513842	-2.764532899	0.030851999	0.175740764	0.104862551	0.009771513	1.90121401	1.899869748	6.727180163	3.78623352	3.65631608	6.313015839	1.55291145	-0.88637107	0.523659489	3.766830507	-1.020678051	0.478048218	0.555266546
Illinois	Coles County	17029	0.179703163	0.402385386	-0.313589853	-0.382198091	-0.51508616	1.38905883	-1.691893981	-1.699128485	-2.933106251	-2.852762842	0.167067308	-2.232964744	-2.971530032	-3.660944036	-1.851850727	-1.879521348	1.296060857	0.674175913	-0.405346721	-0.308886165	0.559119704	-1.119208534	0.314313523	38.1	0.17891884	0.092512013	0.086407827	6.08276253	3.298867074	-2.55587876	0.031078507	0.177445098	0.094499209	0.009878324	1.895643313	1.895260004	7.040984213	3.831365554	4.2347086	6.600795741	1.472902652	-0.751129672	0.618772397	4.503312676	-0.912893931	0.515345834	0.558220817
Illinois	Cook County	17031	0.179593486	0.260442205	-0.313735413	-0.381826283	-0.639663969	0.722318147	-0.964909351	-0.886962557	-2.421121293	-2.446557287	0.150065026	-1.3845126	-3.421091227	-3.444854681	-0.88590378	-0.899232911	2.764968337	0.614416215	-0.425322355	-0.339069751	0.532174829	-1.194678503	0.294692456	38.5	0.216153939	0.110026702	0.106128237	6.107372594	3.304981762	-2.394424355	0.028963119	0.172591691	0.109566093	0.008239851	1.89990653	1.9076301	6.973026338	3.845850701	3.448777835	6.445460821	1.483729899	-0.765967619	0.540465599	3.662312961	-0.990941357	0.478540391	0.577951396
Illinois	Crawford County	17033	0.175080143	0.430854107	-0.280025751	-0.456064493	-0.495145042	1.224377576	-1.31682301	-2.425860689	-2.702653751	-2.726774917	0.13410327	-2.373344828	-3.491574212	-3.79125932	-1.810176685	-2.118729095	1.186630396	0.64269421	-0.371308726	-0.383237104	0.578928113	-1.064248651	0.328304416	44.6	0.198318887	0.099481366	0.098838521	6.480740698	3.42564234	-2.77836113	0.029908099	0.17297908	0.102473472	0.011625792	1.890678525	1.888359022	7.065875781	3.829149019	4.069413475	6.814013776	1.470557485	-0.843258886	0.550520008	3.882602245	-0.990139451	0.486614096	0.556220431
Illinois	Cumberland County	17035	0.1802825	0.221508544	-0.303051666	-0.407685921	-0.465822739	1.53254758	-2.58472939	-2.616901233	-2.95248367	-2.95248367	0.134183646	-2.408693775	-3.728692842	-3.186288904	-2.24672454	-2.268545775	1.001965215	0.604569081	-0.416314687	-0.359368507	0.588831594	-1.032488887	0.33372013	44	0.222460595	0.11424956	0.108212035	6.565059025	3.484283271	-2.751290686	0.030969301	0.176127606	0.105139507	0.010125466	1.899032646	1.898030203	6.814936472	3.806785914	4.047353858	6.429857238	1.463743721	-0.838746713	0.568734393	4.055393346	-0.974529339	0.493871454	0.549795623
Illinois	DeKalb County	17037	0.189036302	0.377568097	-0.304192172	-0.405051239	-0.536326309	1.054791302	-1.422398871	-1.341689211	-2.612345185	-2.65695392	0.235388609	-1.85282431	-3.357016012	-3.366539372	-1.229704324	-1.239646691	1.865173884	0.617510667	-0.412365416	-0.352661718	0.505529816	-1.235860618	0.266642674	32.4	0.21418253	0.109441689	0.104741841	5.630275304	3.141380652	-2.43645149	0.032469008	0.182225791	0.102733682	0.006950674	1.900674112	1.901280379	6.723793349	3.753518118	3.685995268	6.192290104	1.412796429	-0.802902567	0.587135585	4.170372898	-0.954911292	0.497613656	0.538884269
Illinois	De Witt County	17039	0.17383643	0.251583297	-0.303983823	-0.405534587	-0.474951409	1.535005252	-2.207339465	-2.445871922	-2.795969625	-2.938531562	0.122880689	-2.531275761	-3.714802002	-3.493855025	-1.838155352	-1.874002429	1.138324159	0.623289955	-0.409849261	-0.350642082	0.582576227	-1.052731435	0.330389439	44.7	0.210513853	0.107431618	0.103083236	6.603029608	3.489766023	-2.751290686	0.03002506	0.173424046	0.101785957	0.013110093	1.884831986	1.883075249	7.257466696	3.914188713	4.099781864	6.58330645	1.451939869	-0.856443189	0.55609333	3.915321725	-0.987979125	0.4879623	0.54892618
Illinois	Douglas County	17041	0.18417175	0.205132779	-0.303917766	-0.405687639	-0.475324795	1.520261155	-2.39705144	-2.540915451	-2.598885841	-2.81185146	0.156085962	-2.437877012	-3.478278593	-3.514957842	-1.403328068	-1.473663734	1.534476767	0.567229912	-0.432706763	-0.37327866	0.568054685	-1.086221521	0.318292387	40.6	0.246854326	0.127460543	0.119394784	6.268971207	3.359023715	-2.790785455	0.031437282	0.177298134	0.112423611	0.008991496	1.896210444	1.893071405	7.053032952	3.834400066	4.143925889	6.40825757	1.482301767	-0.822108401	0.569263453	3.989803811	-0.970222076	0.493158221	0.554265503
Illinois	DuPage County	17043	0.179124838	0.240441017	-0.30840915	-0.395062025	-0.579664513	0.934468435	-1.608623889	-1.54860851	-2.707264562	-2.702020326	0.150065026	-2.386262742	-3.527536154	-3.5979523	-1.129556385	-1.145463203	2.67386071	0.600758062	-0.424222217	-0.353103485	0.544509302	-1.144792275	0.299655081	41.1	0.224915158	0.115066103	0.109850055	6.308724118	3.376656708	-2.398569008	0.028762306	0.17196238	0.104915962	0.00714679	1.915847265	1.912033919	5.98573518	3.632007861	3.438659113	5.936269921	1.402089351	-0.889325109	0.504446414	3.718426927	-1.044002535	0.46794556	0.547012562
Illinois	Edgar County	17045	0.172216069	0.254540402	-0.309798239	-0.391680497	-0.476806393	1.705267724	-2.494044415	-2.562286189	-2.872490836	-2.955396908	0.114878592	-2.678033114	-3.630623354	-4.227152891	-2.22594242	-2.12389511	0.914203248	0.636759546	-0.412832594	-0.334365975	0.608523275	-0.998761721	0.353625491	46.4	0.202028854	0.103491473	0.098538381	6.730527468	3.535689264	-2.685214423	0.029540505	0.172311511	0.099534831	0.013228667	1.887005156	1.88768441	7.296923829	3.921267796	4.385939968	7.114511088	1.434249452	-0.834033691	0.564275613	4.070852313	-0.975795149	0.49440348	0.54259969
Illinois	Edwards County	17047	0.185063107	0.201096911	-0.310296211	-0.390456595	-0.477905934	1.628563779	-2.575228287	-2.575228287	-2.726427922	-2.526940798	0.112090846	-2.601547019	-3.478278593	-3.514957842	-2.124599311	-2.192988958	0.783108823	0.60011006	-0.424725468	-0.353078127	0.602549026	-1.021223256	0.351474054	44.9	0.225333291	0.11337082	0.111963471	6.625707509	3.50068014	-2.751290686	0.032164573	0.179491482	0.107575742	0.009226958	1.898127637	1.897574265	7.15234572	3.817657773	3.958955273	6.686808529	1.546419267	-0.857575963	0.55845823	3.97839752	-0.988410314	0.488305108	0.549940471
Illinois	Effingham County	17049	0.178725092	0.234765919	-0.301771309	-0.410611756	-0.464767808	1.526113126	-2.445100217	-2.577174508	-2.887792875	-2.918437153	0.150111876	-2.474546703	-4.223228435	-3.684378234	-1.923055058	-1.956353968	1.306902748	0.578669608	-0.424065866	-0.373095325	0.563560748	-1.097651326	0.314839222	41	0.239297636	0.122501588	0.116797048	6.276941931	3.361975407	-2.710092034	0.029725872	0.172734993	0.117438804	0.011027817	1.897059407	1.89685767	6.800809228	3.807625443	3.821302335	6.380785469	1.459241665	-0.850366709	0.544039795	3.853931753	-0.998927658	0.484922917	0.534386628
Illinois	Fayette County	17051	0.182312317	0.426134367	-0.277999086	-0.459964838	-0.483488524	1.240954729	-1.362023273	-2.656818038	-2.810318362	-2.810318362	0.119073633	-2.63872786	-4.023474492	-3.848913977	-1.902601741	-2.232128867	1.087035052	0.627255685	-0.376126937	-0.389699548	0.578747564	-1.053341103	0.324667059	43.6	0.208006249	0.106628297	0.101378953	6.442049363	3.422799482	-2.774881002	0.031885346	0.178617583	0.103378742	0.010218473	1.895598016	1.892955341	7.318221136	3.869806273	4.02319853	6.474535478	1.594944737	-0.778846963	0.601750285	4.192529196	-0.936601146	0.500855405	0.5587268
Illinois	Ford County	17053	0.16444634	0.316523288	-0.306187187	-0.400375454	-0.482112809	1.536843089	-2.130308647	-2.47903917	-2.665279494	-2.811327162	0.124501772	-2.440420906	-3.509173572	-3.412544185	-1.714698502	-1.749002164	1.01068702	0.598381805	-0.425287941	-0.353968493	0.577477884	-1.081634229	0.33123067	44	0.226449576	0.118510374	0.107940202	6.480740698	3.419951893	-2.7150481	0.026872513	0.164229324	0.105775273	0.014351745	1.881484504	1.880933814	7.627851062	3.898738574	4.008108552	6.808768964	1.482015576	-0.814844387	0.579601037	4.126588663	-0.957655154	0.498032444	0.552778362
Illinois	Franklin County	17055	0.17793727	0.237759194	-0.307685065	-0.396806202	-0.47715714	1.591755612	-2.448268399	-2.593714376	-2.778669957	-2.630682795	0.117269046	-2.616448342	-4.102456087	-3.978894143	-2.06006609	-2.069186121	0.940689743	0.607880233	-0.422367314	-0.348873492	0.593052773	-1.03463794	0.340953732	44.6	0.220334255	0.114274831	0.106060424	6.565059025	3.462177786	-2.764215988	0.0309557	0.176036969	0.109355751	0.013232433	1.878535725	1.877190394	7.875766107	3.978834566	4.644526647	6.358685698	1.66754634	-0.762145014	0.620605811	4.34454479	-0.91847367	0.509663411	0.55602324
Illinois	Fulton County	17057	0.169543056	0.427452651	-0.2833842	-0.449491686	-0.487969183	1.29278824	-1.427223652	-2.471213754	-2.266207173	-2.811243122	0.116311642	-2.811243122	-3.755170514	-4.521136971	-1.610488199	-2.168380367	1.073397683	0.648930179	-0.374761878	-0.373661034	0.596216403	-1.021651156	0.341763899	46.2	0.194438973	0.098807057	0.095632916	6.595452979	3.456607096	-2.717014392	0.028954389	0.170452132	0.096688673	0.013483819	1.883851751	1.882031044	7.473551562	3.903923552	4.03797173	6.452914173	1.556302501	-0.801340923	0.588742905	4.018733185	-0.95386249	0.494064537	0.561648804
Illinois	Gallatin County	17059	0.18409404	0.173015709	-0.309385563	-0.392690048	-0.482521799	1.592002392	-2.303468663	-2.683557635	-2.604411319	-2.683557635	0.101206242	-2.838369786	-3.478278593	-3.514957842	-1.984797257	-2.252325846	0.768679027	0.641193597	-0.406387287	-0.338830503	0.625051087	-0.962781517	0.367767172	47.2	0.19925535	0.098178299	0.101078051	6.811754546	3.572631975	-2.751290686	0.032282306	0.180437967	0.091027491	0.016363883	1.869234271	1.869894546	7.993575209	4.025010536	4.278311559	7.008153764	1.534533756	-0.780609128	0.604316815	4.301838717	-0.931598224	0.50730558	0.551291191
Illinois	Greene County	17061	0.176409863	0.279776067	-0.296267545	-0.422830199	-0.462865558	1.474740433	-1.966738225	-2.607580536	-2.83385655	-2.770227868	0.113600737	-2.998530095	-4.107310335	-4.107310335	-2.158663981	-2.220739684	0.79103273	0.618567877	-0.401521111	-0.365350784	0.585119024	-1.049197931	0.333217653	45.3	0.213510137	0.108798903	0.104712234	6.595452979	3.473265701	-2.732802611	0.030477939	0.174803066	0.100508756	0.011798363	1.880084204	1.88061796	7.591821877	3.976732172	4.054260618	6.647212731	1.575764981	-0.809708507	0.586849819	4.113829278	-0.95407483	0.498005472	0.554339505
Illinois	Grundy County	17063	0.185398685	0.170724982	-0.302888399	-0.408060872	-0.479908946	1.405852023	-2.034961794	-2.051882629	-2.739308477	-2.748744797	0.154161808	-2.342446229	-3.664626073	-3.163328692	-1.26211436	-1.296401474	1.571674539	0.561839129	-0.433710249	-0.376924642	0.526236604	-1.177062092	0.281443152	38.9	0.25044171	0.129491344	0.120951366	6.188699379	3.350137367	-2.714510385	0.031862366	0.17880366	0.106222276	0.007933777	1.895621319	1.89475441	6.912685311	3.793845706	3.838346728	6.421299478	1.494988974	-0.869202807	0.520848083	3.729342914	-1.022493167	0.476876367	0.545679541
Illinois	Hamilton County	17065	0.179869301	0.243383603	-0.309786447	-0.391709402	-0.478471877	1.68099357	-2.390721301	-2.630402965	-2.630402965	-2.733015861	0.103537413	-2.586954932	-3.905831531	-3.514957842	-1.985062752	-2.070441868	0.911906812	0.610808885	-0.42008687	-0.349038019	0.607096788	-1.003546158	0.352942988	45.3	0.218458368	0.109907358	0.10855201	6.655824517	3.50611177	-2.751290686	0.032247883	0.179723593	0.098039001	0.012568767	1.893006182	1.892170787	7.031608435	3.836961592	4.01763051	7.095957495	1.452246575	-0.817792368	0.573332027	4.074662987	-0.968164992	0.495469003	0.550564436
Illinois	Hancock County	17067	0.177035532	0.232660833	-0.305764572	-0.401373261	-0.470660189	1.570530227	-2.477187174	-2.507667019	-2.800736909	-2.703881796	0.124311654	-2.729422591	-3.344119278	-3.344119278	-2.092833476	-2.117778782	1.07915099	0.625857187	-0.411086362	-0.346725596	0.617477012	-0.974936679	0.35984649	47.5	0.208889638	0.106506534	0.102384104	6.767569726	3.543670531	-2.724470824	0.030512872	0.174938922	0.10026442	0.011182387	1.89994658	1.898797224	6.959368575	3.852261079	3.878868838	6.26191859	1.454387467	-0.853961629	0.568576824	3.995148518	-0.979981247	0.489506033	0.543128537
Illinois	Hardin County	17069	0.164968895	0.164483812	-0.295945184	-0.423528885	-0.456469137	1.372270791	-2.627750185	-2.67887967	-2.540633521	-2.377953352	0.133070954	-2.582011125	-3.280318114	-3.104502989	-2.013975314	-1.833959379	0.724828853	0.680484664	-0.378057055	-0.342170163	0.644094467	-0.876313325	0.366412401	50.1	0.175086056	0.087150961	0.087936096	7.056911506	3.67664865	-2.751290686	0.029068343	0.170641046	0.090078074	0.017012254	1.857575831	1.859994254	8.352231916	4.106612027	4.519748596	6.917814361	1.601081728	-0.754066702	0.617706135	4.347597012	-0.916394887	0.509794079	0.560991914
Illinois	Henderson County	17071	0.176138341	0.197252331	-0.313223379	-0.383131547	-0.482669085	1.674524306	-2.618259997	-2.424504891	-2.708395017	-2.867997244	0.096684584	-2.407475991	-3.344478039	-3.520089573	-2.106556993	-1.971261338	1.080948874	0.668280419	-0.403265615	-0.317643668	0.633166966	-0.936069612	0.371453538	50.6	0.182516799	0.0910332	0.091484599	7.056911506	3.654320274	-2.715914852	0.031588327	0.178028157	0.097367274	0.014295312	1.896053035	1.894767438	7.298081049	3.888531537	3.940580021	6.718342845	1.325720858	-0.858705036	0.545323936	3.900865139	-0.997172339	0.486913794	0.547666471
Illinois	Henry County	17073	0.180622794	0.245309352	-0.301998878	-0.410094141	-0.480416125	1.414194148	-1.938107534	-2.081916829	-2.770090348	-2.797057441	0.125657609	-2.56541297	-3.783687067	-3.907746962	-1.502185681	-1.546706761	1.264871533	0.606865622	-0.415012417	-0.358917535	0.593334631	-1.016680102	0.335632223	44.7	0.220985196	0.11430599	0.106680206	6.57267069	3.470500361	-2.756327625	0.03191237	0.17876653	0.098964123	0.011102343	1.899139542	1.898533065	6.875776295	3.791498194	3.86083975	6.328784052	1.48301642	-0.842280397	0.555700692	3.905865321	-0.989872655	0.486739519	0.544466813
Illinois	Iroquois County	17075	0.170166043	0.25862358	-0.307744859	-0.396662641	-0.485525102	1.560802173	-2.098685328	-2.372393368	-2.692616856	-2.751707102	0.133165006	-2.488577128	-3.952164815	-3.653084186	-1.422893635	-1.453632874	1.469192944	0.614345146	-0.417750004	-0.348739564	0.603745836	-1.001186904	0.346905944	46.1	0.216199274	0.110165491	0.106034783	6.6633325	3.50339806	-2.769745346	0.028662927	0.169374167	0.103780269	0.013241392	1.878498567	1.875380261	7.727276957	3.996032731	3.913997477	6.766734882	1.427323786	-0.792725025	0.589910814	4.110350202	-0.952682707	0.497863996	0.553299873
Illinois	Jackson County	17077	0.174314332	0.398306228	-0.304919662	-0.40335626	-0.580647841	0.876588993	-1.159677564	-1.081955176	-2.555152818	-2.546986935	0.261177978	-1.75394122	-3.321690237	-3.33804562	-1.63570114	-1.630749232	1.796583258	0.666258669	-0.395821541	-0.330100083	0.546053718	-1.142773805	0.301391779	34.1	0.183754304	0.093586903	0.090168401	5.700877125	3.144754855	-2.700940415	0.027406664	0.16893851	0.104021071	0.008741088	1.893525777	1.892434943	7.435092218	3.919565915	3.839703753	6.449309863	1.520090328	-0.719319473	0.639916822	4.58335357	-0.881389597	0.520416772	0.587516305
Illinois	Jasper County	17079	0.182355314	0.177793502	-0.300127096	-0.414321322	-0.454257049	1.543085744	-2.727219079	-2.940951453	-2.903194483	-2.982306231	0.097872542	-2.62081413	-3.478278593	-3.679611605	-2.113491668	-1.969845645	0.978921242	0.589907116	-0.418294061	-0.369984388	0.582563679	-1.02751685	0.322257903	43.2	0.23194689	0.119355839	0.112592051	6.503845017	3.470500361	-2.519748421	0.030744324	0.176735931	0.108920352	0.009678419	1.901603201	1.901717361	6.626949983	3.753613607	3.797643969	6.544468262	1.575534218	-0.86446646	0.543096599	3.932031845	-0.999320252	0.486623723	0.5378417
Illinois	Jefferson County	17081	0.183175255	0.384434574	-0.288377652	-0.439447513	-0.525466071	1.060866502	-1.258921763	-1.46859509	-2.662143604	-2.743407473	0.179799004	-2.218150374	-3.728727233	-3.728727233	-1.751380533	-1.945690794	1.254535969	0.604039642	-0.396318067	-0.384127059	0.57945781	-1.054365345	0.326085264	42.8	0.222801127	0.113285152	0.109516975	6.403124237	3.408513842	-2.668671354	0.032138394	0.179789993	0.109523881	0.011809725	1.881187027	1.88337074	7.520024425	3.976120122	4.185246801	6.427356855	1.461948469	-0.767295629	0.593221709	4.225873167	-0.942639194	0.500491963	0.559842772
Illinois	Jersey County	17083	0.182801704	0.331757118	-0.312776323	-0.38426519	-0.486228292	1.5883701	-2.337823724	-2.462730949	-2.684495679	-2.793580144	0.120421684	-2.077794932	-3.637061195	-4.03218588	-2.17655027	-2.10997562	1.003980758	0.633081766	-0.414001049	-0.336258658	0.583115508	-1.046771511	0.329367551	44.4	0.204336645	0.101181361	0.103156284	6.587867637	3.487026803	-2.569994122	0.032260735	0.180677944	0.098447456	0.010748256	1.884503617	1.883447146	7.467147276	3.90546275	3.80433485	6.694627013	1.429429264	-0.868773356	0.545191816	3.830856383	-1.005451981	0.483006285	0.548417275
Illinois	Jo Daviess County	17085	0.179291292	0.198871771	-0.300273937	-0.41399216	-0.46536805	1.496034794	-2.335732095	-2.513997051	-2.724761779	-2.849623711	0.126534864	-2.548747338	-3.422811025	-3.722692811	-1.774384049	-1.831478465	1.314199469	0.660428897	-0.39595052	-0.335299327	0.660720745	-0.857966966	0.386979026	52.5	0.187333235	0.099035613	0.088298622	7.134423593	3.669236032	-2.869932108	0.03242258	0.179785522	0.088154357	0.011303096	1.903084055	1.903488825	6.64473163	3.848260121	3.531685082	6.096585028	1.314499228	-0.891595422	0.521461099	3.749281213	-1.021561855	0.4789692	0.523732705
Illinois	Johnson County	17087	0.183328921	0.468395528	-0.303524679	-0.406596517	-0.494244286	1.124914921	-1.162552496	-2.63143277	-2.537564411	-2.917566062	0.101573503	-2.81497935	-3.615101591	-4.088657252	-1.662652917	-2.014790499	1.230887092	0.667135191	-0.41592494	-0.398745704	0.602667248	-0.972785226	0.335300629	47.4	0.183217558	0.09221329	0.091005268	6.625707509	3.464956421	-2.751290686	0.033672165	0.183646407	0.090194289	0.011598004	1.893090594	1.890670028	7.295298291	3.847159742	4.162092759	6.458912424	1.539076099	-0.79216084	0.576203975	3.976540951	-0.966288517	0.489010157	0.560020967
Illinois	Kane County	17089	0.183216716	0.233964593	-0.302653874	-0.40859851	-0.537233059	1.0703593	-1.527486323	-1.51921148	-2.259442188	-2.324059545	0.275555334	-1.641609445	-3.37496147	-3.413360194	-0.780506096	-0.801405602	2.595830104	0.562843073	-0.431406266	-0.378632091	0.52249075	-1.192176294	0.279991966	39.1	0.24977232	0.127800806	0.121972514	6.180614856	3.338215069	-2.790253967	0.030539584	0.174750282	0.108343663	0.00650735	1.911093818	1.907902878	6.282106076	3.693325066	3.521231491	5.910333323	1.435207103	-0.79477699	0.549666726	3.673092845	-0.994180901	0.476267161	0.565721013
Illinois	Kankakee County	17091	0.182983818	0.384972493	-0.307048581	-0.398329175	-0.570203535	0.9721802	-1.135315522	-1.114808247	-2.642716684	-2.656835021	0.173432357	-2.25615187	-3.624042925	-3.641003175	-1.241989769	-1.290793705	1.700459133	0.600878276	-0.422004797	-0.355713131	0.557448438	-1.103881604	0.30740913	39.7	0.224837613	0.114681235	0.110157378	6.220932406	3.350137367	-2.691015392	0.03193076	0.179102407	0.106244469	0.010623417	1.883539649	1.886960444	7.560586395	3.949330876	3.8949749	6.644118266	1.582858462	-0.783946751	0.584370679	4.059232546	-0.954375256	0.49394505	0.561642439
Illinois	Kendall County	17093	0.193681112	0.117289422	-0.305000816	-0.40316647	-0.543248774	1.065325467	-1.40648029	-1.394374926	-2.558948715	-2.544556023	0.249613232	-1.750885777	-3.465832055	-3.401888829	-0.989718983	-1.008323786	2.115011533	0.516807055	-0.454726362	-0.394127924	0.474998853	-1.33074318	0.24592185	36.5	0.281108063	0.144477316	0.136631747	5.983310121	3.27106631	-2.584605252	0.033337977	0.183563062	0.106866692	0.004497473	1.913625975	1.911174323	6.156687555	3.650754366	3.657063946	5.92451734	1.39252109	-0.87176097	0.488740967	3.475683056	-1.050513179	0.465989969	0.553114429
Illinois	Knox County	17095	0.178198335	0.429223473	-0.296328015	-0.422698937	-0.539676463	1.12998258	-1.260018047	-1.546497668	-2.588969088	-2.766674869	0.162700539	-2.24911254	-3.848177076	-3.652997203	-1.476239562	-1.571827222	1.483497683	0.64083087	-0.394710068	-0.35457533	0.603132499	-1.007838843	0.348122911	45.1	0.199481875	0.10245779	0.097025085	6.519202405	3.431313943	-2.478557322	0.030444525	0.17617956	0.106059942	0.0124761	1.887339757	1.88782591	7.444164456	3.887141371	4.394932182	6.562784115	1.563599729	-0.745645336	0.619221345	4.289513608	-0.919851436	0.505240745	0.550171245
Illinois	Lake County	17097	0.17943044	0.299351222	-0.300996951	-0.412365378	-0.565231472	0.935306207	-1.436782784	-1.417576727	-2.348691405	-2.377902824	0.150065026	-2.386262742	-3.311851827	-3.340930466	-0.937919229	-0.962611363	2.65578312	0.579789539	-0.422195289	-0.374286172	0.529151852	-1.171770101	0.284306365	40.3	0.238561876	0.121766597	0.116796279	6.236986452	3.344186844	-2.530774434	0.029324976	0.172564954	0.102105133	0.006863541	1.911749573	1.909818919	6.243227504	3.686294004	3.523380877	5.929072254	1.406028945	-0.852487558	0.503761275	3.624552754	-1.033976507	0.474088164	0.564972036
Illinois	LaSalle County	17099	0.179303024	0.314646072	-0.296976548	-0.421287168	-0.487980087	1.335306124	-1.679676572	-2.103069783	-2.685647014	-2.759394233	0.15099551	-2.222452193	-3.802889446	-3.691543073	-1.267541561	-1.314038949	1.544357286	0.619593484	-0.402596817	-0.363108855	0.578449145	-1.057103922	0.325379716	43.9	0.212858393	0.108955716	0.103903677	6.488451279	3.436966859	-2.690397978	0.031279379	0.177273275	0.10170711	0.011522225	1.887159647	1.88456547	7.343882816	3.914306564	3.91704136	6.721000418	1.476541809	-0.820815363	0.584073238	3.93498392	-0.96871144	0.48887596	0.553231108
Illinois	Lawrence County	17101	0.175201338	0.263043821	-0.303524679	-0.406596517	-0.515675886	1.031839531	-1.008612363	-2.337863606	-2.582340765	-2.663611528	0.151034579	-2.763674789	-3.494961013	-3.890869504	-1.488572878	-2.134533616	1.314303287	0.657321923	-0.41592494	-0.418480196	0.563147885	-1.11250529	0.318458784	44.9	0.189247077	0.097207276	0.092040801	6.33245608	3.341203625	-2.692902723	0.030608921	0.175355828	0.09617499	0.012630162	1.879903426	1.877747643	7.69301139	3.91961702	4.219785708	6.617203359	1.67614468	-0.77755079	0.589219892	4.001664237	-0.948866507	0.492732609	0.573927806
Illinois	Lee County	17103	0.177946339	0.44679258	-0.274761002	-0.46609928	-0.490467239	1.149728737	-1.314684426	-2.119346499	-2.624035641	-2.851153811	0.155835722	-2.365285377	-3.531225181	-3.685495141	-1.409505357	-1.56889951	1.359454853	0.646360163	-0.365238404	-0.388038402	0.586479604	-1.022829147	0.326872112	45.5	0.196035725	0.099895416	0.09614131	6.603029608	3.476026645	-2.703706743	0.030794233	0.175834796	0.099570007	0.011028687	1.896223618	1.894632436	7.108080661	3.82955271	3.903962661	6.373244422	1.406199424	-0.8170566	0.556190394	3.840482846	-0.980726725	0.486121975	0.544713962
Illinois	Livingston County	17105	0.181960694	0.4023567	-0.29937628	-0.415997985	-0.501813628	1.298110822	-1.584002791	-1.779687312	-2.795888789	-2.811391085	0.165308665	-2.326633744	-4.069783758	-4.243332486	-1.572942269	-1.682196069	1.286842949	0.615402575	-0.410365952	-0.357069022	0.578820356	-1.062357877	0.327565485	43.2	0.215525013	0.113191081	0.102334932	6.442049363	3.414242447	-2.573380027	0.031494156	0.178510234	0.108807037	0.011558451	1.885933164	1.88370796	7.446246438	3.920205802	3.926360976	6.802939905	1.494293769	-0.816005995	0.563579751	3.946925558	-0.979869957	0.490228945	0.549792732
Illinois	Logan County	17107	0.173538875	0.263043821	-0.293865841	-0.427993452	-0.530514596	1.158309336	-1.255780955	-1.525675678	-2.605205915	-2.888101776	0.154737155	-2.395833377	-3.85148319	-4.149439005	-1.640397979	-1.9289725	1.172918222	0.652505816	-0.387785786	-0.353470039	0.571114431	-1.094911443	0.325441796	42.3	0.192222679	0.098854868	0.09336881	6.316644679	3.359023715	-2.652228708	0.029386237	0.172025041	0.099973548	0.011671976	1.886415127	1.883133854	7.356596921	3.899172048	3.934775557	6.18741812	1.558588583	-0.852443163	0.544927474	3.84226018	-1.001357188	0.48297611	0.55407189
Illinois	McDonough County	17109	0.173637613	0.482156292	-0.309301959	-0.39289406	-0.525176505	1.208725759	-1.591091565	-1.533458551	-2.79098345	-2.62105329	0.232080418	-1.911356364	-4.45979004	-3.770952633	-1.826089435	-1.837985983	1.544518282	0.684597071	-0.395416094	-0.313343868	0.56617576	-1.09518691	0.318076135	36.1	0.172597186	0.088236294	0.084361892	5.865151319	3.201041328	-2.700940415	0.0285103	0.171590736	0.093236992	0.009973374	1.893706191	1.894534149	7.078156117	3.82118032	3.947437317	6.610802633	1.573103783	-0.765091704	0.609283131	4.351729788	-0.928062334	0.506266683	0.561149316
Illinois	McHenry County	17111	0.182262291	0.174958666	-0.303055381	-0.407677384	-0.498151637	1.282785469	-2.012516039	-2.085401989	-2.566905639	-2.599318309	0.238764697	-1.787934339	-3.5183141	-3.629046937	-1.145217432	-1.17210829	2.102958441	0.590331002	-0.421023401	-0.366362325	0.53413	-1.15893577	0.288152226	41.7	0.231670992	0.11838007	0.113291921	6.371812929	3.405642304	-2.745755014	0.030959244	0.176121772	0.100203964	0.007142604	1.90544589	1.902933211	6.455593147	3.725891924	3.867313936	6.186198924	1.38774566	-0.872569592	0.516636196	3.720709684	-1.040094944	0.47254178	0.545046775
Illinois	McLean County	17113	0.178605649	0.394221216	-0.314095117	-0.380904899	-0.567380368	1.065116524	-1.393563189	-1.360918465	-2.832611141	-2.822398845	0.150065026	-1.608462828	-3.516873707	-3.63038894	-1.584291219	-1.591331344	1.876263352	0.620177944	-0.422779083	-0.336908508	0.516420132	-1.213573086	0.27671225	34.3	0.212487226	0.107418924	0.105069302	5.813776741	3.214001151	-2.700940415	0.028285893	0.171636537	0.104616068	0.007265586	1.904081629	1.903748357	6.580604521	3.741514645	3.884841443	6.179484741	1.346744055	-0.832112687	0.544063135	3.802721695	-0.99448413	0.485422656	0.568754892
Illinois	Macon County	17115	0.179052926	0.337855506	-0.319841578	-0.365650129	-0.597807308	0.939204315	-1.082668226	-1.022881215	-2.818128038	-2.912911672	0.178857567	-2.233093054	-3.524254552	-3.672599872	-1.918081281	-1.926071211	1.259212468	0.605134377	-0.437504526	-0.332450448	0.588465265	-1.049429357	0.338434876	42.5	0.222097165	0.113635397	0.108462768	6.418722614	3.414242447	-2.677801976	0.030630895	0.175490374	0.109982304	0.011759598	1.889550516	1.892803343	7.38697669	3.90767298	3.877317379	6.40549658	1.585799009	-0.786811113	0.589299537	4.240894214	-0.949483983	0.499365664	0.561321512
Illinois	Macoupin County	17117	0.17508667	0.267821364	-0.306340451	-0.400012604	-0.475322759	1.558939852	-2.285058101	-2.349204636	-2.73318465	-2.70779342	0.112545722	-2.562434043	-3.571693617	-4.16892101	-2.20689355	-2.191532403	0.947729636	0.622885856	-0.416414168	-0.342588862	0.588250067	-1.038761612	0.33480658	45.1	0.21076982	0.110582846	0.100187974	6.610597552	3.484283271	-2.735234381	0.030332562	0.174375875	0.099753171	0.012488201	1.88510044	1.884589649	7.381041118	3.930517701	3.934344915	6.612937586	1.588831726	-0.8428181	0.561188685	4.123586791	-0.980983561	0.492653543	0.555430776
Illinois	Madison County	17119	0.17978119	0.246741463	-0.312645525	-0.384595826	-0.540593211	1.14685739	-1.39030226	-1.322251464	-2.765469907	-2.756893569	0.166795608	-2.246636691	-3.469228287	-3.504695236	-1.750954866	-1.779491417	1.344905037	0.612985516	-0.425331712	-0.340401748	0.560617604	-1.117222413	0.31599559	41.8	0.217067085	0.111254926	0.105813158	6.356099433	3.391211443	-2.750360199	0.031308081	0.177091339	0.103266526	0.011196364	1.885023234	1.886059199	7.425228563	3.933658327	4.099186831	6.685093465	1.551937695	-0.814518606	0.551863797	3.972183978	-0.989332789	0.488665357	0.57523909
Illinois	Marion County	17121	0.179081583	0.273246066	-0.310482199	-0.389997869	-0.511994802	1.355462113	-1.657828253	-1.680718766	-2.672769735	-2.84602068	0.139055044	-2.430605152	-3.723201106	-4.088127203	-1.918354968	-2.026487101	1.052459867	0.589929694	-0.431415128	-0.354280362	0.582832108	-1.056452174	0.331923732	43.3	0.231932192	0.118909749	0.113023443	6.449806199	3.419951893	-2.689990323	0.030873618	0.176124321	0.110104617	0.012391808	1.871009756	1.871119839	8.013184895	4.042193831	4.360318132	6.766880475	1.60948769	-0.776879312	0.599376084	4.21139666	-0.938674946	0.503424251	0.555879263
Illinois	Marshall County	17123	0.179877876	0.281451255	-0.306301644	-0.400104528	-0.476386092	1.549861794	-2.386146556	-2.501909628	-2.611014688	-2.779335125	0.128043055	-2.526725098	-4.053410826	-3.754843442	-1.825353982	-1.833011243	1.188366017	0.63561516	-0.405813674	-0.344696211	0.618022885	-0.973059514	0.360077123	47.8	0.202746235	0.101155048	0.101592187	6.797058187	3.543670531	-2.730386611	0.03221226	0.179711808	0.101143764	0.013202609	1.886290761	1.886411875	7.483546574	3.904296391	3.826317771	6.620323031	1.418632687	-0.869830768	0.542284198	3.860858953	-1.003379446	0.484108513	0.538212562
Illinois	Mason County	17125	0.170787203	0.24890893	-0.306822638	-0.398867552	-0.475911569	1.609914505	-2.362245938	-2.634225143	-2.783087634	-2.69419536	0.121588636	-2.55741545	-4.120010621	-3.514957842	-2.143502717	-2.299612563	0.939629532	0.626039989	-0.407770782	-0.350823545	0.607424934	-0.981511176	0.346077222	45.8	0.208774112	0.102329019	0.106446093	6.715653356	3.543670531	-2.751290686	0.02919242	0.171004531	0.097507434	0.013100783	1.8862806	1.88542841	7.516100529	3.877065989	4.288847973	6.433886023	1.551449998	-0.826636847	0.573529304	4.090227775	-0.966886174	0.496216314	0.544499196
Illinois	Massac County	17127	0.165586745	0.276780468	-0.318073426	-0.37045663	-0.535796448	1.317986117	-1.514700712	-1.516768717	-2.594758115	-2.526067301	0.140275336	-2.559056048	-3.834986716	-3.514957842	-1.796574333	-1.802509718	1.00885343	0.614513918	-0.428964315	-0.334319815	0.598195978	-1.030093886	0.347494246	46	0.216091619	0.108336754	0.107755865	6.693280212	3.522306512	-2.808222388	0.027360121	0.165337757	0.100106599	0.012925775	1.872219609	1.86845299	8.158729944	4.057421392	4.719340854	6.836838706	1.441066407	-0.782599343	0.593965616	4.217769444	-0.943887374	0.501970865	0.560947155
Illinois	Menard County	17129	0.176186679	0.232869476	-0.311554493	-0.387335712	-0.485008175	1.639552604	-2.32269811	-2.361841621	-2.743554045	-2.807185133	0.107170586	-2.529767811	-4.080952799	-3.782547134	-2.069184076	-2.12237202	0.926907871	0.615084973	-0.421481447	-0.343333659	0.585027231	-1.046803297	0.332334241	44.3	0.215727468	0.109135142	0.106593325	6.587867637	3.484283271	-2.840124346	0.030091824	0.173288612	0.100021397	0.01041425	1.896877046	1.896346082	7.009814533	3.847495295	3.900460169	6.302208011	1.626648268	-0.883690608	0.534444063	3.868014727	-1.011792717	0.482659617	0.54727752
Illinois	Mercer County	17131	0.176427275	0.22884865	-0.30235428	-0.409283685	-0.468800807	1.533469774	-2.375546418	-2.516322427	-2.773331779	-3.07410415	0.12481322	-2.544957886	-3.884193677	-3.584830088	-1.894096678	-1.862195421	1.012898027	0.6218268	-0.406233635	-0.356553816	0.601830308	-0.98716578	0.339092143	45.8	0.211441047	0.10604492	0.105397126	6.68580586	3.519617727	-2.751290686	0.03117085	0.176699321	0.095237176	0.012568209	1.891287846	1.890606126	7.255712588	3.853041034	4.096804967	6.325620034	1.276691529	-0.86250747	0.536276636	3.832550437	-1.007992559	0.483050908	0.531028109
Illinois	Monroe County	17133	0.191434037	0.214958175	-0.302826706	-0.408202408	-0.464232211	1.541296555	-2.647252855	-2.664278484	-2.867122473	-2.937104375	0.128231937	-2.405890768	-3.837572106	-3.837572106	-2.080147782	-2.089237822	1.247908994	0.607956001	-0.415525391	-0.357306985	0.568380211	-1.070307527	0.313950821	44.1	0.220285667	0.113809933	0.106476734	6.534523701	3.464956421	-2.751290686	0.034966432	0.187139772	0.101811782	0.009210805	1.91517157	1.914809048	6.033226417	3.603797032	3.738960123	5.995737714	1.381656483	-0.938729658	0.490080855	3.582611289	-1.059513229	0.468118855	0.531990987
Illinois	Montgomery County	17135	0.174063414	0.441967228	-0.280550187	-0.455047272	-0.470860691	1.262982394	-1.479468374	-2.647159632	-2.862151473	-2.934644656	0.129022832	-2.550288166	-3.606675041	-3.84839828	-1.923332678	-2.181624785	1.049244494	0.63830056	-0.373844749	-0.383587548	0.590584506	-1.034899689	0.337211433	46.3	0.201063856	0.101324291	0.099740565	6.565059025	3.436966859	-2.751290686	0.029909331	0.173089782	0.102928953	0.01284678	1.887937635	1.887308005	7.381448927	3.923844763	3.779296455	6.50642363	1.623456048	-0.811375024	0.590058142	4.017123677	-0.954675458	0.493251117	0.558934542
Illinois	Morgan County	17137	0.172848912	0.462230965	-0.296154268	-0.42307592	-0.526839707	1.21935543	-1.317832429	-1.672761821	-2.509914437	-2.864012819	0.160451537	-2.43706437	-3.412021985	-3.825204601	-1.792288477	-1.970745203	1.24128926	0.656534215	-0.389544312	-0.347558304	0.58686389	-1.054185654	0.337418272	44.4	0.18973301	0.097838067	0.091895943	6.46529195	3.408513842	-2.511411273	0.028641685	0.170692451	0.102704769	0.011617852	1.890042951	1.890795562	7.356132315	3.894571848	4.087249702	6.551387543	1.599883072	-0.798297542	0.579711048	4.126711694	-0.961502399	0.495778922	0.562134995
Illinois	Moultrie County	17139	0.173674898	0.300888112	-0.31124203	-0.388114549	-0.481241527	1.712070311	-2.383141753	-2.445273516	-2.860053186	-2.818689107	0.107499909	-2.780924386	-3.68218252	-3.857230465	-2.040824021	-2.104437862	0.994483078	0.558498797	-0.443394784	-0.369025827	0.57888273	-1.067276357	0.329146405	41.1	0.25267323	0.128130095	0.124544135	6.300793601	3.37079953	-2.703360112	0.028558283	0.169345483	0.109545299	0.011034722	1.894311284	1.894959977	6.870186472	3.762126235	3.998332638	6.537924257	1.667733053	-0.835581803	0.565359622	4.034437877	-0.977156232	0.492936779	0.547323313
Illinois	Ogle County	17141	0.181087173	0.218190604	-0.304620828	-0.404053891	-0.480514755	1.47124756	-2.143357622	-2.273074209	-2.666891194	-2.740492598	0.142014736	-2.434888249	-3.40239112	-3.472778663	-1.269152918	-1.289370617	1.62808897	0.603986447	-0.416784859	-0.359312675	0.576653382	-1.05353233	0.321482359	43.1	0.22283535	0.112869511	0.109966839	6.496152708	3.453815005	-2.727756174	0.031344268	0.177288494	0.101821827	0.009775302	1.896553648	1.894064834	7.01312864	3.842154791	3.821758828	6.134906916	1.405175546	-0.823857406	0.556238836	3.872372936	-0.9864429	0.486190413	0.542862009
Illinois	Peoria County	17143	0.175769893	0.29944804	-0.314132417	-0.380809142	-0.612391236	0.851796756	-1.055010081	-1.001644529	-2.658696597	-2.712733437	0.278229139	-1.713185582	-3.52754548	-3.439178223	-1.593751201	-1.601023437	1.750754329	0.582649633	-0.439859584	-0.350909362	0.560132261	-1.113785834	0.314307936	39.6	0.236686103	0.121946094	0.114741009	6.172519745	3.323191396	-2.493102353	0.028051534	0.169072461	0.116818544	0.010191926	1.888655219	1.89274607	7.360260078	3.925682318	3.88373679	6.413772425	1.524396122	-0.806233279	0.571637453	3.939472894	-0.959088548	0.493574869	0.561875014
Illinois	Perry County	17145	0.172911384	0.263043821	-0.303524679	-0.406596517	-0.510575287	1.028846237	-1.093358166	-1.98598283	-2.481497914	-2.958356033	0.149594761	-2.676819558	-3.540816065	-3.474084856	-1.601147346	-2.14432682	1.077707415	0.650229884	-0.41592494	-0.412062312	0.576474679	-1.060884754	0.323506912	45.2	0.19363267	0.09935078	0.094282889	6.403124237	3.367863292	-2.706804671	0.02931357	0.171549942	0.0948121	0.010901746	1.892462001	1.890806422	7.10596759	3.820052901	4.15457472	6.413286201	1.588943643	-0.815851376	0.574501594	3.892145413	-0.968357419	0.487422403	0.564208052
Illinois	Piatt County	17147	0.18246607	0.163942255	-0.304283952	-0.404838025	-0.471462056	1.560667658	-2.393706884	-2.579724857	-2.934231329	-3.133586001	0.131324288	-2.550446243	-3.733877484	-3.36724748	-2.126998523	-2.106092934	1.087604063	0.607415377	-0.415883066	-0.357349704	0.583080994	-1.03988071	0.327126501	44	0.220632424	0.112458171	0.108175254	6.542170894	3.464956421	-2.766542454	0.031790173	0.178383444	0.10288792	0.009729341	1.899508143	1.898360483	6.702450362	3.793391504	3.713271067	6.209281969	1.464191371	-0.921675729	0.511077526	3.65017876	-1.040131404	0.473048094	0.537405
Illinois	Pike County	17149	0.18162718	0.315354275	-0.301002087	-0.412353785	-0.47599944	1.563364664	-1.895338182	-2.700457862	-2.849307746	-3.191362222	0.120187369	-2.793827256	-3.491717986	-4.185331488	-2.07809415	-2.223481893	0.855133885	0.600149466	-0.415917704	-0.363790645	0.597059494	-1.016815702	0.341522691	44.4	0.225307857	0.116253169	0.109055688	6.526867549	3.442601241	-2.767324232	0.031409157	0.177308663	0.11166049	0.011311327	1.885431932	1.884428954	7.450709766	3.939848036	4.123442939	5.979093907	1.450557009	-0.781157318	0.595104944	4.197404693	-0.94244722	0.501406895	0.548364699
Illinois	Pope County	17151	0.182136286	0.402318836	-0.289032431	-0.438104755	-0.49911167	1.218050965	-1.422195907	-1.801293055	-2.444652297	-2.416631129	0.11880395	-2.620683108	-2.921531813	-3.514957842	-2.008080619	-2.129444268	1.066605244	0.609162434	-0.41592494	-0.30620575	0.656709688	-0.855195921	0.379003646	55.3	0.219512413	0.112616682	0.106681584	7.314369419	3.73490226	-2.751290686	0.03316598	0.182261931	0.077370258	0.009337845	1.898827042	1.893711509	7.123550541	3.877230745	4.060739671	6.491033	1.488268615	-0.837042615	0.561767005	3.908616292	-0.982740976	0.488074314	0.548597176
Illinois	Pulaski County	17153	0.165255429	0.157905914	-0.315178186	-0.378108019	-0.645655155	0.726035142	-0.837829732	-0.792633278	-2.384606439	-2.496549232	0.097896292	-2.471733218	-3.42494749	-3.724823621	-1.907590488	-1.894591439	0.955058657	0.619473741	-0.421998105	-0.338577182	0.614012922	-0.977398108	0.355173308	46.4	0.212934458	0.105530522	0.107404936	6.730527468	3.522306512	-2.667988932	0.027247858	0.165590773	0.102458381	0.014059107	1.882331361	1.87627937	7.972018411	3.972272792	4.336696928	7.13584989	1.583765368	-0.674188756	0.651962253	4.522257739	-0.873556511	0.520195088	0.591821652
Illinois	Putnam County	17155	0.184334869	0.070438927	-0.291524162	-0.432937086	-0.446842389	1.338699475	-2.343767025	-2.503425274	-2.913382271	-2.717217015	0.120356897	-2.343767025	-3.478278593	-3.456561806	-1.486994618	-1.523293287	1.378922397	0.641338912	-0.391666736	-0.358106493	0.61408655	-0.951301197	0.345987378	48.4	0.199164617	0.105245816	0.093919801	6.841052551	3.562154989	-2.751290686	0.033317349	0.182677043	0.090501824	0.009584551	1.896183241	1.892686316	6.949095893	3.857669001	3.601388353	6.084003596	1.348110068	-0.889335238	0.524465225	3.675533668	-1.025582042	0.476316534	0.542249531
Illinois	Randolph County	17157	0.171383711	0.263043821	-0.303524679	-0.406596517	-0.517075719	1.018176058	-1.040677927	-1.823633909	-2.746064282	-2.777645003	0.132559948	-2.552636157	-3.325170755	-3.721735586	-1.614563923	-2.051883172	1.110271263	0.654855848	-0.41592494	-0.410137877	0.578623379	-1.067293102	0.328755297	45.5	0.190769359	0.097037058	0.093733301	6.496152708	3.419951893	-2.693635634	0.02876949	0.170014065	0.100347358	0.011925989	1.887425149	1.885843165	7.310430369	3.919483067	4.01721745	6.571903827	1.433449794	-0.795359962	0.572477199	3.903738482	-0.96459742	0.487999673	0.560122537
Illinois	Richland County	17159	0.172080034	0.286291223	-0.306693868	-0.399173862	-0.480695402	1.519173159	-2.256119009	-2.434702756	-2.792486379	-2.728065539	0.156984188	-2.298514824	-4.184010305	-3.886310189	-2.047680992	-1.997528009	1.159857462	0.599469027	-0.424282945	-0.354205331	0.595137505	-1.019847589	0.339496937	44.4	0.225747148	0.117064108	0.10868404	6.534523701	3.456607096	-2.73578106	0.029008529	0.170530005	0.102195178	0.012055406	1.887263571	1.886362728	7.465832103	3.930402323	3.850075897	6.510515523	1.576110894	-0.780634554	0.607191531	4.283817988	-0.933122601	0.504134754	0.553265848
Illinois	Rock Island County	17161	0.178582321	0.318572305	-0.307366392	-0.397569898	-0.569284852	1.021686827	-1.236933152	-1.277196208	-2.524406963	-2.472361335	0.240643003	-1.899273337	-3.672747797	-3.60609314	-1.173554972	-1.186286482	1.998502272	0.604616705	-0.421911485	-0.352428021	0.582529071	-1.060849387	0.332790175	42.1	0.222429971	0.114239189	0.108191782	6.363961031	3.391211443	-2.411909482	0.029679559	0.174524584	0.108204246	0.010876464	1.893099879	1.892757691	7.157635861	3.848866405	3.857706495	6.443213421	1.47957531	-0.76931074	0.573687301	4.011815928	-0.963810082	0.492559082	0.572806858
Illinois	St. Clair County	17163	0.177365883	0.259848358	-0.317187756	-0.372825207	-0.643795158	0.719490206	-0.853726017	-0.781219922	-2.689141676	-2.743035291	0.184888368	-2.031484704	-3.330732098	-3.296317176	-1.655234106	-1.676361208	1.462302477	0.58803997	-0.44093738	-0.344549568	0.547406763	-1.151096569	0.305641399	40.7	0.233163358	0.119445252	0.113719106	6.260990337	3.350137367	-2.69725761	0.029685566	0.172676535	0.109175271	0.01048674	1.883516453	1.892092883	7.533596407	3.969947273	4.114011156	6.449550276	1.546295835	-0.755491135	0.605093403	4.12292511	-0.936421975	0.498734251	0.587373101
Illinois	Saline County	17165	0.17112642	0.334730532	-0.308281921	-0.395369398	-0.511469199	1.367023209	-1.628943946	-1.829292946	-2.63831886	-2.578345298	0.135948513	-2.431265004	-3.139852879	-3.524348475	-2.057034284	-2.063355214	1.00147076	0.618001727	-0.422244073	-0.339640863	0.589528473	-1.04170709	0.337703533	45.2	0.213870141	0.113491273	0.100379869	6.557438524	3.439786358	-2.772662711	0.029106372	0.170667395	0.108790255	0.014602337	1.867908562	1.868814651	8.083272064	4.018629399	4.424076009	6.984933582	1.651181062	-0.748154599	0.622261853	4.44111493	-0.910706646	0.513204958	0.5624262
Illinois	Sangamon County	17167	0.1788448	0.274310539	-0.318687008	-0.368800652	-0.577417528	1.031260003	-1.213530512	-1.163295709	-2.85762671	-2.862475697	0.219763678	-1.958647337	-3.643933576	-3.707300706	-1.922320515	-1.909057023	1.479162941	0.607293361	-0.435678276	-0.332679503	0.568844058	-1.105322272	0.324966569	42.2	0.220710707	0.113371182	0.107340525	6.387487769	3.399884656	-2.55040097	0.030243082	0.175094799	0.106335305	0.010793513	1.892216035	1.894963053	7.117428208	3.88119909	3.895853581	6.420652684	1.521530341	-0.802732372	0.576895828	4.262111056	-0.965744177	0.496305511	0.571808819
Illinois	Schuyler County	17169	0.168741208	0.408986522	-0.280599162	-0.454952109	-0.460500252	1.238390247	-1.535979204	-2.140204288	-2.875891374	-3.130902882	0.101162401	-2.529283414	-3.478278593	-3.514957842	-1.852736745	-2.038021255	1.465853858	0.66882816	-0.360932871	-0.375522118	0.616520626	-0.946798915	0.348290319	47.7	0.182181851	0.088505728	0.093677123	6.841052551	3.583047871	-2.575195566	0.029033491	0.17142533	0.089329298	0.013742135	1.87872399	1.876627113	7.874115324	3.971521437	3.801799702	6.69611418	1.309630167	-0.803115768	0.584386603	4.095471582	-0.956458151	0.495604407	0.559851277
Illinois	Scott County	17171	0.188659635	0.205561531	-0.308372352	-0.395150964	-0.474394907	1.610709807	-2.372371254	-2.69447796	-2.849287825	-3.092095719	0.084667127	-2.740211572	-3.478278593	-2.296666918	-2.092632935	-2.203261877	0.972265199	0.623050512	-0.420073307	-0.337707793	0.581198448	-1.065283327	0.332085458	44.9	0.210665512	0.111493628	0.099172884	6.625707509	3.497957993	-2.525073306	0.034107078	0.186039531	0.093199325	0.009494032	1.885660789	1.884214801	7.587335987	3.986543914	4.008938345	6.576222984	1.488832634	-0.819549348	0.5808637	4.080035433	-0.962325801	0.496440312	0.546204824
Illinois	Shelby County	17173	0.179559564	0.21161882	-0.302840481	-0.408170813	-0.463435375	1.582588839	-2.579097167	-2.857702499	-2.803381657	-2.992287285	0.117417598	-2.755106048	-3.55542247	-3.730734281	-2.214562894	-2.266870667	0.779613789	0.622796309	-0.41116786	-0.3494034	0.614255662	-0.964253809	0.350978242	46.5	0.210826552	0.109920571	0.100906981	6.723094526	3.524991198	-2.751290686	0.03135206	0.177211769	0.102664339	0.01137199	1.905443491	1.904409089	6.808390203	3.798266846	3.685749912	6.406146439	1.473194909	-0.824056775	0.578289604	4.032739693	-0.965266415	0.49398093	0.544763304
Illinois	Stark County	17175	0.169585249	0.258247655	-0.304130364	-0.405194723	-0.472368067	1.462495255	-2.472302509	-2.280463003	-2.949166138	-2.882274541	0.141095774	-2.405374127	-3.425515434	-3.425515434	-2.01170054	-1.971788328	1.049690298	0.616968785	-0.408597824	-0.357891696	0.610580922	-0.975655436	0.34909092	46	0.214527395	0.106141022	0.108387372	6.723094526	3.543670531	-2.668088269	0.028694631	0.169915926	0.103301312	0.014227881	1.884698361	1.883582776	7.507138915	3.946034718	4.002290355	6.287908276	1.543695632	-0.829883363	0.572288318	4.024461098	-0.968641207	0.49505134	0.540794038
Illinois	Stephenson County	17177	0.177092727	0.265845696	-0.313123375	-0.383385617	-0.556003552	1.097334319	-1.28528452	-1.279859381	-2.821977348	-2.809211415	0.145137676	-2.407680193	-3.532913121	-3.742841544	-1.635925117	-1.701375385	1.355873331	0.619866931	-0.421792138	-0.338473468	0.616489584	-0.983322666	0.361092623	47.2	0.212684716	0.107646287	0.105039429	6.760177512	3.533020818	-2.635945971	0.030546745	0.175462261	0.103431668	0.012293687	1.897961607	1.900016668	6.963173322	3.843135461	3.900460169	6.14533985	1.405517107	-0.781788807	0.600505193	4.267460904	-0.942261979	0.50243206	0.552824321
Illinois	Tazewell County	17179	0.178903289	0.269054932	-0.308028709	-0.395979984	-0.488959771	1.52191394	-2.050948846	-2.310950553	-2.735873459	-2.834071501	0.155974305	-2.257715295	-3.719701649	-3.886122224	-1.864170509	-1.963033507	1.207665827	0.600045079	-0.423254441	-0.354939563	0.57804366	-1.068271211	0.328163105	42.9	0.225375233	0.114656964	0.110719269	6.434283177	3.417099555	-2.641810599	0.030818985	0.176208341	0.102143213	0.010956745	1.896037594	1.894954477	7.022486492	3.835183942	3.830638728	6.34314883	1.517855419	-0.886816259	0.529532823	3.823978308	-1.016969371	0.481233589	0.530024441
Illinois	Union County	17181	0.173063316	0.323925827	-0.300066141	-0.414457841	-0.478117985	1.407409065	-2.084719128	-2.291988479	-2.358070561	-2.522377856	0.12811325	-2.540100598	-3.916861305	-3.52107842	-1.535750743	-1.623779033	1.401400047	0.622784739	-0.404456256	-0.357956439	0.602544181	-0.985964035	0.33981567	45.4	0.210833883	0.107068796	0.103766087	6.6633325	3.511526623	-2.751290686	0.029822906	0.172839735	0.101928988	0.01345203	1.881347417	1.879407866	7.688677984	3.967427004	4.155347054	6.749730213	1.70918513	-0.776690478	0.609633743	4.217554685	-0.932322625	0.502605987	0.553945458
Illinois	Vermilion County	17183	0.1713514	0.337255839	-0.30283379	-0.40818616	-0.56615627	0.988755633	-1.134738515	-1.179151003	-2.688884588	-2.703117955	0.158222219	-2.28495224	-3.673257041	-3.835055043	-1.544773734	-1.619100488	1.31680475	0.587714361	-0.422031105	-0.367487398	0.583209015	-1.051542518	0.330997563	42.7	0.233375693	0.119513131	0.113863562	6.403124237	3.402765915	-2.693832203	0.028247901	0.168468555	0.110084205	0.01247493	1.874622356	1.880380441	7.877131947	4.028144508	4.425438049	6.925050719	1.53529412	-0.746016967	0.609657185	4.25758011	-0.925612676	0.504789607	0.567558487
Illinois	Wabash County	17185	0.183551713	0.196952885	-0.297575448	-0.419976879	-0.475140729	1.397745156	-2.216282972	-2.389248186	-2.830709359	-2.805902114	0.195449568	-2.337082222	-3.458143517	-4.056478005	-1.70734404	-1.924695395	1.243484995	0.606289334	-0.413776166	-0.360954379	0.59795795	-1.006839425	0.339653623	45.2	0.221355167	0.118316972	0.103039194	6.526867549	3.42564234	-2.700940415	0.030858242	0.17876317	0.106642054	0.009896833	1.903497019	1.902790799	6.721577812	3.72289964	4.156697947	6.105092943	1.558228422	-0.823566934	0.576287884	4.028976501	-0.968500635	0.493057805	0.542330676
[truncated: 2,337 more rows]
[truncated: 71 more columns]
