# Supplementary material for: A large-scale machine learning study of sociodemographic factors contributing to COVID-19 severity
Source: Front Big Data. 2023 Mar 24;6:1038283. doi: 10.3389/fdata.2023.1038283 (PMC10080051; doi:10.3389/fdata.2023.1038283)
Supplement: Supplementary file 3 [file Data_Sheet_3.CSV]

abbreviated_column_names	full_column_names
Annual pop. change	Numeric change in resident total population 7/1/2018 to 7/1/2019
Quarters	Group Quarters total population estimate 2019
Male	Male population
Female	Female population
White male	White male
White female	White female
Black male	Black male
Black female	Black female
Native males	American Indian male
Native female	American Indian female
Asian male	Asian male
Asian female	Asian female
Hawwaiian male	Native Hawaiian male
Hawwaiian female	Native Hawaiian female
Hispanic male	Hispanic male
Hispanic female	Hispanic female
Foreign born	ForeignBornPercentage
Population 18+	Total population age 18 years and over
Males 18+	Male population age 18 years and over
Female 18+	Female population age 18 years and over
Population 65+	Total population age 65 years and over
Male 65+	Male population age 65 years and over
Female 65+	Female population age 65 years and over
Female med. age	Median age for female population
Population 18-	Total population under age 18
Male 18-	Male population under age 18
Female 18-	Female population under age 18
Median age	Median age for total population
Male med. age	Median age for male population
Internat. migration	Net international migration 2019
Dom. migration total	Net domestic migration 2019
Total migration total	Net migration 2019
Births total	Births 2019
Deaths total	Deaths 2019
Life expectancy	Life expectancy raw value
Life expectancy (white)	Life expectancy (White)
Premature mortality	Premature age-adjusted mortality raw value
Premature deaths	Premature death raw value
CRD mortality	Chronic Respiratory diseses Mortality Rate in 100000 2014
CVD mortality	Cardiovascular diseses Mortality Rate in 100000 2014
LRI mortality	Lower respiratory infections Mortality Rate in 100000 2014
Poor or fair health	Poor or fair health raw value
Physical illness	Poor physical health days raw value
Mental illness	Poor mental health days raw value
Physical distress	Frequent physical distress raw value
Mental distress	Frequent mental distress raw value
Sleep deprivation	Insufficient sleep raw value
Diabetes	Diabetes prevalence raw value
HIV	HIV prevalence raw value
Low birthweight	Low birthweight raw value
Adult smoking	Adult smoking raw value
Daily smoking	Daily smoking prevalence
Obesity	Adult obesity raw value
Male obesity	Prevalence 2011 (%)Male Obesity
Female obesity	Prevalence 2011 (%)Female Obesity
Food quality	Food environment index raw value
Dringking	Excessive drinking raw value
Alcohol traffic deaths	Alcohol-impaired driving deaths raw value
STI	Sexually transmitted infections raw value
Hypertension male	Hypertnsion Male 2009
Hypertension female	Hypertnsion Female 2009
Physical inactivity	Physical inactivity raw value
Exercise	Access to exercise opportunities raw value
Any activity male	Prevalence 2011 (%)Male Any Physical Aactivity
Any activity female	Prevalence 2011 (%)Female Any Physical Aactivity
Suffcient activity male	Prevalence 2011 (%)Male Sufficient Physical Aactivity
Suffcient activity female	Prevalence 2011 (%)Female Sufficient Physical Aactivity
Teen births	Teen births raw value
Uninsured	Uninsured raw value
Uninsured adults	Uninsured adults raw value
Uninsured children	Uninsured children raw value
Primary physicians	Primary care physicians raw value
Dentists	Dentists raw value
Psychiatrists	Mental health providers raw value
Primary care - other	Other primary care providers raw value
Hospital beds	Hospital beds
Preventable hospitalization	Preventable hospital stays raw value
Mammography	Mammography screening raw value
Flu vaccination	Flu vaccinations raw value
High school graduation	High school graduation raw value
Associate degree	Number of persons with an associates degree
No high school	No high school
High school only	High school only
College	Some college raw value
Some college	Some college experience
College degree 4+ years	College degree 4-years or more
Unemployment	Unemployment raw value
Child poverty	Children in poverty raw value
Inequality	Income inequality raw value
Single-parented kids	Children in single-parent households raw value
Social associations	Social associations raw value
Injury deaths	Injury deaths raw value
Violent crimes	Violent crime raw value
Poverty perc.	Poverty ALL percentage
Deep poverty	Deep_Poverty_All
Air pollution	Air pollution - particulate matter raw value
Housing problems	Severe housing problems raw value
High housing costs	Percentage of households with high housing costs
Severe housing costs	Severe housing cost burden raw value
Household income	Median household income raw value
Household income (Hispanic)	Median household income (Hispanic)
Household income (White)	Median household income (White)
Per capita income	PerCapitaIncome
Residental segregation	Residential segregation - non-White/White raw value
Homeownership	Homeownership raw value
Occupied houses	Total number of occupied housing units
Households num.	Total number of households
Overcrowding	Percentage of households with overcrowding
No kitchen/sewer	Percentage of households with lack of kitchen or plumbing facilities
Food insecurity	Food insecurity raw value
Limited healthy food	Limited access to healthy foods raw value
Traffic	Traffic volume raw value
Rural	% Rural raw value
Population density	County population density
