# Supplementary material for: A large-scale machine learning study of sociodemographic factors contributing to COVID-19 severity
Source: Front Big Data. 2023 Mar 24;6:1038283. doi: 10.3389/fdata.2023.1038283 (PMC10080051; doi:10.3389/fdata.2023.1038283)
Supplement: Supplementary file 4 [file Data_Sheet_4.CSV]

Supplementary Table 3
State County Start date End date Average M/R
Idaho ada 04/22/2020 05/31/2020 0.02634116366943199
Oklahoma adair 04/22/2020 05/21/2020 0.04545889330089469
Idaho adams 04/22/2020 05/31/2020 0
Washington adams 04/22/2020 05/31/2020 0
North Carolina alamance 04/22/2020 05/31/2020 0.038710135888171474
North Carolina alexander 04/22/2020 05/31/2020 0
Oklahoma alfalfa 04/22/2020 05/21/2020 0
North Carolina alleghany 04/22/2020 05/31/2020 0
Texas anderson 04/22/2020 05/31/2020 0
Texas andrews 04/22/2020 05/31/2020 0
Texas angelina 04/22/2020 05/31/2020 0.0060936248347024475
North Carolina anson 04/22/2020 05/31/2020 0.0019597161910669975
Texas aransas 04/22/2020 05/31/2020 0
Texas armstrong 04/22/2020 05/31/2020 0
North Carolina ashe 04/22/2020 05/31/2020 0
Washington asotin 04/22/2020 05/31/2020 0.10748209371467884
Texas atascosa 04/22/2020 05/31/2020 0.04967943956430798
Oklahoma atoka 04/22/2020 05/21/2020 0
Texas austin 04/22/2020 05/31/2020 0
Texas bandera 04/22/2020 05/31/2020 0
Idaho bannock 04/22/2020 05/31/2020 0
West Virginia barbour 04/22/2020 06/10/2020 0.15456349206349207
Texas bastrop 04/22/2020 05/31/2020 0.020297113046692444
Utah bear river 04/22/2020 06/10/2020 0.012327971477347897
North Carolina beaufort 04/22/2020 05/31/2020 0
Oklahoma beaver 04/22/2020 05/21/2020 0
Oklahoma beckham 04/22/2020 05/21/2020 0
Texas bee 04/22/2020 05/31/2020 0
Texas bell 04/22/2020 05/31/2020 0.013555252669599454
Oregon benton 04/22/2020 05/31/2020 0.12183700888861662
Washington benton 04/22/2020 05/31/2020 0.09568475244044364
West Virginia berkeley 04/22/2020 06/10/2020 0.01940069760624842
North Carolina bertie 04/22/2020 05/31/2020 0.037685878907779406
Texas bexar 04/22/2020 05/31/2020 0.03002643115921081
Idaho bingham 04/22/2020 05/31/2020 0
North Carolina bladen 04/22/2020 05/31/2020 0.013838192034880705
Idaho blaine 04/22/2020 05/31/2020 0.00995433693519685
Texas blanco 04/22/2020 05/31/2020 0.004772727272727273
Idaho bonner 04/22/2020 05/31/2020 0
Idaho bonneville 04/22/2020 05/31/2020 0
West Virginia boone 04/22/2020 06/10/2020 0
Texas bosque 04/22/2020 05/31/2020 0
Idaho boundary 04/22/2020 05/31/2020 0
Texas bowie 04/22/2020 05/31/2020 0.029827673805808863
West Virginia braxton 04/22/2020 06/10/2020 0
Texas brazoria 04/22/2020 05/31/2020 0.012194369880480317
Texas brazos 04/22/2020 05/31/2020 0.06431252757489582
West Virginia brooke 04/22/2020 06/10/2020 0
Texas brooks 04/22/2020 05/31/2020 0
Texas brown 04/22/2020 05/31/2020 0.12968635497807057
North Carolina brunswick 04/22/2020 05/31/2020 0.03815941881488455
Oklahoma bryan 04/22/2020 05/21/2020 0.10476158974610988
North Carolina buncombe 04/22/2020 05/31/2020 0.05267354856682109
North Carolina burke 04/22/2020 05/31/2020 0.07257451062285283
Texas burleson 04/22/2020 05/31/2020 0
Texas burnet 04/22/2020 05/31/2020 0
North Carolina cabarrus 04/22/2020 05/31/2020 0.04538597495151699
West Virginia cabell 04/22/2020 06/10/2020 0
Oklahoma caddo 04/22/2020 05/21/2020 0.09596023385549253
North Carolina caldwell 04/22/2020 05/31/2020 0.00963665429000707
Texas caldwell 04/22/2020 05/31/2020 0
Texas calhoun 04/22/2020 05/31/2020 0.08516864863145693
Texas callahan 04/22/2020 05/31/2020 0.08357142857142856
Idaho camas 04/22/2020 05/31/2020 0
Texas cameron 04/22/2020 05/31/2020 0.043069911757684334
Texas camp 04/22/2020 05/31/2020 0
Oklahoma canadian 04/22/2020 05/21/2020 0.02898505252469599
Idaho canyon 04/22/2020 05/31/2020 0.02304216566888433
Idaho caribou 04/22/2020 05/31/2020 0
Texas carson 04/22/2020 05/31/2020 0
Oklahoma carter 04/22/2020 05/21/2020 0.1781130443630443
North Carolina carteret 04/22/2020 05/31/2020 0.13493186613337477
Texas cass 04/22/2020 05/31/2020 0
Idaho cassia 04/22/2020 05/31/2020 0.06096515813060197
Texas castro 04/22/2020 05/31/2020 0.04952124257343523
North Carolina caswell 04/22/2020 05/31/2020 0.012179749897156441
North Carolina catawba 04/22/2020 05/31/2020 0.020627048396997427
Utah central utah 04/22/2020 06/10/2020 0
Texas chambers 04/22/2020 05/31/2020 0
North Carolina chatham 04/22/2020 05/31/2020 0.034401228056985624
Washington chelan 04/22/2020 05/31/2020 0.03841659061078421
North Carolina cherokee 04/22/2020 05/31/2020 0.04509381091617933
Oklahoma cherokee 04/22/2020 05/21/2020 0.03583572621503656
Texas cherokee 04/22/2020 05/31/2020 0.054382022067722226
Texas childress 04/22/2020 05/31/2020 0
Oklahoma choctaw 04/22/2020 05/21/2020 0
North Carolina chowan 04/22/2020 05/31/2020 0
Oklahoma cimarron 04/22/2020 05/21/2020 0
Oregon clackamas 04/22/2020 05/31/2020 0.032370460434378336
Washington clallam 04/22/2020 05/31/2020 0
Washington clark 04/22/2020 05/31/2020 0.0656776754489434
Oregon clatsop 04/22/2020 05/31/2020 0
North Carolina clay 04/22/2020 05/31/2020 0
Texas clay 04/22/2020 05/31/2020 0
North Carolina cleveland 04/22/2020 05/31/2020 0.03707516338259642
Oklahoma cleveland 04/22/2020 05/21/2020 0.07077345115158724
Texas collin 04/22/2020 05/31/2020 0.027887977904134158
Texas colorado 04/22/2020 05/31/2020 0
Oregon columbia 04/22/2020 05/31/2020 0
Washington columbia 04/22/2020 05/31/2020 0
North Carolina columbus 04/22/2020 05/31/2020 0.07168902185275713
Texas comal 04/22/2020 05/31/2020 0.0948385640313609
Oklahoma comanche 04/22/2020 05/21/2020 0.015298559163691593
Texas comanche 04/22/2020 05/31/2020 0.2015277777777778
Texas concho 04/22/2020 05/31/2020 0
Texas cooke 04/22/2020 05/31/2020 0
Oregon coos 04/22/2020 05/31/2020 0
Texas coryell 04/22/2020 05/31/2020 0.009995345126483887
Oklahoma cotton 04/22/2020 05/21/2020 0.2933333333333334
Washington cowlitz 04/22/2020 05/31/2020 0
Oklahoma craig 04/22/2020 05/21/2020 0
Texas crane 04/22/2020 05/31/2020 0.010029644268774705
North Carolina craven 04/22/2020 05/31/2020 0.06364787906971128
Oklahoma creek 04/22/2020 05/21/2020 0.0802530989074126
Oregon crook 04/22/2020 05/31/2020 0
Texas crosby 04/22/2020 05/31/2020 0.4583333333333333
North Carolina cumberland 04/22/2020 05/31/2020 0.02878144462534511
North Carolina currituck 04/22/2020 05/31/2020 0
Oregon curry 04/22/2020 05/31/2020 0
Idaho custer 04/22/2020 05/31/2020 0
Oklahoma custer 04/22/2020 05/21/2020 0
Texas dallam 04/22/2020 05/31/2020 0.07857914743924806
Texas dallas 04/22/2020 05/31/2020 0.03051949477778615
North Carolina dare 04/22/2020 05/31/2020 0.07689659755449228
North Carolina davidson 04/22/2020 05/31/2020 0.03784825029804719
North Carolina davie 04/22/2020 05/31/2020 0.051067539789329944
Utah davis 04/22/2020 06/10/2020 0.0056846517168678634
Texas dawson 04/22/2020 05/31/2020 0.034802790159527905
Texas dewitt 04/22/2020 05/31/2020 0.06310224089635855
Texas deaf smith 04/22/2020 05/31/2020 0.028466916333159953
Oklahoma delaware 04/22/2020 05/21/2020 0.14784691650012108
Texas delta 04/22/2020 05/31/2020 0
Texas denton 04/22/2020 05/31/2020 0.025669520600985346
Oregon deschutes 04/22/2020 05/31/2020 0
Oklahoma dewey 04/22/2020 05/21/2020 0
Texas dickens 04/22/2020 05/31/2020 0
Texas dimmit 04/22/2020 05/31/2020 0
Texas donley 04/22/2020 05/31/2020 0
Oregon douglas 04/22/2020 05/31/2020 0
Washington douglas 04/22/2020 05/31/2020 0.021531149539584703
North Carolina duplin 04/22/2020 05/31/2020 0.014707176863372196
North Carolina durham 04/22/2020 05/31/2020 0.032497898143715946
Texas duval 04/22/2020 05/31/2020 0
Texas eastland 04/22/2020 05/31/2020 0
Texas ector 04/22/2020 05/31/2020 0.04237613974709483
North Carolina edgecombe 04/22/2020 05/31/2020 0.04234075373094196
Texas el paso 04/22/2020 05/31/2020 0.023160762747594023
Texas ellis 04/22/2020 05/31/2020 0.04390609025024887
Idaho elmore 04/22/2020 05/31/2020 0.06300373099740451
Texas erath 04/22/2020 05/31/2020 0.07170033397974573
Texas falls 04/22/2020 05/31/2020 0
Texas fannin 04/22/2020 05/31/2020 0.036378688963705545
Texas fayette 04/22/2020 05/31/2020 0.05775236805870387
West Virginia fayette 04/22/2020 06/10/2020 0.03604619141725135
Washington ferry 04/22/2020 05/31/2020 0
Texas floyd 04/22/2020 05/31/2020 0
North Carolina forsyth 04/22/2020 05/31/2020 0.016106285403986335
Texas fort bend 04/22/2020 05/31/2020 0.024543076916868967
North Carolina franklin 04/22/2020 05/31/2020 0.17665877540603442
Texas franklin 04/22/2020 05/31/2020 0
Washington franklin 04/22/2020 05/31/2020 0.037179699948966985
Texas freestone 04/22/2020 05/31/2020 0
Idaho fremont 04/22/2020 05/31/2020 0
Texas frio 04/22/2020 05/31/2020 0
Texas gaines 04/22/2020 05/31/2020 0
Texas galveston 04/22/2020 05/31/2020 0.04277412142835909
Oklahoma garfield 04/22/2020 05/21/2020 0.057372725064877436
Oklahoma garvin 04/22/2020 05/21/2020 0.05308455433455433
North Carolina gaston 04/22/2020 05/31/2020 0.025038897770227497
North Carolina gates 04/22/2020 05/31/2020 0.011465579710144927
Idaho gem 04/22/2020 05/31/2020 0
Texas gillespie 04/22/2020 05/31/2020 0
Texas goliad 04/22/2020 05/31/2020 0
Texas gonzales 04/22/2020 05/31/2020 0.040105646619253574
Idaho gooding 04/22/2020 05/31/2020 0
Oklahoma grady 04/22/2020 05/21/2020 0.03892936238775898
Oklahoma grant 04/22/2020 05/21/2020 0
Oregon grant 04/22/2020 05/31/2020 0
Washington grant 04/22/2020 05/31/2020 0.016678949552002775
West Virginia grant 04/22/2020 06/10/2020 0
North Carolina granville 04/22/2020 05/31/2020 0.03450461465057089
Texas gray 04/22/2020 05/31/2020 0.005463997189021185
Washington grays harbor 04/22/2020 05/31/2020 0
Texas grayson 04/22/2020 05/31/2020 0.0016868823419180102
West Virginia greenbrier 04/22/2020 06/10/2020 0
North Carolina greene 04/22/2020 05/31/2020 0.01625040507802131
Oklahoma greer 04/22/2020 05/21/2020 0.09747990397580561
Texas gregg 04/22/2020 05/31/2020 0.007401828754524864
Texas grimes 04/22/2020 05/31/2020 0.03353192831897646
Texas guadalupe 04/22/2020 05/31/2020 0
North Carolina guilford 04/22/2020 05/31/2020 0.06092081980461037
Texas hale 04/22/2020 05/31/2020 0.12194322644656638
North Carolina halifax 04/22/2020 05/31/2020 0.012288178582942436
Texas hamilton 04/22/2020 05/31/2020 0.02767857142857143
West Virginia hampshire 04/22/2020 06/10/2020 0.08449025057288002
West Virginia hancock 04/22/2020 06/10/2020 0.0016666666666666666
Texas hansford 04/22/2020 05/31/2020 0.0939377675987583
Texas hardin 04/22/2020 05/31/2020 0.031562249608441874
West Virginia hardy 04/22/2020 06/10/2020 0.0008
North Carolina harnett 04/22/2020 05/31/2020 0.06432928762409187
Oklahoma harper 04/22/2020 05/21/2020 0
Texas harris 04/22/2020 05/31/2020 0.0194966931531493
Texas harrison 04/22/2020 05/31/2020 0.07280158256402647
West Virginia harrison 04/22/2020 06/10/2020 0.02870070050780493
Texas hartley 04/22/2020 05/31/2020 0.14172979797979798
Oklahoma haskell 04/22/2020 05/21/2020 0
Texas hays 04/22/2020 05/31/2020 0.00947148626192512
North Carolina haywood 04/22/2020 05/31/2020 0
Texas hemphill 04/22/2020 05/31/2020 0
North Carolina henderson 04/22/2020 05/31/2020 0.11812130628788334
Texas henderson 04/22/2020 05/31/2020 0.0017543859649122805
North Carolina hertford 04/22/2020 05/31/2020 0.024868572031168164
Texas hidalgo 04/22/2020 05/31/2020 0.018992124759803518
Texas hill 04/22/2020 05/31/2020 0.05265426848917225
Texas hockley 04/22/2020 05/31/2020 0.045405456284864684
North Carolina hoke 04/22/2020 05/31/2020 0.0012015193648283206
Texas hood 04/22/2020 05/31/2020 0.14301208184436076
Oregon hood river 04/22/2020 05/31/2020 0
Texas hopkins 04/22/2020 05/31/2020 0
Texas houston 04/22/2020 05/31/2020 0
Texas howard 04/22/2020 05/31/2020 0.21630952380952378
Texas hunt 04/22/2020 05/31/2020 0.05236177300750884
Texas hutchinson 04/22/2020 05/31/2020 0
Idaho idaho 04/22/2020 05/31/2020 0
North Carolina iredell 04/22/2020 05/31/2020 0.037682555570415846
Washington island 04/22/2020 05/31/2020 0.0508660893248742
Texas jack 04/22/2020 05/31/2020 0
North Carolina jackson 04/22/2020 05/31/2020 0.022464813769161596
Oklahoma jackson 04/22/2020 05/21/2020 0.01778613199665831
Oregon jackson 04/22/2020 05/31/2020 0
Texas jackson 04/22/2020 05/31/2020 0.02779207516339869
West Virginia jackson 04/22/2020 06/10/2020 0.1147221841513808
Texas jasper 04/22/2020 05/31/2020 0.053229439218229355
Idaho jefferson 04/22/2020 05/31/2020 0
Oklahoma jefferson 04/22/2020 05/21/2020 0
Oregon jefferson 04/22/2020 05/31/2020 0
Texas jefferson 04/22/2020 05/31/2020 0.0625281185044823
Washington jefferson 04/22/2020 05/31/2020 0
West Virginia jefferson 04/22/2020 06/10/2020 0.009413363306360516
Idaho jerome 04/22/2020 05/31/2020 0.02722147773862612
Texas jim wells 04/22/2020 05/31/2020 0
Texas johnson 04/22/2020 05/31/2020 0.03417769534708727
North Carolina johnston 04/22/2020 05/31/2020 0.07644702969568937
Oklahoma johnston 04/22/2020 05/21/2020 0
North Carolina jones 04/22/2020 05/31/2020 0.12961383987380082
Texas jones 04/22/2020 05/31/2020 0
Oregon josephine 04/22/2020 05/31/2020 0.04360683816776494
West Virginia kanawha 04/22/2020 06/10/2020 0.06363787266779217
Texas karnes 04/22/2020 05/31/2020 0
Texas kaufman 04/22/2020 05/31/2020 0.007781536999559263
Oklahoma kay 04/22/2020 05/21/2020 0.14094055112023227
Texas kendall 04/22/2020 05/31/2020 0
Texas kerr 04/22/2020 05/31/2020 0
Washington king 04/22/2020 05/31/2020 0.07249952034090285
Oklahoma kingfisher 04/22/2020 05/21/2020 0
Oklahoma kiowa 04/22/2020 05/21/2020 0
Washington kitsap 04/22/2020 05/31/2020 0.012968709193271305
Washington kittitas 04/22/2020 05/31/2020 0
Oregon klamath 04/22/2020 05/31/2020 0
Texas kleberg 04/22/2020 05/31/2020 0.09148115773115773
Washington klickitat 04/22/2020 05/31/2020 0.10067954981035476
Texas knox 04/22/2020 05/31/2020 0
Idaho kootenai 04/22/2020 05/31/2020 0
Texas la salle 04/22/2020 05/31/2020 0
Texas lamar 04/22/2020 05/31/2020 0.03681177094044867
Texas lamb 04/22/2020 05/31/2020 0
Texas lampasas 04/22/2020 05/31/2020 0
Oregon lane 04/22/2020 05/31/2020 0.033293181104468904
Idaho latah 04/22/2020 05/31/2020 0
Oklahoma latimer 04/22/2020 05/21/2020 0.2033333333333334
Texas lavaca 04/22/2020 05/31/2020 0.1241991341991342
Oklahoma le flore 04/22/2020 05/21/2020 0.035714285714285705
North Carolina lee 04/22/2020 05/31/2020 0.004891465069900358
Texas lee 04/22/2020 05/31/2020 0.0010416666666666667
North Carolina lenoir 04/22/2020 05/31/2020 0.04181471103449992
Texas leon 04/22/2020 05/31/2020 0
Idaho lewis 04/22/2020 05/31/2020 0
Washington lewis 04/22/2020 05/31/2020 0.09705539029239588
West Virginia lewis 04/22/2020 06/10/2020 0.057857142857142864
Texas liberty 04/22/2020 05/31/2020 0.020528233238920356
Texas limestone 04/22/2020 05/31/2020 0.06725970214780956
Idaho lincoln 04/22/2020 05/31/2020 0
North Carolina lincoln 04/22/2020 05/31/2020 0
Oklahoma lincoln 04/22/2020 05/21/2020 0.07212373253394926
Oregon lincoln 04/22/2020 05/31/2020 0
Washington lincoln 04/22/2020 05/31/2020 0
West Virginia lincoln 04/22/2020 06/10/2020 0
Oregon linn 04/22/2020 05/31/2020 0.08020711694520335
Texas live oak 04/22/2020 05/31/2020 0
Texas llano 04/22/2020 05/31/2020 0
Oklahoma logan 04/22/2020 05/21/2020 0.0446358543417367
West Virginia logan 04/22/2020 06/10/2020 0.06885367487689469
Oklahoma love 04/22/2020 05/21/2020 0
Texas lubbock 04/22/2020 05/31/2020 0.0798718392539617
Texas lynn 04/22/2020 05/31/2020 0.18964285714285714
North Carolina macon 04/22/2020 05/31/2020 0.282082279380102
Idaho madison 04/22/2020 05/31/2020 0
Texas madison 04/22/2020 05/31/2020 0
Oklahoma major 04/22/2020 05/21/2020 0.2849999999999999
Oregon malheur 04/22/2020 05/31/2020 0
Oregon marion 04/22/2020 05/31/2020 0.03132038055075348
Texas marion 04/22/2020 05/31/2020 0.0078125
West Virginia marion 04/22/2020 06/10/2020 0.04141255257382886
Oklahoma marshall 04/22/2020 05/21/2020 0
West Virginia marshall 04/22/2020 06/10/2020 0
North Carolina martin 04/22/2020 05/31/2020 0.05173140153942728
Texas martin 04/22/2020 05/31/2020 0.225
Texas mason 04/22/2020 05/31/2020 0
Washington mason 04/22/2020 05/31/2020 0.03223322455872547
West Virginia mason 04/22/2020 06/10/2020 0
Texas matagorda 04/22/2020 05/31/2020 0.0605411531093352
Texas maverick 04/22/2020 05/31/2020 0.0032002547822997996
Oklahoma mayes 04/22/2020 05/21/2020 0.15544280800421156
Oklahoma mcclain 04/22/2020 05/21/2020 0.01785021212561943
Texas mcculloch 04/22/2020 05/31/2020 0
Oklahoma mccurtain 04/22/2020 05/21/2020 0
North Carolina mcdowell 04/22/2020 05/31/2020 0.031938580970695615
West Virginia mcdowell 04/22/2020 06/10/2020 0
Oklahoma mcintosh 04/22/2020 05/21/2020 0.006363636363636364
Texas mclennan 04/22/2020 05/31/2020 0.04223799002382209
North Carolina mecklenburg 04/22/2020 05/31/2020 0.026509587099290133
Texas medina 04/22/2020 05/31/2020 0.0668351817378279
West Virginia mercer 04/22/2020 06/10/2020 0
Texas midland 04/22/2020 05/31/2020 0.09053394325583138
Texas milam 04/22/2020 05/31/2020 0.047892052338823446
West Virginia mineral 04/22/2020 06/10/2020 0.0063536989771175
West Virginia mingo 04/22/2020 06/10/2020 0.3190396825396825
Idaho minidoka 04/22/2020 05/31/2020 0
North Carolina mitchell 04/22/2020 05/31/2020 0
Texas mitchell 04/22/2020 05/31/2020 0
West Virginia monongalia 04/22/2020 06/10/2020 0.03949579205973036
West Virginia monroe 04/22/2020 06/10/2020 0
Texas montague 04/22/2020 05/31/2020 0.12891865079365078
North Carolina montgomery 04/22/2020 05/31/2020 0.044753872185227084
Texas montgomery 04/22/2020 05/31/2020 0.02280559292835557
North Carolina moore 04/22/2020 05/31/2020 0.052924748728021574
Texas moore 04/22/2020 05/31/2020 0.016913771969384823
West Virginia morgan 04/22/2020 06/10/2020 0
Texas morris 04/22/2020 05/31/2020 0
Oregon morrow 04/22/2020 05/31/2020 0
Texas motley 04/22/2020 05/31/2020 0
Oregon multnomah 04/22/2020 05/31/2020 0.057527690336638126
Oklahoma murray 04/22/2020 05/21/2020 0
Oklahoma muskogee 04/22/2020 05/21/2020 0.19255326676303688
Texas nacogdoches 04/22/2020 05/31/2020 0.05623483727164326
North Carolina nash 04/22/2020 05/31/2020 0.0229219380934488
Texas navarro 04/22/2020 05/31/2020 0.057005962053229164
North Carolina new hanover 04/22/2020 05/31/2020 0.02976548724244175
Texas newton 04/22/2020 05/31/2020 0
Idaho nez perce 04/22/2020 05/31/2020 0.2443612285843774
West Virginia nicholas 04/22/2020 06/10/2020 0.07029365079365078
Oklahoma noble 04/22/2020 05/21/2020 0
North Carolina northampton 04/22/2020 05/31/2020 0.06591979430603001
Oklahoma nowata 04/22/2020 05/21/2020 0
Texas nueces 04/22/2020 05/31/2020 0.0182596414475922
West Virginia ohio 04/22/2020 06/10/2020 0.027329710032508222
Washington okanogan 04/22/2020 05/31/2020 0.06173099065772303
Oklahoma okfuskee 04/22/2020 05/21/2020 0
Oklahoma oklahoma 04/22/2020 05/21/2020 0.04259771781867565
Oklahoma okmulgee 04/22/2020 05/21/2020 0
Texas oldham 04/22/2020 05/31/2020 0.325
North Carolina onslow 04/22/2020 05/31/2020 0.02676014664250641
North Carolina orange 04/22/2020 05/31/2020 0.10475792127678274
Texas orange 04/22/2020 05/31/2020 0.017449146121340194
Oklahoma osage 04/22/2020 05/21/2020 0.09943493156165095
Oklahoma ottawa 04/22/2020 05/21/2020 0.03784592785946415
Oklahoma out of ok 04/22/2020 05/21/2020 0
Idaho owyhee 04/22/2020 05/31/2020 0
Washington pacific 04/22/2020 05/31/2020 0.11701388888888889
Texas palo pinto 04/22/2020 05/31/2020 0.18186618936618934
North Carolina pamlico 04/22/2020 05/31/2020 0
Texas panola 04/22/2020 05/31/2020 0.07452338668840733
Texas parker 04/22/2020 05/31/2020 0.003973146210565923
Texas parmer 04/22/2020 05/31/2020 0
North Carolina pasquotank 04/22/2020 05/31/2020 0.06040466671319411
Oklahoma pawnee 04/22/2020 05/21/2020 0.06929392446633825
Idaho payette 04/22/2020 05/31/2020 0.08962297646491348
Oklahoma payne 04/22/2020 05/21/2020 0.020303813327069143
Texas pecos 04/22/2020 05/31/2020 0
Washington pend oreille 04/22/2020 05/31/2020 0
North Carolina pender 04/22/2020 05/31/2020 0.03118195348260583
West Virginia pendleton 04/22/2020 06/10/2020 0.009230769230769232
North Carolina perquimans 04/22/2020 05/31/2020 0.05347850925267132
North Carolina person 04/22/2020 05/31/2020 0.020360113140786052
Washington pierce 04/22/2020 05/31/2020 0.041822037162742944
North Carolina pitt 04/22/2020 05/31/2020 0.012102448158732024
Oklahoma pittsburg 04/22/2020 05/21/2020 0.07274448794578862
West Virginia pleasants 04/22/2020 06/10/2020 0
North Carolina polk 04/22/2020 05/31/2020 0.05394390213946665
Oregon polk 04/22/2020 05/31/2020 0.07079713116718074
Texas polk 04/22/2020 05/31/2020 0
Oklahoma pontotoc 04/22/2020 05/21/2020 0.16636363636363635
Oklahoma pottawatomie 04/22/2020 05/21/2020 0.08139458973576605
Texas potter 04/22/2020 05/31/2020 0.013920468034055203
Idaho power 04/22/2020 05/31/2020 0
West Virginia preston 04/22/2020 06/10/2020 0.024227272727272722
West Virginia putnam 04/22/2020 06/10/2020 0
Texas rains 04/22/2020 05/31/2020 0
West Virginia raleigh 04/22/2020 06/10/2020 0
Texas randall 04/22/2020 05/31/2020 0.011240181425698811
North Carolina randolph 04/22/2020 05/31/2020 0.016350761090042014
West Virginia randolph 04/22/2020 06/10/2020 0
Texas red river 04/22/2020 05/31/2020 0.029415208981582713
Texas reeves 04/22/2020 05/31/2020 0
North Carolina richmond 04/22/2020 05/31/2020 0.029590105363729212
West Virginia roane 04/22/2020 06/10/2020 0.012444444444444445
Texas roberts 04/22/2020 05/31/2020 0
Texas robertson 04/22/2020 05/31/2020 0
North Carolina robeson 04/22/2020 05/31/2020 0.021477356627976386
North Carolina rockingham 04/22/2020 05/31/2020 0.0542912377617001
Texas rockwall 04/22/2020 05/31/2020 0.03907906228190407
Oklahoma rogers 04/22/2020 05/21/2020 0.06573366897332471
North Carolina rowan 04/22/2020 05/31/2020 0.05402188326972259
Texas rusk 04/22/2020 05/31/2020 0.03328495984962294
North Carolina rutherford 04/22/2020 05/31/2020 0.04423464668451475
Texas sabine 04/22/2020 05/31/2020 0
Utah salt lake 04/22/2020 06/10/2020 0.013247925015312157
North Carolina sampson 04/22/2020 05/31/2020 0.003905810229004841
Texas san augustine 04/22/2020 05/31/2020 0.05072437479119245
Texas san jacinto 04/22/2020 05/31/2020 0
Utah san juan 04/22/2020 06/10/2020 0.023722859126150984
Washington san juan 04/22/2020 05/31/2020 0
Texas san patricio 04/22/2020 05/31/2020 0
North Carolina scotland 04/22/2020 05/31/2020 0
Texas scurry 04/22/2020 05/31/2020 0
Oklahoma seminole 04/22/2020 05/21/2020 0.11255253031568824
Oklahoma sequoyah 04/22/2020 05/21/2020 0.23133200133200135
Texas shelby 04/22/2020 05/31/2020 0.024611415823914778
Oregon sherman 04/22/2020 05/31/2020 0
Texas sherman 04/22/2020 05/31/2020 0
Washington skagit 04/22/2020 05/31/2020 0.03328659448624342
Washington skamania 04/22/2020 05/31/2020 0
Texas smith 04/22/2020 05/31/2020 0.01955075947987269
Washington snohomish 04/22/2020 05/31/2020 0.0463903541398141
Utah southeast utah 04/22/2020 06/10/2020 0
Utah southwest utah 04/22/2020 06/10/2020 0.014745553625382319
Washington spokane 04/22/2020 05/31/2020 0.06675022007550817
North Carolina stanly 04/22/2020 05/31/2020 0.12159154501466078
Texas starr 04/22/2020 05/31/2020 0
Oklahoma stephens 04/22/2020 05/21/2020 0.045071148615771044
Texas stephens 04/22/2020 05/31/2020 0
Washington stevens 04/22/2020 05/31/2020 0.10666035353535355
North Carolina stokes 04/22/2020 05/31/2020 0
West Virginia summers 04/22/2020 06/10/2020 0
Utah summit 04/22/2020 06/10/2020 0
North Carolina surry 04/22/2020 05/31/2020 0.007284927478416544
Texas swisher 04/22/2020 05/31/2020 0
Texas tarrant 04/22/2020 05/31/2020 0.03574537390239015
Texas taylor 04/22/2020 05/31/2020 0.021447457677870076
West Virginia taylor 04/22/2020 06/10/2020 0
Texas terry 04/22/2020 05/31/2020 0
Idaho teton 04/22/2020 05/31/2020 0
Oklahoma texas 04/22/2020 05/21/2020 0.010079388347232935
Washington thurston 04/22/2020 05/31/2020 0.00860241814051443
Oregon tillamook 04/22/2020 05/31/2020 0
Oklahoma tillman 04/22/2020 05/21/2020 0.015686564897091214
Texas titus 04/22/2020 05/31/2020 0.0034538320434313653
Texas tom green 04/22/2020 05/31/2020 0.014491270716362447
Utah tooele 04/22/2020 06/10/2020 0
North Carolina transylvania 04/22/2020 05/31/2020 0
Texas travis 04/22/2020 05/31/2020 0.029132761480472568
Utah tricounty 04/22/2020 06/10/2020 0
Texas trinity 04/22/2020 05/31/2020 0
West Virginia tucker 04/22/2020 06/10/2020 0
Oklahoma tulsa 04/22/2020 05/21/2020 0.05334344921589653
Idaho twin falls 04/22/2020 05/31/2020 0.05416286922109974
Texas tyler 04/22/2020 05/31/2020 0
West Virginia tyler 04/22/2020 06/10/2020 0
North Carolina tyrrell 04/22/2020 05/31/2020 0
Oregon umatilla 04/22/2020 05/31/2020 0.01634218257018929
Idaho unassigned 04/22/2020 05/31/2020 0
North Carolina unassigned 04/22/2020 05/31/2020 0
Oklahoma unassigned 04/22/2020 05/21/2020 0
Oregon unassigned 04/22/2020 05/31/2020 0
Utah unassigned 04/22/2020 06/10/2020 0
Washington unassigned 04/22/2020 05/31/2020 0
West Virginia unassigned 04/22/2020 06/10/2020 0
North Carolina union 04/22/2020 05/31/2020 0.04604121282843346
Oregon union 04/22/2020 05/31/2020 0
Texas upshur 04/22/2020 05/31/2020 0
West Virginia upshur 04/22/2020 06/10/2020 0
Utah utah 04/22/2020 06/10/2020 0.008272736244705724
Texas uvalde 04/22/2020 05/31/2020 0
Texas val verde 04/22/2020 05/31/2020 0
Idaho valley 04/22/2020 05/31/2020 0
Texas van zandt 04/22/2020 05/31/2020 0.05347881690150273
North Carolina vance 04/22/2020 05/31/2020 0.06977464188081699
Texas victoria 04/22/2020 05/31/2020 0.03504126055230337
Oklahoma wagoner 04/22/2020 05/21/2020 0.12404791020135475
Washington wahkiakum 04/22/2020 05/31/2020 0
North Carolina wake 04/22/2020 05/31/2020 0.02181605129957297
Texas walker 04/22/2020 05/31/2020 0.026105563451925863
Washington walla walla 04/22/2020 05/31/2020 0.012696259493769782
Texas waller 04/22/2020 05/31/2020 0
Oregon wallowa 04/22/2020 05/31/2020 0
North Carolina warren 04/22/2020 05/31/2020 0.004265290280453327
Utah wasatch 04/22/2020 06/10/2020 0.005757311425641919
Oregon wasco 04/22/2020 05/31/2020 0.05910595141573403
Idaho washington 04/22/2020 05/31/2020 0
North Carolina washington 04/22/2020 05/31/2020 0.10866668559659565
Oklahoma washington 04/22/2020 05/21/2020 0.08566374334018681
Oregon washington 04/22/2020 05/31/2020 0.02307105846278957
Texas washington 04/22/2020 05/31/2020 0.11575650019061128
North Carolina watauga 04/22/2020 05/31/2020 0
North Carolina wayne 04/22/2020 05/31/2020 0.01667187826195517
West Virginia wayne 04/22/2020 06/10/2020 0.08246021912997221
Texas webb 04/22/2020 05/31/2020 0.04065701798414682
Utah weber-morgan 04/22/2020 06/10/2020 0.015498894654489668
West Virginia wetzel 04/22/2020 06/10/2020 0
Texas wharton 04/22/2020 05/31/2020 0
Washington whatcom 04/22/2020 05/31/2020 0.09033830916338378
Texas wheeler 04/22/2020 05/31/2020 0
Washington whitman 04/22/2020 05/31/2020 0
Texas wichita 04/22/2020 05/31/2020 0.027544362000643457
Texas wilbarger 04/22/2020 05/31/2020 0
North Carolina wilkes 04/22/2020 05/31/2020 0.022126283184881617
Texas willacy 04/22/2020 05/31/2020 0.07417811355311354
Texas williamson 04/22/2020 05/31/2020 0.03487528385452961
North Carolina wilson 04/22/2020 05/31/2020 0.03721382674784066
Texas wilson 04/22/2020 05/31/2020 0.10976779829026753
Texas winkler 04/22/2020 05/31/2020 0
West Virginia wirt 04/22/2020 06/10/2020 0
Texas wise 04/22/2020 05/31/2020 0.08113250345377927
Texas wood 04/22/2020 05/31/2020 0.012453538964783344
West Virginia wood 04/22/2020 06/10/2020 0.04313599133411052
Oklahoma woods 04/22/2020 05/21/2020 0
Oklahoma woodward 04/22/2020 05/21/2020 0
West Virginia wyoming 04/22/2020 06/10/2020 0
North Carolina yadkin 04/22/2020 05/31/2020 0.03187760401828497
Washington yakima 04/22/2020 05/31/2020 0.036870177216595204
Oregon yamhill 04/22/2020 05/31/2020 0.14097588138396872
Texas yoakum 04/22/2020 05/31/2020 0
Texas young 04/22/2020 05/31/2020 0.25
Texas zapata 04/22/2020 05/31/2020 0
Texas zavala 04/22/2020 05/31/2020 0
Texas cochran 04/23/2020 05/31/2020 0
Washington garfield 04/23/2020 05/31/2020 0
Texas jim hogg 04/23/2020 05/31/2020 0
Utah southwest 04/23/2020 05/01/2020 0
Texas unassigned 04/23/2020 05/31/2020 0
Texas coleman 04/24/2020 05/31/2020 0
Texas nolan 04/24/2020 05/31/2020 0
Texas ochiltree 04/24/2020 05/31/2020 0.047006802957684855
Oklahoma washita 04/24/2020 05/21/2020 0
North Carolina hyde 04/25/2020 05/31/2020 0
Idaho lemhi 04/25/2020 05/31/2020 0
North Carolina madison 04/25/2020 05/31/2020 0
West Virginia gilmer 04/26/2020 06/10/2020 0
North Carolina camden 04/27/2020 05/31/2020 0
Texas cottle 04/27/2020 05/31/2020 0.16428571428571428
West Virginia pocahontas 04/27/2020 06/10/2020 0
Oklahoma pushmataha 04/27/2020 05/21/2020 0
North Carolina graham 04/28/2020 05/31/2020 0
Oregon harney 04/28/2020 05/31/2020 0
Texas runnels 04/28/2020 05/31/2020 0
Texas lipscomb 04/29/2020 05/31/2020 0
North Carolina swain 04/29/2020 05/31/2020 0
Texas garza 04/30/2020 05/31/2020 0
Texas glasscock 04/30/2020 05/31/2020 0
Texas brewster 05/01/2020 05/31/2020 0
South Carolina abbeville 05/02/2020 05/31/2020 0
Louisiana acadia 05/02/2020 06/10/2020 0.06093337470242044
Vermont addison 05/02/2020 05/31/2020 0.032313158752542676
South Carolina aiken 05/02/2020 05/31/2020 0.04695468705157264
New York albany 05/02/2020 06/20/2020 0.04791268471048599
Wyoming albany 05/02/2020 06/20/2020 0
New York allegany 05/02/2020 06/20/2020 0.0011428571428571427
Louisiana allen 05/02/2020 06/10/2020 0.07492169581045309
South Carolina allendale 05/02/2020 05/31/2020 0.09691790813612784
South Carolina anderson 05/02/2020 05/31/2020 0.040144461033607026
Louisiana ascension 05/02/2020 06/10/2020 0.06647148582712004
Louisiana assumption 05/02/2020 06/10/2020 0.047827436108767565
Louisiana avoyelles 05/02/2020 06/10/2020 0.0837997276178305
South Carolina bamberg 05/02/2020 05/31/2020 0
South Carolina barnwell 05/02/2020 05/31/2020 0.01346323230432579
South Carolina beaufort 05/02/2020 05/31/2020 0.04048930954403009
Louisiana beauregard 05/02/2020 06/10/2020 0.06803795180110901
Montana beaverhead 05/02/2020 05/21/2020 0
Vermont bennington 05/02/2020 05/31/2020 0.017157034651128274
South Carolina berkeley 05/02/2020 05/31/2020 0.07118138799803718
Louisiana bienville 05/02/2020 06/10/2020 0.1879325091392239
Montana big horn 05/02/2020 05/21/2020 0
Wyoming big horn 05/02/2020 06/20/2020 0
Louisiana bossier 05/02/2020 06/10/2020 0.062303050905967494
Texas briscoe 05/02/2020 05/31/2020 0
Montana broadwater 05/02/2020 05/21/2020 0
New York broome 05/02/2020 06/20/2020 0.07397978018698478
Louisiana caddo 05/02/2020 06/10/2020 0.07504830153604937
Louisiana calcasieu 05/02/2020 06/10/2020 0.07700537852238824
Louisiana caldwell 05/02/2020 06/10/2020 0.0024599910223520307
Vermont caledonia 05/02/2020 05/31/2020 0
South Carolina calhoun 05/02/2020 05/31/2020 0.11578162578162579
Louisiana cameron 05/02/2020 06/10/2020 0
Wyoming campbell 05/02/2020 06/20/2020 0
Montana carbon 05/02/2020 05/21/2020 0
Wyoming carbon 05/02/2020 06/20/2020 0
Nevada carson city 05/02/2020 05/31/2020 0.034708859996074724
Montana cascade 05/02/2020 05/21/2020 0.12215686274509804
Louisiana catahoula 05/02/2020 06/10/2020 0.030321962128488467
New York cattaraugus 05/02/2020 06/20/2020 0.015862042295740928
New York cayuga 05/02/2020 06/20/2020 0.0164233858385638
South Carolina charleston 05/02/2020 05/31/2020 0.0197436953739825
New York chautauqua 05/02/2020 06/20/2020 0.06285664965774043
New York chemung 05/02/2020 06/20/2020 0.009757873611622865
New York chenango 05/02/2020 06/20/2020 0.011687036578088634
South Carolina cherokee 05/02/2020 05/31/2020 0.03524862482869509
South Carolina chester 05/02/2020 05/31/2020 0.0004166666666666667
South Carolina chesterfield 05/02/2020 05/31/2020 0.01506781480331418
Vermont chittenden 05/02/2020 05/31/2020 0.08573258963171285
Nevada churchill 05/02/2020 05/31/2020 0.034126984126984124
Louisiana claiborne 05/02/2020 06/10/2020 0.15449433938931456
South Carolina clarendon 05/02/2020 05/31/2020 0.11418276456267125
Nevada clark 05/02/2020 05/31/2020 0.053630821413321886
New York clinton 05/02/2020 06/20/2020 0.045342506169626345
South Carolina colleton 05/02/2020 05/31/2020 0.11344356996367479
New York columbia 05/02/2020 06/20/2020 0.07800618989447901
Louisiana concordia 05/02/2020 06/10/2020 0.07447891016523575
Wyoming converse 05/02/2020 06/20/2020 0
New York cortland 05/02/2020 06/20/2020 0
Wyoming crook 05/02/2020 06/20/2020 0
South Carolina darlington 05/02/2020 05/31/2020 0.023134189318267176
Louisiana de soto 05/02/2020 06/10/2020 0.06612671160710012
Montana deer lodge 05/02/2020 05/21/2020 0
New York delaware 05/02/2020 06/20/2020 0.05353463639958925
South Carolina dillon 05/02/2020 05/31/2020 0.008770105121131803
South Carolina dorchester 05/02/2020 05/31/2020 0.025369288397126093
Nevada douglas 05/02/2020 05/31/2020 0
New York dutchess 05/02/2020 06/20/2020 0.031794074805712634
Louisiana east baton rouge 05/02/2020 06/10/2020 0.06919366808514057
Louisiana east carroll 05/02/2020 06/10/2020 0
Louisiana east feliciana 05/02/2020 06/10/2020 0.1430335420035354
South Carolina edgefield 05/02/2020 05/31/2020 0.048257866164208664
Nevada elko 05/02/2020 05/31/2020 0.053534151034151045
New York erie 05/02/2020 06/20/2020 0.08436365451950374
New York essex 05/02/2020 06/20/2020 0
Vermont essex 05/02/2020 05/31/2020 0
Nevada eureka 05/02/2020 05/31/2020 0
Louisiana evangeline 05/02/2020 06/10/2020 0.013404414449328963
South Carolina fairfield 05/02/2020 05/31/2020 0.05882548831819401
Montana fergus 05/02/2020 05/21/2020 0
Montana flathead 05/02/2020 05/21/2020 0.05405405405405406
South Carolina florence 05/02/2020 05/31/2020 0.05250646677946062
Louisiana franklin 05/02/2020 06/10/2020 0.02898256950683366
New York franklin 05/02/2020 06/20/2020 0
Vermont franklin 05/02/2020 05/31/2020 0.05052222909365769
Wyoming fremont 05/02/2020 06/20/2020 0
New York fulton 05/02/2020 06/20/2020 0.0694258256247732
Montana gallatin 05/02/2020 05/21/2020 0.006755048465768333
New York genesee 05/02/2020 06/20/2020 0.02099971882235168
South Carolina georgetown 05/02/2020 05/31/2020 0.055178611665432066
Montana glacier 05/02/2020 05/21/2020 0
Montana golden valley 05/02/2020 05/21/2020 0
Wyoming goshen 05/02/2020 06/20/2020 0
Vermont grand isle 05/02/2020 05/31/2020 0
Louisiana grant 05/02/2020 06/10/2020 0.028267264621192435
New York greene 05/02/2020 06/20/2020 0.06877243273255787
South Carolina greenville 05/02/2020 05/31/2020 0.04496392371837649
South Carolina greenwood 05/02/2020 05/31/2020 0.007129912462604959
New York hamilton 05/02/2020 06/20/2020 0
South Carolina hampton 05/02/2020 05/31/2020 0.005621754759685794
New York herkimer 05/02/2020 06/20/2020 0.030891138138532708
Montana hill 05/02/2020 05/21/2020 0
South Carolina horry 05/02/2020 05/31/2020 0.06532965862429042
Wyoming hot springs 05/02/2020 06/20/2020 0
Nevada humboldt 05/02/2020 05/31/2020 0.04821463409599591
Louisiana iberia 05/02/2020 06/10/2020 0.09119710123015663
Louisiana iberville 05/02/2020 06/10/2020 0.07111820582073541
Louisiana jackson 05/02/2020 06/10/2020 0.10858182426448763
South Carolina jasper 05/02/2020 05/31/2020 0.045608347909923706
Louisiana jefferson 05/02/2020 06/10/2020 0.05943464076285029
Montana jefferson 05/02/2020 05/21/2020 0
New York jefferson 05/02/2020 06/20/2020 0
Louisiana jefferson davis 05/02/2020 06/10/2020 0.08727762643424548
Wyoming johnson 05/02/2020 06/20/2020 0.059710526315789485
South Carolina kershaw 05/02/2020 05/31/2020 0.04470089859604068
Louisiana lasalle 05/02/2020 06/10/2020 0.005810446201095184
Louisiana lafayette 05/02/2020 06/10/2020 0.037891260771371574
Louisiana lafourche 05/02/2020 06/10/2020 0.08391368871619338
Montana lake 05/02/2020 05/21/2020 0
Vermont lamoille 05/02/2020 05/31/2020 0.03924536042926849
South Carolina lancaster 05/02/2020 05/31/2020 0.0417869926460481
Nevada lander 05/02/2020 05/31/2020 0
Wyoming laramie 05/02/2020 06/20/2020 0
South Carolina laurens 05/02/2020 05/31/2020 0.05040987765396801
South Carolina lee 05/02/2020 05/31/2020 0.08037370385862887
New York lewis 05/02/2020 06/20/2020 0
Montana lewis and clark 05/02/2020 05/21/2020 0
South Carolina lexington 05/02/2020 05/31/2020 0.049677498397548425
Montana liberty 05/02/2020 05/21/2020 0
Louisiana lincoln 05/02/2020 06/10/2020 0.10256019683094371
Montana lincoln 05/02/2020 05/21/2020 0.14285714285714285
Nevada lincoln 05/02/2020 05/31/2020 0
Wyoming lincoln 05/02/2020 06/20/2020 0
Louisiana livingston 05/02/2020 06/10/2020 0.07057326159393125
New York livingston 05/02/2020 06/20/2020 0.06219319938521016
Nevada lyon 05/02/2020 05/31/2020 0.002206512226273422
Louisiana madison 05/02/2020 06/10/2020 0.0029708366498079047
Montana madison 05/02/2020 05/21/2020 0.125
New York madison 05/02/2020 06/20/2020 0.035830939599911515
South Carolina marion 05/02/2020 05/31/2020 0.06740537466234929
South Carolina marlboro 05/02/2020 05/31/2020 0.005550092879114585
South Carolina mccormick 05/02/2020 05/31/2020 0.13802910052910053
Montana meagher 05/02/2020 05/21/2020 0
Nevada mineral 05/02/2020 05/31/2020 0
Montana missoula 05/02/2020 05/21/2020 0.025641025641025644
New York monroe 05/02/2020 06/20/2020 0.07468221513385898
New York montgomery 05/02/2020 06/20/2020 0.034144511441745774
Louisiana morehouse 05/02/2020 06/10/2020 0.05403149947478501
Montana musselshell 05/02/2020 05/21/2020 0
New York nassau 05/02/2020 06/20/2020 0.05194250849204774
Louisiana natchitoches 05/02/2020 06/10/2020 0.0853844113852779
Wyoming natrona 05/02/2020 06/20/2020 0
New York new york city 05/02/2020 06/20/2020 0.1066976185402656
South Carolina newberry 05/02/2020 05/31/2020 0.028035357172038495
New York niagara 05/02/2020 06/20/2020 0.061959843921824166
Wyoming niobrara 05/02/2020 06/20/2020 0
Nevada nye 05/02/2020 05/31/2020 0.008895036657383198
South Carolina oconee 05/02/2020 05/31/2020 0
New York oneida 05/02/2020 06/20/2020 0.04495860560317979
New York onondaga 05/02/2020 06/20/2020 0.058739394113285395
New York ontario 05/02/2020 06/20/2020 0.05639289819661258
New York orange 05/02/2020 06/20/2020 0.042017002258069806
Vermont orange 05/02/2020 05/31/2020 0
South Carolina orangeburg 05/02/2020 05/31/2020 0.018442138686773794
Louisiana orleans 05/02/2020 06/10/2020 0.07094030658245029
New York orleans 05/02/2020 06/20/2020 0.1472448156071838
Vermont orleans 05/02/2020 05/31/2020 0
New York oswego 05/02/2020 06/20/2020 0.03133457804781423
New York otsego 05/02/2020 06/20/2020 0.06513383898447742
Louisiana ouachita 05/02/2020 06/10/2020 0.033036294008899895
Montana park 05/02/2020 05/21/2020 0
Wyoming park 05/02/2020 06/20/2020 0
Nevada pershing 05/02/2020 05/31/2020 0
South Carolina pickens 05/02/2020 05/31/2020 0.022139886381086656
Louisiana plaquemines 05/02/2020 06/10/2020 0.08432210142493608
Wyoming platte 05/02/2020 06/20/2020 0
Louisiana pointe coupee 05/02/2020 06/10/2020 0.12511839917033116
Montana pondera 05/02/2020 05/21/2020 0
New York putnam 05/02/2020 06/20/2020 0.03726784827215267
Louisiana rapides 05/02/2020 06/10/2020 0.034265611453925496
Montana ravalli 05/02/2020 05/21/2020 0
Louisiana red river 05/02/2020 06/10/2020 0.14682214202839403
New York rensselaer 05/02/2020 06/20/2020 0.05599560341524724
Louisiana richland 05/02/2020 06/10/2020 0.015697221456686342
Montana richland 05/02/2020 05/21/2020 0
South Carolina richland 05/02/2020 05/31/2020 0.04736295488381805
New York rockland 05/02/2020 06/20/2020 0.047682223332108864
Montana roosevelt 05/02/2020 05/21/2020 0
Vermont rutland 05/02/2020 05/31/2020 0.019781599749994654
Louisiana sabine 05/02/2020 06/10/2020 0.01586687306501548
South Carolina saluda 05/02/2020 05/31/2020 0.0006961083229903045
New York saratoga 05/02/2020 06/20/2020 0.026988210623548312
New York schenectady 05/02/2020 06/20/2020 0.045960657398073215
New York schoharie 05/02/2020 06/20/2020 0
New York schuyler 05/02/2020 06/20/2020 0
New York seneca 05/02/2020 06/20/2020 0
Wyoming sheridan 05/02/2020 06/20/2020 0
Montana silver bow 05/02/2020 05/21/2020 0
South Carolina spartanburg 05/02/2020 05/31/2020 0.03538731490248792
Louisiana st. bernard 05/02/2020 06/10/2020 0.03973553509681467
Louisiana st. charles 05/02/2020 06/10/2020 0.06974909336850714
Louisiana st. helena 05/02/2020 06/10/2020 0.023798909442920187
Louisiana st. james 05/02/2020 06/10/2020 0.08316132345352037
Louisiana st. john the baptist 05/02/2020 06/10/2020 0.09355628914573219
Louisiana st. landry 05/02/2020 06/10/2020 0.21248749367968145
New York st. lawrence 05/02/2020 06/20/2020 0.007253198145651142
Louisiana st. martin 05/02/2020 06/10/2020 0.0786463777805118
Louisiana st. mary 05/02/2020 06/10/2020 0.1010747574066408
Louisiana st. tammany 05/02/2020 06/10/2020 0.09141283939611802
New York steuben 05/02/2020 06/20/2020 0.1669296613294023
Montana stillwater 05/02/2020 05/21/2020 0
Nevada storey 05/02/2020 05/31/2020 0.03333333333333333
Wyoming sublette 05/02/2020 06/20/2020 0
New York suffolk 05/02/2020 06/20/2020 0.04590451002940796
New York sullivan 05/02/2020 06/20/2020 0.02380557546649487
South Carolina sumter 05/02/2020 05/31/2020 0.04801600106731373
Wyoming sweetwater 05/02/2020 06/20/2020 0
Louisiana tangipahoa 05/02/2020 06/10/2020 0.04126805469821081
Louisiana tensas 05/02/2020 06/10/2020 0
Louisiana terrebonne 05/02/2020 06/10/2020 0.07375543471652296
Wyoming teton 05/02/2020 06/20/2020 0
New York tioga 05/02/2020 06/20/2020 0.16375759791239958
New York tompkins 05/02/2020 06/20/2020 0
Montana toole 05/02/2020 05/21/2020 0.20689655172413796
Wyoming uinta 05/02/2020 06/20/2020 0
New York ulster 05/02/2020 06/20/2020 0.042867515809296285
Louisiana unassigned 05/02/2020 06/10/2020 1.1820109624725357
Montana unassigned 05/02/2020 05/21/2020 0
Nevada unassigned 05/02/2020 05/31/2020 0.043553891424932115
New York unassigned 05/02/2020 06/20/2020 0
South Carolina unassigned 05/02/2020 05/31/2020 0
Vermont unassigned 05/02/2020 05/31/2020 0
Wyoming unassigned 05/02/2020 06/20/2020 0
Louisiana union 05/02/2020 06/10/2020 0.055228838925476545
South Carolina union 05/02/2020 05/31/2020 0
Louisiana vermilion 05/02/2020 06/10/2020 0.05533966233003416
Louisiana vernon 05/02/2020 06/10/2020 0.10720741508972616
New York warren 05/02/2020 06/20/2020 0.08146397531210227
Wyoming washakie 05/02/2020 06/20/2020 0
Louisiana washington 05/02/2020 06/10/2020 0.08614529889933457
New York washington 05/02/2020 06/20/2020 0.05345319764409938
Vermont washington 05/02/2020 05/31/2020 0.026591688960110015
Nevada washoe 05/02/2020 05/31/2020 0.03649458433070347
New York wayne 05/02/2020 06/20/2020 0.0243406502303392
Louisiana webster 05/02/2020 06/10/2020 0.042765644765882134
Louisiana west baton rouge 05/02/2020 06/10/2020 0.19289020584411776
Louisiana west carroll 05/02/2020 06/10/2020 0.0011186197523406828
Louisiana west feliciana 05/02/2020 06/10/2020 0.04561281956776067
New York westchester 05/02/2020 06/20/2020 0.04004485460351398
Montana wheatland 05/02/2020 05/21/2020 0
Nevada white pine 05/02/2020 05/31/2020 0
South Carolina williamsburg 05/02/2020 05/31/2020 0.04861404456383926
Vermont windham 05/02/2020 05/31/2020 0.03919975830333155
Vermont windsor 05/02/2020 05/31/2020 0.042559414268455636
Louisiana winn 05/02/2020 06/10/2020 0.023601176408314745
New York wyoming 05/02/2020 06/20/2020 0.061101296393490066
New York yates 05/02/2020 06/20/2020 0.12425858389351883
Montana yellowstone 05/02/2020 05/21/2020 0.023906573472820464
South Carolina york 05/02/2020 05/31/2020 0.01788182278417709
West Virginia ritchie 05/03/2020 06/10/2020 0
North Carolina yancey 05/03/2020 05/31/2020 0
Oklahoma blaine 05/04/2020 05/21/2020 0
Texas refugio 05/04/2020 05/31/2020 0
Texas bailey 05/05/2020 05/31/2020 0
Texas coke 05/05/2020 05/31/2020 0
Texas collingsworth 05/05/2020 05/31/2020 0
Oregon baker 05/06/2020 05/31/2020 0
Texas shackelford 05/07/2020 05/31/2020 0
West Virginia clay 05/08/2020 06/10/2020 0
Texas kimble 05/08/2020 05/31/2020 0
Kentucky adair 05/12/2020 06/30/2020 0.18119338065161872
Colorado adams 05/12/2020 06/20/2020 0.03845726957306066
Indiana adams 05/12/2020 06/20/2020 0.06760177412575111
Mississippi adams 05/12/2020 06/20/2020 0.08048280057729239
Florida alachua 05/12/2020 06/10/2020 0.01922427478687081
Colorado alamosa 05/12/2020 06/20/2020 0.03157264093596596
Michigan alcona 05/12/2020 06/20/2020 0.0905477569815805
Mississippi alcorn 05/12/2020 06/20/2020 0.05863974022702297
Michigan allegan 05/12/2020 06/20/2020 0.02252977301531157
Indiana allen 05/12/2020 06/20/2020 0.04743995942783223
Kentucky allen 05/12/2020 06/30/2020 0.03289244979533084
Michigan alpena 05/12/2020 06/20/2020 0.09421334384749991
Mississippi amite 05/12/2020 06/20/2020 0.018173335405059332
Alaska anchorage 05/12/2020 05/31/2020 0.019540879951365435
Kansas anderson 05/12/2020 06/20/2020 0
Kentucky anderson 05/12/2020 06/30/2020 0.054448157398157386
Tennessee anderson 05/12/2020 06/20/2020 0.03055804762559733
Michigan antrim 05/12/2020 06/20/2020 0
Georgia appling 05/12/2020 06/20/2020 0.08160209316708755
Colorado arapahoe 05/12/2020 06/20/2020 0.06864423664909065
Colorado archuleta 05/12/2020 06/20/2020 0
Michigan arenac 05/12/2020 06/20/2020 0.030057244489370118
Kansas atchison 05/12/2020 06/20/2020 0
Georgia atkinson 05/12/2020 06/20/2020 0.051944958259303176
Mississippi attala 05/12/2020 06/20/2020 0.05275132349242746
Colorado baca 05/12/2020 06/20/2020 0
Georgia bacon 05/12/2020 06/20/2020 0.024968029108551858
Florida baker 05/12/2020 06/10/2020 0.11844219892495751
Georgia baker 05/12/2020 06/20/2020 0.06928038547523842
Georgia baldwin 05/12/2020 06/20/2020 0.06657710286036
Kentucky ballard 05/12/2020 06/30/2020 0
Georgia banks 05/12/2020 06/20/2020 0.004702972922910846
Michigan baraga 05/12/2020 06/20/2020 0
Kansas barber 05/12/2020 06/20/2020 0
North Dakota barnes 05/12/2020 06/20/2020 0
Kentucky barren 05/12/2020 06/30/2020 0.02031633337311632
Georgia barrow 05/12/2020 06/20/2020 0.046437888624282005
Michigan barry 05/12/2020 06/20/2020 0.024719082762985786
Indiana bartholomew 05/12/2020 06/20/2020 0.07893250903654961
Kansas barton 05/12/2020 06/20/2020 0.031555560303794104
Georgia bartow 05/12/2020 06/20/2020 0.07933658282442006
Kentucky bath 05/12/2020 06/30/2020 0.11189532689532689
Florida bay 05/12/2020 06/10/2020 0.03300811692372833
Michigan bay 05/12/2020 06/20/2020 0.0693054252967594
Tennessee bedford 05/12/2020 06/20/2020 0.013209149433134806
Georgia ben hill 05/12/2020 06/20/2020 0.01339860139955303
North Dakota benson 05/12/2020 06/20/2020 0
Colorado bent 05/12/2020 06/20/2020 0
Indiana benton 05/12/2020 06/20/2020 0
Mississippi benton 05/12/2020 06/20/2020 0
Tennessee benton 05/12/2020 06/20/2020 0.13973214285714283
Michigan benzie 05/12/2020 06/20/2020 0
Georgia berrien 05/12/2020 06/20/2020 0.0017722717138263602
Michigan berrien 05/12/2020 06/20/2020 0.06970471552623499
Alaska bethel 05/12/2020 05/31/2020 0
Georgia bibb 05/12/2020 06/20/2020 0.05559765062578503
Indiana blackford 05/12/2020 06/20/2020 0.0689473132823861
Georgia bleckley 05/12/2020 06/20/2020 0.0028221254636348974
Tennessee bledsoe 05/12/2020 06/20/2020 0.0016403409226420616
Tennessee blount 05/12/2020 06/20/2020 0.03361076617384737
Mississippi bolivar 05/12/2020 06/20/2020 0.06960411779581158
Indiana boone 05/12/2020 06/20/2020 0.11435347199711621
Kentucky boone 05/12/2020 06/30/2020 0.03475565751043867
Colorado boulder 05/12/2020 06/20/2020 0.06635162234889311
Kansas bourbon 05/12/2020 06/20/2020 0.13923611111111112
Kentucky bourbon 05/12/2020 06/30/2020 0.07555836786260356
North Dakota bowman 05/12/2020 06/20/2020 0
Kentucky boyd 05/12/2020 06/30/2020 0.0698620946414099
Kentucky boyle 05/12/2020 06/30/2020 0
Kentucky bracken 05/12/2020 06/30/2020 0
Florida bradford 05/12/2020 06/10/2020 0.039680169503698924
Tennessee bradley 05/12/2020 06/20/2020 0.0093831463164448
Michigan branch 05/12/2020 06/20/2020 0.016148483564885234
Georgia brantley 05/12/2020 06/20/2020 0.03917152959455225
Kentucky breathitt 05/12/2020 06/30/2020 0
Kentucky breckinridge 05/12/2020 06/30/2020 0.08690633232698111
Florida brevard 05/12/2020 06/10/2020 0.028653686467142947
Georgia brooks 05/12/2020 06/20/2020 0.11830262011890458
Colorado broomfield 05/12/2020 06/20/2020 0.10764050827732449
Florida broward 05/12/2020 06/10/2020 0.04389965637207711
Indiana brown 05/12/2020 06/20/2020 0.030231109941920152
Kansas brown 05/12/2020 06/20/2020 0
Georgia bryan 05/12/2020 06/20/2020 0.06486258504560058
Kentucky bullitt 05/12/2020 06/30/2020 0.0342073385179386
Georgia bulloch 05/12/2020 06/20/2020 0.03439119965557812
Georgia burke 05/12/2020 06/20/2020 0.04103882865725337
North Dakota burke 05/12/2020 06/20/2020 0
North Dakota burleigh 05/12/2020 06/20/2020 0
Kansas butler 05/12/2020 06/20/2020 0
Kentucky butler 05/12/2020 06/30/2020 0.045856994760702284
Georgia butts 05/12/2020 06/20/2020 0.10242171707305461
Kentucky caldwell 05/12/2020 06/30/2020 0
Florida calhoun 05/12/2020 06/10/2020 0.05085593688794702
Georgia calhoun 05/12/2020 06/20/2020 0.04364701425055005
Michigan calhoun 05/12/2020 06/20/2020 0.058810431253850326
Mississippi calhoun 05/12/2020 06/20/2020 0.060231330361467474
Kentucky calloway 05/12/2020 06/30/2020 0.01822801041604257
Georgia camden 05/12/2020 06/20/2020 0.016716340444440307
Kentucky campbell 05/12/2020 06/30/2020 0.06356525884229086
Tennessee campbell 05/12/2020 06/20/2020 0.05367212281182869
Georgia candler 05/12/2020 06/20/2020 0
Tennessee cannon 05/12/2020 06/20/2020 0
Kentucky carlisle 05/12/2020 06/30/2020 0.22399999999999998
Georgia carroll 05/12/2020 06/20/2020 0.05304445613670754
Indiana carroll 05/12/2020 06/20/2020 0.02324963768496528
Kentucky carroll 05/12/2020 06/30/2020 0
Mississippi carroll 05/12/2020 06/20/2020 0.08179373387802119
Tennessee carroll 05/12/2020 06/20/2020 0.03576137266040476
Kentucky carter 05/12/2020 06/30/2020 0
Tennessee carter 05/12/2020 06/20/2020 0.05111413937786935
Kentucky casey 05/12/2020 06/30/2020 0
Indiana cass 05/12/2020 06/20/2020 0.004519026198517935
Michigan cass 05/12/2020 06/20/2020 0.03374774863663811
North Dakota cass 05/12/2020 06/20/2020 0.02738254237037554
Georgia catoosa 05/12/2020 06/20/2020 0.0022793430435181293
Colorado chaffee 05/12/2020 06/20/2020 0.25734409709207035
Michigan charlevoix 05/12/2020 06/20/2020 0.07206175403543826
Florida charlotte 05/12/2020 06/10/2020 0.13001312916870067
Georgia charlton 05/12/2020 06/20/2020 0.03622726909239733
Kansas chase 05/12/2020 06/20/2020 0
Georgia chatham 05/12/2020 06/20/2020 0.04653792162486799
Georgia chattahoochee 05/12/2020 06/20/2020 0.00024406263135771334
Georgia chattooga 05/12/2020 06/20/2020 0.08447076688887026
Kansas chautauqua 05/12/2020 06/20/2020 0
Tennessee cheatham 05/12/2020 06/20/2020 0
Michigan cheboygan 05/12/2020 06/20/2020 0.0478431656063235
Georgia cherokee 05/12/2020 06/20/2020 0.035664758112174955
Kansas cherokee 05/12/2020 06/20/2020 0
Tennessee chester 05/12/2020 06/20/2020 0
Colorado cheyenne 05/12/2020 06/20/2020 0
Kansas cheyenne 05/12/2020 06/20/2020 0
Mississippi chickasaw 05/12/2020 06/20/2020 0.09625848015036151
Michigan chippewa 05/12/2020 06/20/2020 0
Mississippi choctaw 05/12/2020 06/20/2020 0.056249647430464976
Kentucky christian 05/12/2020 06/30/2020 0.025229773008236384
Florida citrus 05/12/2020 06/10/2020 0.09989891599383104
Mississippi claiborne 05/12/2020 06/20/2020 0.03289509556620058
Tennessee claiborne 05/12/2020 06/20/2020 0
Michigan clare 05/12/2020 06/20/2020 0.107943897842858
Indiana clark 05/12/2020 06/20/2020 0.07757080825243676
Kansas clark 05/12/2020 06/20/2020 0.03539498705795021
Kentucky clark 05/12/2020 06/30/2020 0.0076868173619693385
Georgia clarke 05/12/2020 06/20/2020 0.05191580297517755
Mississippi clarke 05/12/2020 06/20/2020 0.12419521420385586
Florida clay 05/12/2020 06/10/2020 0.07632989965438051
Georgia clay 05/12/2020 06/20/2020 0.058873528824670465
Indiana clay 05/12/2020 06/20/2020 0.040217188180501726
Kansas clay 05/12/2020 06/20/2020 0.30416666666666664
Kentucky clay 05/12/2020 06/30/2020 0.07268880174102298
Mississippi clay 05/12/2020 06/20/2020 0.034051414447979544
Tennessee clay 05/12/2020 06/20/2020 0
Georgia clayton 05/12/2020 06/20/2020 0.0410451515833517
Colorado clear creek 05/12/2020 06/20/2020 0.06075163398692811
Georgia clinch 05/12/2020 06/20/2020 0.02515352799848865
Indiana clinton 05/12/2020 06/20/2020 0.005054033090759109
Kentucky clinton 05/12/2020 06/30/2020 0
Michigan clinton 05/12/2020 06/20/2020 0.06832571135651273
Kansas cloud 05/12/2020 06/20/2020 0
Mississippi coahoma 05/12/2020 06/20/2020 0.033213361437365585
Georgia cobb 05/12/2020 06/20/2020 0.057331884579159206
Tennessee cocke 05/12/2020 06/20/2020 0
Georgia coffee 05/12/2020 06/20/2020 0.05078524792454904
Tennessee coffee 05/12/2020 06/20/2020 0
Kansas coffey 05/12/2020 06/20/2020 0.15768627450980394
Florida collier 05/12/2020 06/10/2020 0.03400869825261463
Georgia colquitt 05/12/2020 06/20/2020 0.033952363862892534
Florida columbia 05/12/2020 06/10/2020 0.015122532412589667
Georgia columbia 05/12/2020 06/20/2020 0.02821835818947217
Colorado conejos 05/12/2020 06/20/2020 0
Georgia cook 05/12/2020 06/20/2020 0.03920469322965009
Mississippi copiah 05/12/2020 06/20/2020 0.013020397339290243
Colorado costilla 05/12/2020 06/20/2020 0
Mississippi covington 05/12/2020 06/20/2020 0.009719630748643172
Georgia coweta 05/12/2020 06/20/2020 0.02010478980115497
Kansas cowley 05/12/2020 06/20/2020 0.14633711888231898
Georgia crawford 05/12/2020 06/20/2020 0
Indiana crawford 05/12/2020 06/20/2020 0
Kansas crawford 05/12/2020 06/20/2020 0.09769875779338995
Michigan crawford 05/12/2020 06/20/2020 0.08024137080667579
Georgia crisp 05/12/2020 06/20/2020 0.03569358642520439
Kentucky crittenden 05/12/2020 06/30/2020 0.17105555555555554
Tennessee crockett 05/12/2020 06/20/2020 0.11892678812415655
Colorado crowley 05/12/2020 06/20/2020 0.018030827262659213
Kentucky cumberland 05/12/2020 06/30/2020 0
Tennessee cumberland 05/12/2020 06/20/2020 0.01300759815765563
Colorado custer 05/12/2020 06/20/2020 0
Georgia dade 05/12/2020 06/20/2020 0.03346286518054371
Tennessee davidson 05/12/2020 06/20/2020 0.012029490350543282
Indiana daviess 05/12/2020 06/20/2020 0.17980131331273147
Kentucky daviess 05/12/2020 06/30/2020 0.0194899540115999
Georgia dawson 05/12/2020 06/20/2020 0.01422131104707174
Georgia dekalb 05/12/2020 06/20/2020 0.03156361853190515
Indiana dekalb 05/12/2020 06/20/2020 0.03673808540859593
Tennessee dekalb 05/12/2020 06/20/2020 0
Florida desoto 05/12/2020 06/10/2020 0.06364244996907001
Mississippi desoto 05/12/2020 06/20/2020 0.015014908350142343
Indiana dearborn 05/12/2020 06/20/2020 0.12363051073541334
Georgia decatur 05/12/2020 06/20/2020 0.028314977378464556
Indiana decatur 05/12/2020 06/20/2020 0.13796268283682905
Tennessee decatur 05/12/2020 06/20/2020 0
Indiana delaware 05/12/2020 06/20/2020 0.09635068184763072
Colorado delta 05/12/2020 06/20/2020 0.014923390201344255
Michigan delta 05/12/2020 06/20/2020 0.1145045518207283
Colorado denver 05/12/2020 06/20/2020 0.0569703822804933
Kansas dickinson 05/12/2020 06/20/2020 0.041666666666666664
Michigan dickinson 05/12/2020 06/20/2020 0.3642857142857143
Tennessee dickson 05/12/2020 06/20/2020 0
North Dakota divide 05/12/2020 06/20/2020 0
Florida dixie 05/12/2020 06/10/2020 0.02572797648177559
Georgia dodge 05/12/2020 06/20/2020 0.038586924784034575
Kansas doniphan 05/12/2020 06/20/2020 0
Georgia dooly 05/12/2020 06/20/2020 0.06816873039656646
Georgia dougherty 05/12/2020 06/20/2020 0.08168150850772503
Colorado douglas 05/12/2020 06/20/2020 0.06130704978899768
Georgia douglas 05/12/2020 06/20/2020 0.04289868465182084
Kansas douglas 05/12/2020 06/20/2020 0
Indiana dubois 05/12/2020 06/20/2020 0.016852095314745276
North Dakota dunn 05/12/2020 06/20/2020 0
Florida duval 05/12/2020 06/10/2020 0.02884453740426266
Tennessee dyer 05/12/2020 06/20/2020 0
Colorado eagle 05/12/2020 06/20/2020 0.013456731472696215
Georgia early 05/12/2020 06/20/2020 0.12403437358334783
Michigan eaton 05/12/2020 06/20/2020 0.031736122198736685
Georgia echols 05/12/2020 06/20/2020 0
North Dakota eddy 05/12/2020 06/20/2020 0
Kentucky edmonson 05/12/2020 06/30/2020 0.15991318571979285
Kansas edwards 05/12/2020 06/20/2020 0
Georgia effingham 05/12/2020 06/20/2020 0.015604463881323017
Colorado el paso 05/12/2020 06/20/2020 0.05691858474267596
Colorado elbert 05/12/2020 06/20/2020 0.039855110320170174
Georgia elbert 05/12/2020 06/20/2020 0
Kansas elk 05/12/2020 06/20/2020 0
Indiana elkhart 05/12/2020 06/20/2020 0.023748692588630965
Kansas ellis 05/12/2020 06/20/2020 0
Kansas ellsworth 05/12/2020 06/20/2020 0
Georgia emanuel 05/12/2020 06/20/2020 0.0591850506748427
Michigan emmet 05/12/2020 06/20/2020 0.08748982498982498
North Dakota emmons 05/12/2020 06/20/2020 0.4091666666666667
Florida escambia 05/12/2020 06/10/2020 0.0354785084402495
Georgia evans 05/12/2020 06/20/2020 0
Alaska fairbanks north star 05/12/2020 05/31/2020 0.02362745098039216
Georgia fannin 05/12/2020 06/20/2020 0.021436189419088245
Georgia fayette 05/12/2020 06/20/2020 0.05567841599511725
Indiana fayette 05/12/2020 06/20/2020 0.08640684765658231
Kentucky fayette 05/12/2020 06/30/2020 0.01814601682790066
Tennessee fayette 05/12/2020 06/20/2020 0.015936832347788466
Michigan federal correctional institution (fci) 05/12/2020 06/20/2020 0.028345114267680376
Tennessee fentress 05/12/2020 06/20/2020 0
Kansas finney 05/12/2020 06/20/2020 0.005537818551390829
Florida flagler 05/12/2020 06/10/2020 0.022821240332226357
Kentucky fleming 05/12/2020 06/30/2020 0
Georgia floyd 05/12/2020 06/20/2020 0.054587527180492354
Indiana floyd 05/12/2020 06/20/2020 0.12608875211772425
Kentucky floyd 05/12/2020 06/30/2020 0
Kansas ford 05/12/2020 06/20/2020 0.004899796928284882
Mississippi forrest 05/12/2020 06/20/2020 0.06542737431252858
Georgia forsyth 05/12/2020 06/20/2020 0.024074046049248937
North Dakota foster 05/12/2020 06/20/2020 0
Indiana fountain 05/12/2020 06/20/2020 0.09967174679316286
Florida franklin 05/12/2020 06/10/2020 0
Georgia franklin 05/12/2020 06/20/2020 0.017892902840834685
Indiana franklin 05/12/2020 06/20/2020 0.06914166438913602
Kansas franklin 05/12/2020 06/20/2020 0
Kentucky franklin 05/12/2020 06/30/2020 0.013075037282391164
Mississippi franklin 05/12/2020 06/20/2020 0.06524063961032318
Tennessee franklin 05/12/2020 06/20/2020 0.024192513743547132
Colorado fremont 05/12/2020 06/20/2020 0
Georgia fulton 05/12/2020 06/20/2020 0.050870588038587
Indiana fulton 05/12/2020 06/20/2020 0.020753737817362294
Kentucky fulton 05/12/2020 06/30/2020 0
Florida gadsden 05/12/2020 06/10/2020 0.007170947988062717
Kentucky gallatin 05/12/2020 06/30/2020 0.07525966897540545
Colorado garfield 05/12/2020 06/20/2020 0.014030233233875328
Kentucky garrard 05/12/2020 06/30/2020 0
Kansas geary 05/12/2020 06/20/2020 0.016245292454297327
Michigan genesee 05/12/2020 06/20/2020 0.11865056476269378
Mississippi george 05/12/2020 06/20/2020 0.05426206066328554
Indiana gibson 05/12/2020 06/20/2020 0.08297223374582371
Tennessee gibson 05/12/2020 06/20/2020 0.015962480960992037
Florida gilchrist 05/12/2020 06/10/2020 0
Tennessee giles 05/12/2020 06/20/2020 0
Georgia gilmer 05/12/2020 06/20/2020 0.00405967937654831
Colorado gilpin 05/12/2020 06/20/2020 0
Florida glades 05/12/2020 06/10/2020 0.05182444950711819
Michigan gladwin 05/12/2020 06/20/2020 0.05413634256143342
Georgia glascock 05/12/2020 06/20/2020 0
Georgia glynn 05/12/2020 06/20/2020 0.01241529416486434
Michigan gogebic 05/12/2020 06/20/2020 0.20375000000000001
Georgia gordon 05/12/2020 06/20/2020 0.09452377773303466
Kansas gove 05/12/2020 06/20/2020 0
Georgia grady 05/12/2020 06/20/2020 0.036917300542320876
Tennessee grainger 05/12/2020 06/20/2020 0
Colorado grand 05/12/2020 06/20/2020 0
North Dakota grand forks 05/12/2020 06/20/2020 0.010005692531865337
Michigan grand traverse 05/12/2020 06/20/2020 0.18108839139832544
Indiana grant 05/12/2020 06/20/2020 0.10286435730204868
Kansas grant 05/12/2020 06/20/2020 0.024494949494949493
Kentucky grant 05/12/2020 06/30/2020 0.0823705269066335
North Dakota grant 05/12/2020 06/20/2020 0
Michigan gratiot 05/12/2020 06/20/2020 0.1155060581425243
Kentucky graves 05/12/2020 06/30/2020 0.11594719919901586
Kansas gray 05/12/2020 06/20/2020 0
Kentucky grayson 05/12/2020 06/30/2020 0.07225744392534708
Kentucky green 05/12/2020 06/30/2020 0.07166666666666666
Georgia greene 05/12/2020 06/20/2020 0.09892890149185012
Indiana greene 05/12/2020 06/20/2020 0.14351595848280382
Mississippi greene 05/12/2020 06/20/2020 0.08909876949217418
Tennessee greene 05/12/2020 06/20/2020 0.040143192974786086
Kentucky greenup 05/12/2020 06/30/2020 0
Kansas greenwood 05/12/2020 06/20/2020 0
Mississippi grenada 05/12/2020 06/20/2020 0.03063102804762439
Tennessee grundy 05/12/2020 06/20/2020 0.031130572587883248
Florida gulf 05/12/2020 06/10/2020 0
Colorado gunnison 05/12/2020 06/20/2020 0.03346357157601802
Georgia gwinnett 05/12/2020 06/20/2020 0.0343414359590268
Georgia habersham 05/12/2020 06/20/2020 0.04301347166217513
Georgia hall 05/12/2020 06/20/2020 0.0189809975668273
Tennessee hamblen 05/12/2020 06/20/2020 0.05953500576218196
Florida hamilton 05/12/2020 06/10/2020 0.0005036570655356971
Indiana hamilton 05/12/2020 06/20/2020 0.08195811541331718
Kansas hamilton 05/12/2020 06/20/2020 0
Tennessee hamilton 05/12/2020 06/20/2020 0.023126933726079005
Georgia hancock 05/12/2020 06/20/2020 0.10828805875517702
Indiana hancock 05/12/2020 06/20/2020 0.07924654052681206
Kentucky hancock 05/12/2020 06/30/2020 0
Mississippi hancock 05/12/2020 06/20/2020 0.126604867425227
Tennessee hancock 05/12/2020 06/20/2020 0
Georgia haralson 05/12/2020 06/20/2020 0.06355116913301838
Florida hardee 05/12/2020 06/10/2020 0
Tennessee hardeman 05/12/2020 06/20/2020 0.00019802057845536106
Kentucky hardin 05/12/2020 06/30/2020 0.02743310685336494
Tennessee hardin 05/12/2020 06/20/2020 0.10135977484808474
Kentucky harlan 05/12/2020 06/30/2020 0.020943034657868415
Kansas harper 05/12/2020 06/20/2020 0
Georgia harris 05/12/2020 06/20/2020 0.042858547254026026
Indiana harrison 05/12/2020 06/20/2020 0.10701202789214719
Kentucky harrison 05/12/2020 06/30/2020 0
Mississippi harrison 05/12/2020 06/20/2020 0.024832566155962552
Georgia hart 05/12/2020 06/20/2020 0
Kentucky hart 05/12/2020 06/30/2020 0
Kansas harvey 05/12/2020 06/20/2020 0
Kansas haskell 05/12/2020 06/20/2020 0
Hawaii hawaii 05/12/2020 06/10/2020 0
Tennessee hawkins 05/12/2020 06/20/2020 0.060685171272782376
Tennessee haywood 05/12/2020 06/20/2020 0.052742514532366426
Georgia heard 05/12/2020 06/20/2020 0.06769307095327229
Kentucky henderson 05/12/2020 06/30/2020 0.026485018958623086
Tennessee henderson 05/12/2020 06/20/2020 0
Indiana hendricks 05/12/2020 06/20/2020 0.06443096429535008
Florida hendry 05/12/2020 06/10/2020 0.041583962844012196
Georgia henry 05/12/2020 06/20/2020 0.031227566724701932
Indiana henry 05/12/2020 06/20/2020 0.0522298466914269
Kentucky henry 05/12/2020 06/30/2020 0.026375463046820105
Tennessee henry 05/12/2020 06/20/2020 0
Florida hernando 05/12/2020 06/10/2020 0.04421529427299035
Kentucky hickman 05/12/2020 06/30/2020 0
Tennessee hickman 05/12/2020 06/20/2020 0
Florida highlands 05/12/2020 06/10/2020 0.07046297890823605
Florida hillsborough 05/12/2020 06/10/2020 0.034651117954140394
Michigan hillsdale 05/12/2020 06/20/2020 0.1400619868096309
Mississippi hinds 05/12/2020 06/20/2020 0.02450858129661023
Colorado hinsdale 05/12/2020 06/20/2020 0
Florida holmes 05/12/2020 06/10/2020 0
Mississippi holmes 05/12/2020 06/20/2020 0.0686071540694623
Hawaii honolulu 05/12/2020 06/10/2020 0.02610624277847082
Kentucky hopkins 05/12/2020 06/30/2020 0.13227329351186726
Michigan houghton 05/12/2020 06/20/2020 0
Georgia houston 05/12/2020 06/20/2020 0.04724299613186238
Tennessee houston 05/12/2020 06/20/2020 0
Indiana howard 05/12/2020 06/20/2020 0.07136740354029042
Colorado huerfano 05/12/2020 06/20/2020 0
Mississippi humphreys 05/12/2020 06/20/2020 0.11036345414539864
Tennessee humphreys 05/12/2020 06/20/2020 0.07037440296631473
Indiana huntington 05/12/2020 06/20/2020 0.06906842205380022
Michigan huron 05/12/2020 06/20/2020 0.020841863215014866
Florida indian river 05/12/2020 06/10/2020 0.07726781013347758
Michigan ingham 05/12/2020 06/20/2020 0.03445400760499539
Michigan ionia 05/12/2020 06/20/2020 0.023784166509605492
Michigan iosco 05/12/2020 06/20/2020 0.10541456049480194
Georgia irwin 05/12/2020 06/20/2020 0.035445163002663836
Michigan isabella 05/12/2020 06/20/2020 0.09156815073446847
Mississippi itawamba 05/12/2020 06/20/2020 0.0839304205048584
Florida jackson 05/12/2020 06/10/2020 0.0015499810558821997
Georgia jackson 05/12/2020 06/20/2020 0.02686451141991688
Indiana jackson 05/12/2020 06/20/2020 0.0040150445930207165
Kansas jackson 05/12/2020 06/20/2020 0.0061989515703583355
Kentucky jackson 05/12/2020 06/30/2020 0.1918509054733672
Michigan jackson 05/12/2020 06/20/2020 0.06124133765166524
Mississippi jackson 05/12/2020 06/20/2020 0.044783184564010994
Tennessee jackson 05/12/2020 06/20/2020 0
Georgia jasper 05/12/2020 06/20/2020 0.01855088880448147
Indiana jasper 05/12/2020 06/20/2020 0.0164446678833138
Mississippi jasper 05/12/2020 06/20/2020 0.02318710760778668
Indiana jay 05/12/2020 06/20/2020 0
Georgia jeff davis 05/12/2020 06/20/2020 0.031195068229845236
Colorado jefferson 05/12/2020 06/20/2020 0.07408634881890838
Florida jefferson 05/12/2020 06/10/2020 0.09239013365820929
Georgia jefferson 05/12/2020 06/20/2020 0.028775025739032976
Indiana jefferson 05/12/2020 06/20/2020 0.021090776118198262
Kansas jefferson 05/12/2020 06/20/2020 0
Kentucky jefferson 05/12/2020 06/30/2020 0.0584310870655957
Mississippi jefferson 05/12/2020 06/20/2020 0.017024185918286767
Tennessee jefferson 05/12/2020 06/20/2020 0
Mississippi jefferson davis 05/12/2020 06/20/2020 0.0314378974172026
Georgia jenkins 05/12/2020 06/20/2020 0.07874752104454431
Indiana jennings 05/12/2020 06/20/2020 0.031741273425931
Kentucky jessamine 05/12/2020 06/30/2020 0
Kansas jewell 05/12/2020 06/20/2020 0
Georgia johnson 05/12/2020 06/20/2020 0.025492375252652744
Indiana johnson 05/12/2020 06/20/2020 0.10151388724038943
Kansas johnson 05/12/2020 06/20/2020 0.07766890937865714
Kentucky johnson 05/12/2020 06/30/2020 0
Tennessee johnson 05/12/2020 06/20/2020 0
Georgia jones 05/12/2020 06/20/2020 0
Mississippi jones 05/12/2020 06/20/2020 0.03856053819277518
Alaska juneau 05/12/2020 05/31/2020 0
Michigan kalamazoo 05/12/2020 06/20/2020 0.06345472092518996
Michigan kalkaska 05/12/2020 06/20/2020 0.09247448109124803
Hawaii kauai 05/12/2020 06/10/2020 0
Kansas kearny 05/12/2020 06/20/2020 0.01938213658322354
Mississippi kemper 05/12/2020 06/20/2020 0.07557951116784899
Alaska kenai peninsula 05/12/2020 05/31/2020 0.07392745627265751
Michigan kent 05/12/2020 06/20/2020 0.0228035426299599
Kentucky kenton 05/12/2020 06/30/2020 0.05583687149028391
Alaska ketchikan gateway 05/12/2020 05/31/2020 0
Kansas kiowa 05/12/2020 06/20/2020 0
Colorado kit carson 05/12/2020 06/20/2020 0.10562779156327542
Kentucky knott 05/12/2020 06/30/2020 0
Indiana knox 05/12/2020 06/20/2020 0
Kentucky knox 05/12/2020 06/30/2020 0
Tennessee knox 05/12/2020 06/20/2020 0.012716337282413687
Alaska kodiak island 05/12/2020 05/31/2020 0
Indiana kosciusko 05/12/2020 06/20/2020 0.010914300138153385
Colorado la plata 05/12/2020 06/20/2020 0.012813138687792311
Indiana lagrange 05/12/2020 06/20/2020 0.024109813267793784
Indiana laporte 05/12/2020 06/20/2020 0.049716137708942267
Kansas labette 05/12/2020 06/20/2020 0
Florida lafayette 05/12/2020 06/10/2020 0
Mississippi lafayette 05/12/2020 06/20/2020 0.026082301684420293
Colorado lake 05/12/2020 06/20/2020 0
Florida lake 05/12/2020 06/10/2020 0.05186044315977775
Indiana lake 05/12/2020 06/20/2020 0.05408369727027652
Michigan lake 05/12/2020 06/20/2020 0
Tennessee lake 05/12/2020 06/20/2020 0
Georgia lamar 05/12/2020 06/20/2020 0.03629599079278575
Mississippi lamar 05/12/2020 06/20/2020 0.02054195298385514
Georgia lanier 05/12/2020 06/20/2020 0.10095896315119005
Michigan lapeer 05/12/2020 06/20/2020 0.15184062599033335
Colorado larimer 05/12/2020 06/20/2020 0.04325795181885992
Kentucky larue 05/12/2020 06/30/2020 0.03575757575757576
Colorado las animas 05/12/2020 06/20/2020 0
Mississippi lauderdale 05/12/2020 06/20/2020 0.08578335787151462
Tennessee lauderdale 05/12/2020 06/20/2020 0.014707125152984385
Kentucky laurel 05/12/2020 06/30/2020 0.07630926964503643
Georgia laurens 05/12/2020 06/20/2020 0.009537316183356737
Indiana lawrence 05/12/2020 06/20/2020 0.14869457176871342
Kentucky lawrence 05/12/2020 06/30/2020 0
Mississippi lawrence 05/12/2020 06/20/2020 0.006758525951018615
Tennessee lawrence 05/12/2020 06/20/2020 0.0045168415384972405
Mississippi leake 05/12/2020 06/20/2020 0.025376948662405575
Kansas leavenworth 05/12/2020 06/20/2020 0.0064034869038239045
Florida lee 05/12/2020 06/10/2020 0.0543071514839671
Georgia lee 05/12/2020 06/20/2020 0.06189782255764672
Mississippi lee 05/12/2020 06/20/2020 0.042884945059913575
Michigan leelanau 05/12/2020 06/20/2020 0
Mississippi leflore 05/12/2020 06/20/2020 0.12013616963352695
Michigan lenawee 05/12/2020 06/20/2020 0.02555369014640113
Florida leon 05/12/2020 06/10/2020 0.01798757011956782
Kentucky leslie 05/12/2020 06/30/2020 0
Kentucky letcher 05/12/2020 06/30/2020 0
Florida levy 05/12/2020 06/10/2020 0.008812973078553032
Kentucky lewis 05/12/2020 06/30/2020 0
Tennessee lewis 05/12/2020 06/20/2020 0
Florida liberty 05/12/2020 06/10/2020 0.0013797361129057732
Georgia liberty 05/12/2020 06/20/2020 0.005262220953962738
Colorado lincoln 05/12/2020 06/20/2020 0
Georgia lincoln 05/12/2020 06/20/2020 0.030406749575673724
Kentucky lincoln 05/12/2020 06/30/2020 0.09840662083015024
Mississippi lincoln 05/12/2020 06/20/2020 0.09532074044534293
Tennessee lincoln 05/12/2020 06/20/2020 0
Kansas linn 05/12/2020 06/20/2020 0
Kentucky livingston 05/12/2020 06/30/2020 0
Michigan livingston 05/12/2020 06/20/2020 0.06032017679647226
Colorado logan 05/12/2020 06/20/2020 0.006635604392794819
Kentucky logan 05/12/2020 06/30/2020 0.03355867485061314
Georgia long 05/12/2020 06/20/2020 0.046332000299484144
Tennessee loudon 05/12/2020 06/20/2020 0.001224406013798427
Georgia lowndes 05/12/2020 06/20/2020 0.013225675105808072
Mississippi lowndes 05/12/2020 06/20/2020 0.03759687055942938
Michigan luce 05/12/2020 06/20/2020 0
Georgia lumpkin 05/12/2020 06/20/2020 0.010865475562836246
Kansas lyon 05/12/2020 06/20/2020 0.011157524329553258
Kentucky lyon 05/12/2020 06/30/2020 0.18908609759693348
Michigan mackinac 05/12/2020 06/20/2020 0
Michigan macomb 05/12/2020 06/20/2020 0.12172732294031055
Georgia macon 05/12/2020 06/20/2020 0.06304623101820295
Tennessee macon 05/12/2020 06/20/2020 0.02403510794602423
Florida madison 05/12/2020 06/10/2020 0.04855357137681372
Georgia madison 05/12/2020 06/20/2020 0.02713098257867367
Indiana madison 05/12/2020 06/20/2020 0.1038654011856585
Kentucky madison 05/12/2020 06/30/2020 0.016697192209332135
Mississippi madison 05/12/2020 06/20/2020 0.03309269038859964
Tennessee madison 05/12/2020 06/20/2020 0.011251672319172314
Florida manatee 05/12/2020 06/10/2020 0.09245578338149472
Michigan manistee 05/12/2020 06/20/2020 0.025416666666666664
Florida marion 05/12/2020 06/10/2020 0.024546941014154364
Georgia marion 05/12/2020 06/20/2020 0.03572046871089818
Indiana marion 05/12/2020 06/20/2020 0.06131688110907334
Kansas marion 05/12/2020 06/20/2020 0.19428571428571428
Kentucky marion 05/12/2020 06/30/2020 0
Mississippi marion 05/12/2020 06/20/2020 0.07415847333888781
Tennessee marion 05/12/2020 06/20/2020 0.03060469645596987
Michigan marquette 05/12/2020 06/20/2020 0.19104450322740238
Indiana marshall 05/12/2020 06/20/2020 0.014906899789018649
Kentucky marshall 05/12/2020 06/30/2020 0.04819479245850663
Mississippi marshall 05/12/2020 06/20/2020 0.03534349001677197
Tennessee marshall 05/12/2020 06/20/2020 0.031448292420989565
Florida martin 05/12/2020 06/10/2020 0.017102860631567355
Indiana martin 05/12/2020 06/20/2020 0
Kentucky martin 05/12/2020 06/30/2020 0
Kentucky mason 05/12/2020 06/30/2020 0
Michigan mason 05/12/2020 06/20/2020 0
Alaska matanuska-susitna 05/12/2020 05/31/2020 0.04406504702194357
Hawaii maui 05/12/2020 06/10/2020 0.0506953559346381
Tennessee maury 05/12/2020 06/20/2020 0.003361136147130067
Kentucky mccracken 05/12/2020 06/30/2020 0.022323594111663597
Kentucky mccreary 05/12/2020 06/30/2020 0
Georgia mcduffie 05/12/2020 06/20/2020 0.0742118751882636
North Dakota mchenry 05/12/2020 06/20/2020 0.4916666666666667
Georgia mcintosh 05/12/2020 06/20/2020 0.03235618909515127
North Dakota mcintosh 05/12/2020 06/20/2020 0
North Dakota mckenzie 05/12/2020 06/20/2020 0
Kentucky mclean 05/12/2020 06/30/2020 0.04671019465271719
North Dakota mclean 05/12/2020 06/20/2020 0
Tennessee mcminn 05/12/2020 06/20/2020 0.09278699213018138
Tennessee mcnairy 05/12/2020 06/20/2020 0
Kansas mcpherson 05/12/2020 06/20/2020 0
Kansas meade 05/12/2020 06/20/2020 0
Kentucky meade 05/12/2020 06/30/2020 0.09027519533606489
Michigan mecosta 05/12/2020 06/20/2020 0.09487762549914251
Tennessee meigs 05/12/2020 06/20/2020 0
Kentucky menifee 05/12/2020 06/30/2020 0
Michigan menominee 05/12/2020 06/20/2020 0
Kentucky mercer 05/12/2020 06/30/2020 0
North Dakota mercer 05/12/2020 06/20/2020 0
Georgia meriwether 05/12/2020 06/20/2020 0.019969326079529344
Colorado mesa 05/12/2020 06/20/2020 0
Kentucky metcalfe 05/12/2020 06/30/2020 0.15515873015873016
Indiana miami 05/12/2020 06/20/2020 0.007049609563934892
Kansas miami 05/12/2020 06/20/2020 0
Florida miami-dade 05/12/2020 06/10/2020 0.03778963066596241
Michigan michigan department of corrections (mdoc) 05/12/2020 06/20/2020 0.0187099075
Michigan midland 05/12/2020 06/20/2020 0.08868587527927899
Georgia miller 05/12/2020 06/20/2020 0
Texas mills 05/12/2020 05/31/2020 0
Colorado mineral 05/12/2020 06/20/2020 0
Michigan missaukee 05/12/2020 06/20/2020 0.05486660079051384
Georgia mitchell 05/12/2020 06/20/2020 0.08243924611799276
Kansas mitchell 05/12/2020 06/20/2020 0
Colorado moffat 05/12/2020 06/20/2020 0
Florida monroe 05/12/2020 06/10/2020 0.034094379261405725
Georgia monroe 05/12/2020 06/20/2020 0.08660660106948762
Indiana monroe 05/12/2020 06/20/2020 0.07939308702012682
Kentucky monroe 05/12/2020 06/30/2020 0.002890756302521008
Michigan monroe 05/12/2020 06/20/2020 0.04007717554783005
Mississippi monroe 05/12/2020 06/20/2020 0.09487556937068506
Tennessee monroe 05/12/2020 06/20/2020 0.03800594212946885
Michigan montcalm 05/12/2020 06/20/2020 0.015009708803433164
Colorado montezuma 05/12/2020 06/20/2020 0.07469165912650957
Georgia montgomery 05/12/2020 06/20/2020 0
Indiana montgomery 05/12/2020 06/20/2020 0.06961870873079211
Kansas montgomery 05/12/2020 06/20/2020 0.10677818558253342
Kentucky montgomery 05/12/2020 06/30/2020 0
Mississippi montgomery 05/12/2020 06/20/2020 0.012131869252760389
Tennessee montgomery 05/12/2020 06/20/2020 0.0118020384147856
Michigan montmorency 05/12/2020 06/20/2020 0
Colorado montrose 05/12/2020 06/20/2020 0.07076372995745392
Tennessee moore 05/12/2020 06/20/2020 0
Colorado morgan 05/12/2020 06/20/2020 0.06559097455945395
Georgia morgan 05/12/2020 06/20/2020 0
Indiana morgan 05/12/2020 06/20/2020 0.08690655106495584
Kentucky morgan 05/12/2020 06/30/2020 0
Tennessee morgan 05/12/2020 06/20/2020 0.00579004329004329
Kansas morris 05/12/2020 06/20/2020 0
Kansas morton 05/12/2020 06/20/2020 0.06666666666666667
North Dakota morton 05/12/2020 06/20/2020 0.03597828556862413
North Dakota mountrail 05/12/2020 06/20/2020 0
Kentucky muhlenberg 05/12/2020 06/30/2020 0.015598448946609
Georgia murray 05/12/2020 06/20/2020 0.011418444703604294
Georgia muscogee 05/12/2020 06/20/2020 0.030248484074307143
Michigan muskegon 05/12/2020 06/20/2020 0.053832505427967615
Florida nassau 05/12/2020 06/10/2020 0.01385955688316423
Kentucky nelson 05/12/2020 06/30/2020 0.01273126754721791
North Dakota nelson 05/12/2020 06/20/2020 0
Kansas nemaha 05/12/2020 06/20/2020 0
Kansas neosho 05/12/2020 06/20/2020 0
Mississippi neshoba 05/12/2020 06/20/2020 0.0583086170733023
Michigan newaygo 05/12/2020 06/20/2020 0
Georgia newton 05/12/2020 06/20/2020 0.030356939161793474
Indiana newton 05/12/2020 06/20/2020 0.1362235837724823
Mississippi newton 05/12/2020 06/20/2020 0.015741505830168454
Kentucky nicholas 05/12/2020 06/30/2020 0
Indiana noble 05/12/2020 06/20/2020 0.09916227826494613
Alaska nome 05/12/2020 05/31/2020 0
Kansas norton 05/12/2020 06/20/2020 0
Mississippi noxubee 05/12/2020 06/20/2020 0.028368215363435624
Michigan oakland 05/12/2020 06/20/2020 0.10716068889740464
Tennessee obion 05/12/2020 06/20/2020 0.0365234387687385
Michigan oceana 05/12/2020 06/20/2020 0.027798470919890683
Georgia oconee 05/12/2020 06/20/2020 0.05324241445134885
Michigan ogemaw 05/12/2020 06/20/2020 0.03138496832176706
Georgia oglethorpe 05/12/2020 06/20/2020 0.09226424269133797
Indiana ohio 05/12/2020 06/20/2020 0
Kentucky ohio 05/12/2020 06/30/2020 0
Florida okaloosa 05/12/2020 06/10/2020 0.027588598832502885
Florida okeechobee 05/12/2020 06/10/2020 0
Mississippi oktibbeha 05/12/2020 06/20/2020 0.05732585285150675
Kentucky oldham 05/12/2020 06/30/2020 0.04144966491015133
North Dakota oliver 05/12/2020 06/20/2020 0
Michigan ontonagon 05/12/2020 06/08/2020 0
Florida orange 05/12/2020 06/10/2020 0.02107134419306579
Indiana orange 05/12/2020 06/20/2020 0.16948456396471262
Kansas osage 05/12/2020 06/20/2020 0
Kansas osborne 05/12/2020 06/20/2020 0
Florida osceola 05/12/2020 06/10/2020 0.027467728578212027
Michigan osceola 05/12/2020 06/20/2020 0
Michigan oscoda 05/12/2020 06/20/2020 0.16812500000000002
Colorado otero 05/12/2020 06/20/2020 0.06137369209737631
Michigan otsego 05/12/2020 06/20/2020 0.09270110101744733
Kansas ottawa 05/12/2020 06/20/2020 0
Michigan ottawa 05/12/2020 06/20/2020 0.04735651096630428
Colorado ouray 05/12/2020 06/20/2020 0.13037698412698412
Colorado out of co 05/12/2020 05/21/2020 0
Georgia out of ga 05/12/2020 06/20/2020 0.014522207951786733
Hawaii out of hi 05/12/2020 06/10/2020 0
Michigan out of mi 05/12/2020 06/20/2020 0
Tennessee out of tn 05/12/2020 06/20/2020 0.011671889138767244
Tennessee overton 05/12/2020 06/20/2020 0
Indiana owen 05/12/2020 06/20/2020 0.03053540791403122
Kentucky owen 05/12/2020 06/30/2020 0
Kentucky owsley 05/12/2020 06/30/2020 0
Florida palm beach 05/12/2020 06/10/2020 0.057689630814695234
Mississippi panola 05/12/2020 06/20/2020 0.03490633377220338
Colorado park 05/12/2020 06/20/2020 0
Indiana parke 05/12/2020 06/20/2020 0
Florida pasco 05/12/2020 06/10/2020 0.0336422525660465
Georgia paulding 05/12/2020 06/20/2020 0.0358851018344595
Georgia peach 05/12/2020 06/20/2020 0.06105308432051456
Mississippi pearl river 05/12/2020 06/20/2020 0.14064342053094442
North Dakota pembina 05/12/2020 06/20/2020 0
Kentucky pendleton 05/12/2020 06/30/2020 0
Indiana perry 05/12/2020 06/20/2020 0.006504212150212255
Kentucky perry 05/12/2020 06/30/2020 0.00490186720799395
Mississippi perry 05/12/2020 06/20/2020 0.05276027023706107
Tennessee perry 05/12/2020 06/20/2020 0
Alaska petersburg 05/12/2020 05/31/2020 0.25
Colorado phillips 05/12/2020 06/20/2020 0
Kansas phillips 05/12/2020 06/20/2020 0
Georgia pickens 05/12/2020 06/20/2020 0.07187801576178074
Tennessee pickett 05/12/2020 06/20/2020 0
Georgia pierce 05/12/2020 06/20/2020 0.03755528711346314
North Dakota pierce 05/12/2020 06/20/2020 0
Georgia pike 05/12/2020 06/20/2020 0.04439873887458404
Indiana pike 05/12/2020 06/20/2020 0
Kentucky pike 05/12/2020 06/30/2020 0.056558955751522075
Mississippi pike 05/12/2020 06/20/2020 0.0536517209495341
Florida pinellas 05/12/2020 06/10/2020 0.06449912388263611
Colorado pitkin 05/12/2020 06/20/2020 0.03318564697836683
Florida polk 05/12/2020 06/10/2020 0.056125561651702745
Georgia polk 05/12/2020 06/20/2020 0.004634619921427495
Tennessee polk 05/12/2020 06/20/2020 0
Mississippi pontotoc 05/12/2020 06/20/2020 0.07042292512395304
Indiana porter 05/12/2020 06/20/2020 0.05071302053629554
Indiana posey 05/12/2020 06/20/2020 0
Kansas pottawatomie 05/12/2020 06/20/2020 0
Kentucky powell 05/12/2020 06/30/2020 0
Kansas pratt 05/12/2020 06/20/2020 0
Mississippi prentiss 05/12/2020 06/20/2020 0.060270308124485514
Michigan presque isle 05/12/2020 06/20/2020 0
Alaska prince of wales-hyder 05/12/2020 05/31/2020 0
Colorado prowers 05/12/2020 06/20/2020 0
Colorado pueblo 05/12/2020 06/20/2020 0.06042763894816135
Georgia pulaski 05/12/2020 06/20/2020 0.04532536912662176
Indiana pulaski 05/12/2020 06/20/2020 0.007167586031348516
Kentucky pulaski 05/12/2020 06/30/2020 0.032097928595022036
Florida putnam 05/12/2020 06/10/2020 0.029729326725796996
Georgia putnam 05/12/2020 06/20/2020 0.09586778750066409
Indiana putnam 05/12/2020 06/20/2020 0.050431534892024635
Tennessee putnam 05/12/2020 06/20/2020 0.01376239111757857
Georgia quitman 05/12/2020 06/20/2020 0.09025911588411588
Mississippi quitman 05/12/2020 06/20/2020 0
Georgia rabun 05/12/2020 06/20/2020 0.0675204358223755
North Dakota ramsey 05/12/2020 06/20/2020 0.10496031746031746
Georgia randolph 05/12/2020 06/20/2020 0.11316642788896343
Indiana randolph 05/12/2020 06/20/2020 0.08346420801789153
Mississippi rankin 05/12/2020 06/20/2020 0.01890190310230503
North Dakota ransom 05/12/2020 06/20/2020 0
Kansas reno 05/12/2020 06/20/2020 0
North Dakota renville 05/12/2020 06/20/2020 0
Kansas republic 05/12/2020 06/20/2020 0
Tennessee rhea 05/12/2020 06/20/2020 0
Kansas rice 05/12/2020 06/20/2020 0
North Dakota richland 05/12/2020 06/20/2020 0
Georgia richmond 05/12/2020 06/20/2020 0.04302459483568329
Kansas riley 05/12/2020 06/20/2020 0.02158224550477202
Colorado rio blanco 05/12/2020 06/20/2020 0
Colorado rio grande 05/12/2020 06/20/2020 0.003855606758832565
Indiana ripley 05/12/2020 06/20/2020 0.05555367177271875
Tennessee roane 05/12/2020 06/20/2020 0
Tennessee robertson 05/12/2020 06/20/2020 0.006715107253982477
Kentucky rockcastle 05/12/2020 06/30/2020 0
Georgia rockdale 05/12/2020 06/20/2020 0.028529278147324248
North Dakota rolette 05/12/2020 06/20/2020 0
Kansas rooks 05/12/2020 06/20/2020 0
Michigan roscommon 05/12/2020 06/20/2020 0
Colorado routt 05/12/2020 06/20/2020 0.098164500966517
Kentucky rowan 05/12/2020 06/30/2020 0
Indiana rush 05/12/2020 06/20/2020 0.052992743231900355
Kentucky russell 05/12/2020 06/30/2020 0.1438218489657636
Tennessee rutherford 05/12/2020 06/20/2020 0.020017450312924984
Michigan saginaw 05/12/2020 06/20/2020 0.10403044816801219
Colorado saguache 05/12/2020 06/20/2020 0.011516303588098237
Kansas saline 05/12/2020 06/20/2020 0.0771810325342934
Colorado san juan 05/12/2020 06/20/2020 0
Colorado san miguel 05/12/2020 06/20/2020 0
Michigan sanilac 05/12/2020 06/20/2020 0.13160910980407875
Florida santa rosa 05/12/2020 06/10/2020 0.041494364884605714
Florida sarasota 05/12/2020 06/10/2020 0.12291594498491619
North Dakota sargent 05/12/2020 06/20/2020 0
Georgia schley 05/12/2020 06/20/2020 0.058811550936163935
Michigan schoolcraft 05/12/2020 06/20/2020 0
Indiana scott 05/12/2020 06/20/2020 0.025043745170769162
Kansas scott 05/12/2020 06/20/2020 0
Kentucky scott 05/12/2020 06/30/2020 0
Mississippi scott 05/12/2020 06/20/2020 0.016680406327857417
Tennessee scott 05/12/2020 06/20/2020 0
Georgia screven 05/12/2020 06/20/2020 0.0562508712513274
Kansas sedgwick 05/12/2020 06/20/2020 0.03504165026500357
Florida seminole 05/12/2020 06/10/2020 0.02519053195654609
Georgia seminole 05/12/2020 06/20/2020 0.04555609073898196
Tennessee sequatchie 05/12/2020 06/20/2020 0
Tennessee sevier 05/12/2020 06/20/2020 0.020895111419589482
Kansas seward 05/12/2020 06/20/2020 0.0018248254187163914
Mississippi sharkey 05/12/2020 06/20/2020 0
Kansas shawnee 05/12/2020 06/20/2020 0.022473093290822903
Indiana shelby 05/12/2020 06/20/2020 0.06072411321438896
Kentucky shelby 05/12/2020 06/30/2020 0.02925142563367471
Tennessee shelby 05/12/2020 06/20/2020 0.022136796301154726
Kansas sheridan 05/12/2020 06/20/2020 0
Kansas sherman 05/12/2020 06/20/2020 0
Michigan shiawassee 05/12/2020 06/20/2020 0.09964227780886678
Kentucky simpson 05/12/2020 06/30/2020 0.053956716960800934
Mississippi simpson 05/12/2020 06/20/2020 0.0022717717480988642
North Dakota sioux 05/12/2020 06/20/2020 0
Alaska sitka 05/12/2020 05/31/2020 0
North Dakota slope 05/12/2020 06/20/2020 0
Kansas smith 05/12/2020 06/20/2020 0
Mississippi smith 05/12/2020 06/20/2020 0.06879206944567523
Tennessee smith 05/12/2020 06/20/2020 0.030802832559891236
Alaska southeast fairbanks 05/12/2020 05/31/2020 0
Georgia spalding 05/12/2020 06/20/2020 0.07105092856948522
Indiana spencer 05/12/2020 06/20/2020 0.06525547758709187
Kentucky spencer 05/12/2020 06/30/2020 0
Michigan st. clair 05/12/2020 06/20/2020 0.08484314422846331
Florida st. johns 05/12/2020 06/10/2020 0.021431954212702223
Indiana st. joseph 05/12/2020 06/20/2020 0.032811370783481786
Michigan st. joseph 05/12/2020 06/20/2020 0.01710680439724003
Florida st. lucie 05/12/2020 06/10/2020 0.06945386185105165
Kansas stafford 05/12/2020 06/20/2020 0
Kansas stanton 05/12/2020 06/20/2020 0
North Dakota stark 05/12/2020 06/20/2020 0.0322254856943837
Indiana starke 05/12/2020 06/20/2020 0.07552628120141773
Georgia stephens 05/12/2020 06/20/2020 0.0200662341891027
Indiana steuben 05/12/2020 06/20/2020 0.024039385444892335
Kansas stevens 05/12/2020 06/20/2020 0
Georgia stewart 05/12/2020 06/20/2020 0.010184902645841801
Tennessee stewart 05/12/2020 06/20/2020 0
Mississippi stone 05/12/2020 06/20/2020 0.002857142857142857
North Dakota stutsman 05/12/2020 06/20/2020 0
Indiana sullivan 05/12/2020 06/20/2020 0.022044555901054554
Tennessee sullivan 05/12/2020 06/20/2020 0.03229790976786697
Colorado summit 05/12/2020 06/20/2020 0.008604330192544384
Kansas sumner 05/12/2020 06/20/2020 0.14173611111111112
Tennessee sumner 05/12/2020 06/20/2020 0.04997963618467541
Florida sumter 05/12/2020 06/10/2020 0.06554143801125961
Georgia sumter 05/12/2020 06/20/2020 0.09238139499510375
Mississippi sunflower 05/12/2020 06/20/2020 0.03724911269545715
Florida suwannee 05/12/2020 06/10/2020 0.10965113813469017
Indiana switzerland 05/12/2020 06/20/2020 0
Georgia talbot 05/12/2020 06/20/2020 0.03805646353230861
Georgia taliaferro 05/12/2020 06/20/2020 0
Mississippi tallahatchie 05/12/2020 06/20/2020 0.03794624064674086
Mississippi tate 05/12/2020 06/20/2020 0.009346648244973504
Georgia tattnall 05/12/2020 06/20/2020 0
Florida taylor 05/12/2020 06/10/2020 0
Georgia taylor 05/12/2020 06/20/2020 0.08713042633694808
Kentucky taylor 05/12/2020 06/30/2020 0.03529068280397037
Georgia telfair 05/12/2020 06/20/2020 0.028698993556688656
Colorado teller 05/12/2020 06/20/2020 0.05923916861588514
Georgia terrell 05/12/2020 06/20/2020 0.12128729731132484
Georgia thomas 05/12/2020 06/20/2020 0.09606941679449546
Georgia tift 05/12/2020 06/20/2020 0.061176986050013905
Mississippi tippah 05/12/2020 06/20/2020 0.14280142077990005
Indiana tippecanoe 05/12/2020 06/20/2020 0.009178568054685579
Indiana tipton 05/12/2020 06/20/2020 0.041236522736522736
Tennessee tipton 05/12/2020 06/20/2020 0.006084670693160635
Mississippi tishomingo 05/12/2020 06/20/2020 0.002127659574468085
Kentucky todd 05/12/2020 06/30/2020 0
Georgia toombs 05/12/2020 06/20/2020 0.06691916411604062
Georgia towns 05/12/2020 06/20/2020 0.03918746474817986
North Dakota traill 05/12/2020 06/20/2020 0
Georgia treutlen 05/12/2020 06/20/2020 0.004175266597867216
Kentucky trigg 05/12/2020 06/30/2020 0
Kentucky trimble 05/12/2020 06/30/2020 0
Georgia troup 05/12/2020 06/20/2020 0.030374310391687386
Tennessee trousdale 05/12/2020 06/20/2020 0.0028437912716678436
Mississippi tunica 05/12/2020 06/20/2020 0.04988785336488814
Georgia turner 05/12/2020 06/20/2020 0.11212657437451408
Michigan tuscola 05/12/2020 06/20/2020 0.1193688790826554
Georgia twiggs 05/12/2020 06/20/2020 0.026844373731740805
Alaska unassigned 05/12/2020 05/31/2020 0
Colorado unassigned 05/12/2020 06/20/2020 0.004631701339204954
Florida unassigned 05/12/2020 06/10/2020 0
Georgia unassigned 05/12/2020 06/20/2020 0.0007303460549280199
Hawaii unassigned 05/12/2020 06/10/2020 0
Indiana unassigned 05/12/2020 06/20/2020 0
Kansas unassigned 05/12/2020 06/20/2020 0
Kentucky unassigned 05/12/2020 06/30/2020 0
Michigan unassigned 05/12/2020 06/20/2020 0.017765332850078613
Mississippi unassigned 05/12/2020 06/20/2020 0
North Dakota unassigned 05/12/2020 06/20/2020 0
Tennessee unassigned 05/12/2020 06/20/2020 0.0008928571428571428
Tennessee unicoi 05/12/2020 06/20/2020 0
Florida union 05/12/2020 06/10/2020 0.01264955515741993
Georgia union 05/12/2020 06/20/2020 0.030363930060629853
Indiana union 05/12/2020 06/20/2020 0
Kentucky union 05/12/2020 06/30/2020 0
Mississippi union 05/12/2020 06/20/2020 0.07100652272844608
Tennessee union 05/12/2020 06/20/2020 0
Georgia upson 05/12/2020 06/20/2020 0.12161092375652723
Michigan van buren 05/12/2020 06/20/2020 0.04215600324953449
Tennessee van buren 05/12/2020 06/20/2020 0
Indiana vanderburgh 05/12/2020 06/20/2020 0.015286610766293307
Indiana vermillion 05/12/2020 06/20/2020 0
Indiana vigo 05/12/2020 06/20/2020 0.05642287691804104
Florida volusia 05/12/2020 06/10/2020 0.053074102645554976
Indiana wabash 05/12/2020 06/20/2020 0.02570232115859879
Kansas wabaunsee 05/12/2020 06/20/2020 0
Florida wakulla 05/12/2020 06/10/2020 0.030371038933657533
Georgia walker 05/12/2020 06/20/2020 0.002992603557845136
North Dakota walsh 05/12/2020 06/20/2020 0
Mississippi walthall 05/12/2020 06/20/2020 0.0021230914041740516
Florida walton 05/12/2020 06/10/2020 0.06269066897864164
Georgia walton 05/12/2020 06/20/2020 0.055820445221786155
North Dakota ward 05/12/2020 06/20/2020 0.026643984764604854
Georgia ware 05/12/2020 06/20/2020 0.06071013139502969
Georgia warren 05/12/2020 06/20/2020 0
Indiana warren 05/12/2020 06/20/2020 0.07927655677655679
Kentucky warren 05/12/2020 06/30/2020 0.005951177125630723
Mississippi warren 05/12/2020 06/20/2020 0.044174359397981214
Tennessee warren 05/12/2020 06/20/2020 0
Indiana warrick 05/12/2020 06/20/2020 0.1654363586369699
Colorado washington 05/12/2020 06/20/2020 0
Florida washington 05/12/2020 06/10/2020 0.05508218344345412
Georgia washington 05/12/2020 06/20/2020 0.013871190304752094
Indiana washington 05/12/2020 06/20/2020 0.01895923439172521
Kansas washington 05/12/2020 06/20/2020 0
Kentucky washington 05/12/2020 06/30/2020 0
Mississippi washington 05/12/2020 06/20/2020 0.03571809127888887
Tennessee washington 05/12/2020 06/20/2020 0
Michigan washtenaw 05/12/2020 06/20/2020 0.0694461966818486
Georgia wayne 05/12/2020 06/20/2020 0
Indiana wayne 05/12/2020 06/20/2020 0.0695596696752118
Kentucky wayne 05/12/2020 06/30/2020 0
Michigan wayne 05/12/2020 06/20/2020 0.120380654835144
Mississippi wayne 05/12/2020 06/20/2020 0.0076855864556394735
Tennessee wayne 05/12/2020 06/20/2020 0
Tennessee weakley 05/12/2020 06/20/2020 0
Georgia webster 05/12/2020 06/20/2020 0.084128610360228
Kentucky webster 05/12/2020 06/30/2020 0
Mississippi webster 05/12/2020 06/20/2020 0.04957561505808489
Colorado weld 05/12/2020 06/20/2020 0.05231490488647256
Indiana wells 05/12/2020 06/20/2020 0
North Dakota wells 05/12/2020 06/20/2020 0
Michigan wexford 05/12/2020 06/20/2020 0.19784838935574228
Georgia wheeler 05/12/2020 06/20/2020 0
Georgia white 05/12/2020 06/20/2020 0.02792354162671935
Indiana white 05/12/2020 06/20/2020 0.033653840117371124
Tennessee white 05/12/2020 06/20/2020 0.007483411382158719
Georgia whitfield 05/12/2020 06/20/2020 0.022492304290332384
Indiana whitley 05/12/2020 06/20/2020 0.0595458974042062
Kentucky whitley 05/12/2020 06/30/2020 0
Georgia wilcox 05/12/2020 06/20/2020 0.12121544775907758
Georgia wilkes 05/12/2020 06/20/2020 0.029320155776667904
Georgia wilkinson 05/12/2020 06/20/2020 0.08117355667730267
Mississippi wilkinson 05/12/2020 06/20/2020 0.10829222087465473
North Dakota williams 05/12/2020 06/20/2020 0
Tennessee williamson 05/12/2020 06/20/2020 0.01875470264137663
Kansas wilson 05/12/2020 06/20/2020 0
Tennessee wilson 05/12/2020 06/20/2020 0.022325846946371602
Mississippi winston 05/12/2020 06/20/2020 0.0076031101180763245
Kentucky woodford 05/12/2020 06/30/2020 0
Kansas woodson 05/12/2020 06/20/2020 0
Georgia worth 05/12/2020 06/20/2020 0.0891219923562544
Kansas wyandotte 05/12/2020 06/20/2020 0.052979864160810554
Mississippi yalobusha 05/12/2020 06/20/2020 0.043879891346505
Mississippi yazoo 05/12/2020 06/20/2020 0.014193866401583013
Alaska yukon-koyukuk 05/12/2020 05/31/2020 0
Colorado yuma 05/12/2020 06/20/2020 0
Alaska copper river 05/12/2020 05/31/2020 0
Alaska chugach 05/12/2020 05/31/2020 0
Texas archer 05/15/2020 05/31/2020 0
Texas fisher 05/15/2020 05/31/2020 0.23529411764705882
Texas haskell 05/15/2020 05/31/2020 0
Kansas wichita 05/15/2020 05/17/2020 0
West Virginia calhoun 05/16/2020 06/10/2020 0
Kentucky magoffin 05/16/2020 06/30/2020 0
Missouri adair 05/17/2020 06/20/2020 0
Missouri andrew 05/17/2020 06/20/2020 0
Missouri atchison 05/17/2020 06/20/2020 0
Missouri audrain 05/17/2020 06/20/2020 0.0020654826494088813
Missouri barry 05/17/2020 06/20/2020 0
Missouri bates 05/17/2020 06/20/2020 0.11058956916099773
Missouri benton 05/17/2020 06/20/2020 0
New Mexico bernalillo 05/17/2020 06/20/2020 0.0477979942670636
Missouri bollinger 05/17/2020 06/20/2020 0
Missouri boone 05/17/2020 06/20/2020 0.009066899990988895
Missouri buchanan 05/17/2020 06/20/2020 0.003049432401580431
Missouri butler 05/17/2020 06/20/2020 0
Missouri caldwell 05/17/2020 06/20/2020 0
Missouri callaway 05/17/2020 06/20/2020 0.0336249288958491
Missouri camden 05/17/2020 06/20/2020 0.025988311120866657
Missouri cape girardeau 05/17/2020 06/20/2020 0.030943276594551556
Missouri carroll 05/17/2020 06/20/2020 0
Missouri carter 05/17/2020 06/20/2020 0.2128571428571429
Missouri cass 05/17/2020 06/20/2020 0.08658226722575521
New Mexico catron 05/17/2020 06/20/2020 0.5
Missouri cedar 05/17/2020 06/20/2020 0
Missouri chariton 05/17/2020 06/20/2020 0
New Mexico chaves 05/17/2020 06/20/2020 0.04429237092423599
Missouri christian 05/17/2020 06/20/2020 0
New Mexico cibola 05/17/2020 06/20/2020 0.0400504383962904
Missouri clark 05/17/2020 06/20/2020 0
Missouri clay 05/17/2020 06/20/2020 0.013710281096611515
Missouri clinton 05/17/2020 06/20/2020 0
Missouri cole 05/17/2020 06/20/2020 0.01697528564916577
New Mexico colfax 05/17/2020 06/20/2020 0
Missouri cooper 05/17/2020 06/20/2020 0
Missouri crawford 05/17/2020 06/20/2020 0
New Mexico curry 05/17/2020 06/20/2020 0
Missouri dallas 05/17/2020 06/20/2020 0
Missouri daviess 05/17/2020 06/20/2020 0
New Mexico de baca 05/17/2020 06/20/2020 0
Missouri dekalb 05/17/2020 06/20/2020 0
District of Columbia district of columbia 05/17/2020 07/10/2020 0.053071327827360355
New Mexico dona ana 05/17/2020 06/20/2020 0.006522395624383033
Missouri dunklin 05/17/2020 06/20/2020 0.05677435216315651
New Mexico eddy 05/17/2020 06/20/2020 0.039136513700359005
Missouri franklin 05/17/2020 06/20/2020 0.11100275112023035
Missouri gasconade 05/17/2020 06/20/2020 0
Missouri gentry 05/17/2020 06/20/2020 0.03650793650793651
New Mexico grant 05/17/2020 06/20/2020 0
Missouri greene 05/17/2020 06/20/2020 0.054184278112922105
New Mexico guadalupe 05/17/2020 06/20/2020 0
New Mexico harding 05/17/2020 06/20/2020 0
Missouri harrison 05/17/2020 06/20/2020 0
Missouri henry 05/17/2020 06/20/2020 0.22192852898735255
New Mexico hidalgo 05/17/2020 06/20/2020 0
Missouri holt 05/17/2020 06/20/2020 0
Missouri howard 05/17/2020 06/20/2020 0
Missouri howell 05/17/2020 06/20/2020 0
Missouri iron 05/17/2020 06/20/2020 0
Missouri jackson 05/17/2020 06/20/2020 0.030240758980964046
Missouri jasper 05/17/2020 06/20/2020 0
Missouri jefferson 05/17/2020 06/20/2020 0.04670496134207917
Missouri johnson 05/17/2020 06/20/2020 0
Missouri kansas city 05/17/2020 06/20/2020 0.019922347844102
Missouri laclede 05/17/2020 06/20/2020 0
Missouri lafayette 05/17/2020 06/20/2020 0.03616740815521491
Missouri lawrence 05/17/2020 06/20/2020 0
New Mexico lea 05/17/2020 06/20/2020 0
Missouri lewis 05/17/2020 06/20/2020 0.14285714285714288
Missouri lincoln 05/17/2020 06/20/2020 0.009563960125134819
New Mexico lincoln 05/17/2020 06/20/2020 0
Missouri linn 05/17/2020 06/20/2020 0.1284260184260184
Missouri livingston 05/17/2020 06/20/2020 0
New Mexico los alamos 05/17/2020 06/20/2020 0
New Mexico luna 05/17/2020 06/20/2020 0.0939251552476806
Missouri macon 05/17/2020 06/20/2020 0
Missouri madison 05/17/2020 06/20/2020 0
Missouri maries 05/17/2020 06/20/2020 0
Missouri marion 05/17/2020 06/20/2020 0
Missouri mcdonald 05/17/2020 06/20/2020 0
New Mexico mckinley 05/17/2020 06/20/2020 0.046224021102510615
Missouri miller 05/17/2020 06/20/2020 0
Missouri mississippi 05/17/2020 06/20/2020 0
Missouri moniteau 05/17/2020 06/20/2020 0.005247813411078717
Missouri montgomery 05/17/2020 06/20/2020 0
Missouri morgan 05/17/2020 06/20/2020 0
Missouri new madrid 05/17/2020 06/20/2020 0.01006452581032413
Missouri newton 05/17/2020 06/20/2020 0.04333657665230628
Missouri nodaway 05/17/2020 06/20/2020 0
Missouri oregon 05/17/2020 06/20/2020 0
Missouri osage 05/17/2020 06/20/2020 0
New Mexico otero 05/17/2020 06/20/2020 0.12908483115251404
Missouri pemiscot 05/17/2020 06/20/2020 0.053648996826377145
Missouri perry 05/17/2020 06/20/2020 0
Missouri pettis 05/17/2020 06/20/2020 0.01273167854358752
Missouri phelps 05/17/2020 06/20/2020 0
Missouri pike 05/17/2020 06/20/2020 0.04800648587981471
Missouri platte 05/17/2020 06/20/2020 0.008709062106306033
Missouri polk 05/17/2020 06/20/2020 0
Missouri pulaski 05/17/2020 06/20/2020 0.02065398394939406
New Mexico quay 05/17/2020 06/20/2020 0.21285714285714288
Missouri ralls 05/17/2020 06/20/2020 0
Missouri randolph 05/17/2020 06/20/2020 0
Missouri ray 05/17/2020 06/20/2020 0
Missouri reynolds 05/17/2020 06/20/2020 0
New Mexico rio arriba 05/17/2020 06/20/2020 0.012497490751291397
Missouri ripley 05/17/2020 06/20/2020 0
New Mexico roosevelt 05/17/2020 06/20/2020 0.003214535290006988
Missouri saline 05/17/2020 06/20/2020 0.009246173280387723
New Mexico san juan 05/17/2020 06/20/2020 0.06865995056038213
New Mexico san miguel 05/17/2020 06/20/2020 0
New Mexico sandoval 05/17/2020 06/20/2020 0.04554804704927637
New Mexico santa fe 05/17/2020 06/20/2020 0.020297330009907244
Missouri scotland 05/17/2020 06/20/2020 0.03214285714285714
Missouri scott 05/17/2020 06/20/2020 0.08259872904748677
Missouri shelby 05/17/2020 06/20/2020 0
New Mexico sierra 05/17/2020 06/20/2020 0
New Mexico socorro 05/17/2020 06/20/2020 0.087346504013971
Missouri st. charles 05/17/2020 06/20/2020 0.07389987218233177
Missouri st. clair 05/17/2020 06/20/2020 0
Missouri st. francois 05/17/2020 06/20/2020 0.0538012508818897
Missouri st. louis 05/17/2020 06/20/2020 0.0874430915540292
Missouri st. louis city 05/17/2020 06/20/2020 0.06739458945146881
Missouri ste. genevieve 05/17/2020 06/20/2020 0.09311938061938062
North Dakota steele 05/17/2020 06/20/2020 0
Missouri stoddard 05/17/2020 06/20/2020 0.01461701487850393
Missouri stone 05/17/2020 06/20/2020 0
Missouri sullivan 05/17/2020 06/20/2020 0
Missouri taney 05/17/2020 06/20/2020 0.13247512385443416
New Mexico taos 05/17/2020 06/20/2020 0
Missouri texas 05/17/2020 06/20/2020 0
New Mexico torrance 05/17/2020 06/20/2020 0.035550336562057035
Missouri unassigned 05/17/2020 06/20/2020 0.0015037593984962405
New Mexico unassigned 05/17/2020 06/20/2020 0.0003339181617590192
New Mexico union 05/17/2020 06/20/2020 0
New Mexico valencia 05/17/2020 06/20/2020 0.020682536753727387
Missouri vernon 05/17/2020 06/20/2020 0
Missouri warren 05/17/2020 06/20/2020 0
Missouri washington 05/17/2020 06/20/2020 0.0877486006057435
Missouri webster 05/17/2020 06/20/2020 0
Missouri worth 05/17/2020 06/20/2020 0
Missouri wright 05/17/2020 06/20/2020 0
Kentucky bell 05/18/2020 06/30/2020 0
Kansas ness 05/18/2020 06/20/2020 0
North Carolina avery 05/19/2020 05/31/2020 0
North Dakota bottineau 05/19/2020 06/20/2020 0
Texas san saba 05/19/2020 05/31/2020 0
Kentucky wolfe 05/19/2020 06/30/2020 0
Oklahoma coal 05/20/2020 05/21/2020 0
Kentucky elliott 05/20/2020 06/30/2020 0
Texas hall 05/20/2020 05/31/2020 0
Kansas lane 05/20/2020 06/20/2020 0
Alaska northwest arctic 05/20/2020 05/31/2020 0
Ohio adams 05/22/2020 06/20/2020 0.09272507993096227
Pennsylvania adams 05/22/2020 07/10/2020 0.03333458730870545
Pennsylvania allegheny 05/22/2020 07/10/2020 0.07668844441501246
Kansas allen 05/22/2020 06/20/2020 0
Ohio allen 05/22/2020 06/20/2020 0.125412070415848
Pennsylvania armstrong 05/22/2020 07/10/2020 0.07413416515267027
Ohio ashland 05/22/2020 06/20/2020 0.04375335373666621
Ohio ashtabula 05/22/2020 06/20/2020 0.09389312353956465
Ohio athens 05/22/2020 06/20/2020 0.10686849382501556
Ohio auglaize 05/22/2020 06/20/2020 0.013396197982067471
Pennsylvania beaver 05/22/2020 07/10/2020 0.1204410847566542
Pennsylvania bedford 05/22/2020 07/10/2020 0.043452849728858337
Ohio belmont 05/22/2020 06/20/2020 0.03979306421259608
Pennsylvania berks 05/22/2020 07/10/2020 0.07765258820876504
Pennsylvania blair 05/22/2020 07/10/2020 0.017017789630383112
Pennsylvania bradford 05/22/2020 07/10/2020 0.06067177405929737
Ohio brown 05/22/2020 06/20/2020 0.03242339557311804
Pennsylvania bucks 05/22/2020 07/10/2020 0.09840570873316795
Ohio butler 05/22/2020 06/20/2020 0.03963706882700592
Pennsylvania butler 05/22/2020 07/10/2020 0.04684465572781235
Pennsylvania cambria 05/22/2020 07/10/2020 0.03826904026279301
Pennsylvania cameron 05/22/2020 07/10/2020 0
Pennsylvania carbon 05/22/2020 07/10/2020 0.09401594412109322
Ohio carroll 05/22/2020 06/20/2020 0.12115107470070154
Pennsylvania centre 05/22/2020 07/10/2020 0.03809655292100861
Ohio champaign 05/22/2020 06/20/2020 0.03294509747518537
Pennsylvania chester 05/22/2020 07/10/2020 0.09663118067013976
Pennsylvania clarion 05/22/2020 07/10/2020 0.06334369862661147
Ohio clark 05/22/2020 06/20/2020 0.027225655086446077
Pennsylvania clearfield 05/22/2020 07/10/2020 0
Ohio clermont 05/22/2020 06/20/2020 0.02052732839475441
Ohio clinton 05/22/2020 06/20/2020 0.021261980105109053
Pennsylvania clinton 05/22/2020 07/10/2020 0.04420476666736857
Pennsylvania columbia 05/22/2020 07/10/2020 0.08576571767954948
Ohio columbiana 05/22/2020 06/20/2020 0.0785259194602053
Kansas comanche 05/22/2020 06/20/2020 0
Ohio coshocton 05/22/2020 06/20/2020 0.02510926121634063
Ohio crawford 05/22/2020 06/20/2020 0.044000873237341885
Pennsylvania crawford 05/22/2020 07/10/2020 0.0007931684247473722
Pennsylvania cumberland 05/22/2020 07/10/2020 0.07804039147345758
Ohio cuyahoga 05/22/2020 06/20/2020 0.05921558762444021
Ohio darke 05/22/2020 06/20/2020 0.08246982579295202
Pennsylvania dauphin 05/22/2020 07/10/2020 0.06336182497184675
Ohio defiance 05/22/2020 06/20/2020 0.055871685449858835
Ohio delaware 05/22/2020 06/20/2020 0.03764662665290349
Pennsylvania delaware 05/22/2020 07/10/2020 0.08873047321024635
Pennsylvania elk 05/22/2020 07/10/2020 0
Ohio erie 05/22/2020 06/20/2020 0.04728357919120201
Pennsylvania erie 05/22/2020 07/10/2020 0.016925442721938275
Connecticut fairfield 05/22/2020 07/10/2020 0.08199188857231504
Ohio fairfield 05/22/2020 06/20/2020 0.01570690373808563
Ohio fayette 05/22/2020 06/20/2020 0
Pennsylvania fayette 05/22/2020 07/10/2020 0.03815861005431493
Pennsylvania forest 05/22/2020 07/10/2020 0
Ohio franklin 05/22/2020 06/20/2020 0.04198213595982035
Pennsylvania franklin 05/22/2020 07/10/2020 0.04628950845371806
Ohio fulton 05/22/2020 06/20/2020 0.07326405422079899
Pennsylvania fulton 05/22/2020 07/10/2020 0.06063654233623275
Ohio gallia 05/22/2020 06/20/2020 0.12976190476190477
Ohio geauga 05/22/2020 06/20/2020 0.10832677034128804
Ohio greene 05/22/2020 06/20/2020 0.07572487201205076
Pennsylvania greene 05/22/2020 07/10/2020 0
North Dakota griggs 05/22/2020 06/20/2020 0
Ohio guernsey 05/22/2020 06/20/2020 0.08198679475590342
Ohio hamilton 05/22/2020 06/20/2020 0.05187078676433226
Ohio hancock 05/22/2020 06/20/2020 0.08584733148736404
Ohio hardin 05/22/2020 06/20/2020 0.06764110591439189
Ohio harrison 05/22/2020 06/20/2020 0.006060606060606061
Connecticut hartford 05/22/2020 07/10/2020 0.11876615455394456
Ohio henry 05/22/2020 06/20/2020 0.058331838153819586
Ohio highland 05/22/2020 06/20/2020 0.038529559336839256
Ohio hocking 05/22/2020 06/20/2020 0.08950447879066156
Kansas hodgeman 05/22/2020 06/20/2020 0
Ohio holmes 05/22/2020 06/20/2020 0.05291839408750317
Pennsylvania huntingdon 05/22/2020 07/10/2020 0.013991027852660985
Ohio huron 05/22/2020 06/20/2020 0.04711462973843991
Pennsylvania indiana 05/22/2020 07/10/2020 0.05411155748569309
Ohio jackson 05/22/2020 06/20/2020 0.07097957597957598
Ohio jefferson 05/22/2020 06/20/2020 0.04443664191225121
Pennsylvania jefferson 05/22/2020 07/10/2020 0.025982774467604185
Pennsylvania juniata 05/22/2020 07/10/2020 0.04628833904866427
Ohio knox 05/22/2020 06/20/2020 0.047646131652842
Pennsylvania lackawanna 05/22/2020 07/10/2020 0.11698808819796248
Ohio lake 05/22/2020 06/20/2020 0.05403815789721256
Pennsylvania lancaster 05/22/2020 07/10/2020 0.08803903447302391
Ohio lawrence 05/22/2020 06/20/2020 0
Pennsylvania lawrence 05/22/2020 07/10/2020 0.09238919025921913
Pennsylvania lebanon 05/22/2020 07/10/2020 0.03288348957652068
Pennsylvania lehigh 05/22/2020 07/10/2020 0.06600875785290528
Ohio licking 05/22/2020 06/20/2020 0.05120207863774729
Connecticut litchfield 05/22/2020 07/10/2020 0.09317831622972098
Ohio logan 05/22/2020 06/20/2020 0.05171722472137338
Ohio lorain 05/22/2020 06/20/2020 0.07701210272709277
Ohio lucas 05/22/2020 06/20/2020 0.10553942757357503
Pennsylvania luzerne 05/22/2020 07/10/2020 0.057540778488475476
Pennsylvania lycoming 05/22/2020 07/10/2020 0.09980928742923201
Ohio madison 05/22/2020 06/20/2020 0.03823079041762016
Ohio mahoning 05/22/2020 06/20/2020 0.12574881630069226
Ohio marion 05/22/2020 06/20/2020 0.008955273160914424
Pennsylvania mckean 05/22/2020 07/10/2020 0.07176898918075388
Ohio medina 05/22/2020 06/20/2020 0.08381078330743108
Ohio meigs 05/22/2020 06/20/2020 0.48011904761904767
[truncated: 1,083 more rows]
