# Supplementary material for: A large-scale machine learning study of sociodemographic factors contributing to COVID-19 severity
Source: Front Big Data. 2023 Mar 24;6:1038283. doi: 10.3389/fdata.2023.1038283 (PMC10080051; doi:10.3389/fdata.2023.1038283)
Supplement: Supplementary file 5 [file Data_Sheet_5.CSV]

alpha	crossvalidation_MSE	crossvalidation_MSE_standard_deviation
0.012328467394421	0.777299182961301	0.013205591539257
0.000215443469003	0.757016065403637	0.017942079992792
0.001	0.751693389947125	0.017856410260913
0.001149756995398	0.751783989977396	0.017655832266253
5.33669923120631E-05	0.761892527809976	0.017488838568695
2.31012970008316E-05	0.763024500219625	0.017351224476241
2.15443469003189E-06	0.763812477224571	0.017244567710952
4.64158883361278E-05	0.762135150938475	0.017463654079736
4.03701725859656E-07	0.763869795362925	0.017235581712663
1E-07	0.763880357398224	0.017234134781447
1.23284673944207E-06	0.763842295843751	0.017239805236944
6.57933224657568E-06	0.763664675808295	0.017267102367789
0.075646332755463	0.978746879029836	0.003455334521605
1E-05	0.76353117846282	0.017283286453523
0.004641588833613	0.757688953525896	0.015848649018036
1.74752840000768E-07	0.763877755950538	0.017234491659823
0.043287612810831	0.858864434944247	0.008299713446902
0.005336699231206	0.759214293476782	0.015351102163304
5.33669923120631E-07	0.76386544460696	0.017236230317631
7.56463327554629E-06	0.763626118356143	0.017271657793605
0.004037017258597	0.756193724578331	0.016106052855872
0.024770763559917	0.804172805336367	0.012034251336327
3.76493580679247E-06	0.763762129106286	0.017253033722153
3.51119173421513E-05	0.762557563747387	0.01741267967152
0.001747528400008	0.752314674043539	0.016877820166824
8.11130830789687E-07	0.763856213505751	0.017237644958878
2.65608778294668E-05	0.762887125965881	0.017368633128948
0.002310129700083	0.753373408642565	0.016417261963361
3.51119173421513E-07	0.763871620994086	0.017235331398137
0.065793322465757	0.9378863745525	0.004433050674556
4.64158883361278E-07	0.763867744325535	0.017235878407486
0.032745491628777	0.826339704746478	0.010493086993697
0.000756463327555	0.751752947297661	0.018000980514425
4.97702356433211E-06	0.763725732142002	0.01725953867763
0.010722672220103	0.774024569840664	0.013318508081495
2.00923300256505E-07	0.763876844375868	0.017234616267867
7.05480231071865E-05	0.761357821003221	0.017534768273869
0.000162975083462	0.758394955765162	0.017773249789304
1.32194114846603E-05	0.763408848820044	0.017299143412316
9.3260334688322E-07	0.763852189477331	0.017238265907754
0.008111308307897	0.766598047484916	0.01398280731306
1.14975699539774E-05	0.763474066075576	0.017290690920528
2.65608778294668E-07	0.763874593117679	0.017234924259656
4.03701725859655E-05	0.762359042564623	0.01743653117226
0.002656087782947	0.753960012614819	0.016290961414913
4.32876128108306E-06	0.763745014427713	0.017256041657016
1.4174741629268E-06	0.763836246341595	0.01724075498585
0.049770235643321	0.882766311832062	0.006893132957395
3.27454916287773E-06	0.763777232990078	0.017250436319333
0.000572236765935	0.752298496587307	0.01810639435933
9.3260334688322E-05	0.760633793408756	0.017590074145788
6.13590727341318E-07	0.763862782366657	0.017236637109673
2.8480358684358E-06	0.763790533107567	0.0172481909384
1.51991108295293E-07	0.763878549127104	0.017234383276257
1.07226722201032E-06	0.763847578356641	0.01723898122732
2.00923300256505E-05	0.763146040238374	0.017335958415628
3.05385550883341E-07	0.76387321000307	0.017235113641347
0.006135907273413	0.761006688946026	0.014843186436602
2.31012970008316E-07	0.763875796840715	0.017234759535956
0.000869749002618	0.751660677526368	0.017926179532849
1.51991108295293E-05	0.76333290109189	0.017309599094292
0.021544346900319	0.796298163915786	0.012505054528809
0.000247707635599	0.756370235832955	0.018023465927746
0.000123284673944	0.759656476070741	0.017664803053385
0.000187381742286	0.757693924817332	0.017855586593102
0.000107226722201	0.760173358980146	0.017625331700476
0.001321941148466	0.752008676416003	0.017395390735427
6.13590727341318E-05	0.761639064801006	0.017511192259386
0.001519911082953	0.752164431975704	0.017140465825131
0.000497702356433	0.752947661362734	0.018137476621244
0.086974900261778	1.00702423284011	0.003439289511763
0.007054802310719	0.763531217800019	0.014371216958758
3.05385550883341E-05	0.762731245456048	0.017388362747623
0.000327454916288	0.755064852042516	0.01812696010715
8.11130830789687E-05	0.761030587771715	0.017559705282613
0.028480358684358	0.814135992375111	0.011494054991754
0.000284803586844	0.755724901324491	0.018086286274518
0.003511191734215	0.755087293608355	0.016096877717147
8.69749002617784E-06	0.76358194848046	0.017277000214758
0.057223676593502	0.906996768546565	0.005696712525313
0.000376493580679	0.754360250904857	0.018160993358573
0.000657933224658	0.751955751852327	0.018047736808003
0.014174741629268	0.780834297215709	0.013095865197222
1.74752840000768E-05	0.763245761689902	0.017321847609592
5.72236765935022E-06	0.763698394923869	0.017263141201164
1.14975699539774E-07	0.763879836047707	0.01723420630087
0.000141747416293	0.759066799218365	0.017709356057012
1.87381742286038E-06	0.763821468693045	0.017243111739623
1.32194114846603E-07	0.763879239239151	0.017234289000182
2.47707635599171E-06	0.763802220152809	0.017246248833236
0.018738174228604	0.789779125045859	0.01287894280017
0.1	1.00702423284011	0.003439289511763
0.003053855508833	0.754459458947355	0.016146704807695
0.016297508346207	0.784593609089113	0.012985472988741
0.009326033468832	0.770334190188703	0.01363370996937
1.62975083462064E-06	0.763829341687941	0.017241850009451
0.000432876128108	0.753635739513745	0.018152586295939
0.002009233002565	0.752755069618962	0.016589437183314
7.05480231071864E-07	0.763859722750146	0.017237105585548
0.037649358067925	0.840409213131916	0.009459431272717
