# Supplementary material for: A large-scale machine learning study of sociodemographic factors contributing to COVID-19 severity
Source: Front Big Data. 2023 Mar 24;6:1038283. doi: 10.3389/fdata.2023.1038283 (PMC10080051; doi:10.3389/fdata.2023.1038283)
Supplement: Supplementary file 6 [file Data_Sheet_6.CSV]

alpha	crossvalidation_MSE	crossvalidation_MSE_standard_deviation
0.012328467394421	0.777363347834262	0.013192023420045
0.000215443469003	0.768041831999194	0.014031567257858
0.001	0.768084201826854	0.013965186245704
0.001149756995398	0.768101126246664	0.013952712047577
5.33669923120631E-05	0.768042994204894	0.014045479787712
2.31012970008316E-05	0.768043606729425	0.014047868243987
2.15443469003189E-06	0.768044033409197	0.01404959177212
4.64158883361278E-05	0.768043062591245	0.01404585805577
4.03701725859656E-07	0.768044035208595	0.014049723874037
1E-07	0.768044050512582	0.01404974850164
1.23284673944207E-06	0.768044042049915	0.014049668365702
6.57933224657568E-06	0.768043913471925	0.014049208863677
0.075646332755463	0.978746879029836	0.003455334521605
1E-05	0.768043831671036	0.014048916121709
0.004641588833613	0.76929951420281	0.01367996033917
1.74752840000768E-07	0.768044048809699	0.01404974204865
0.043287612810831	0.85886465534931	0.008299743216105
0.005336699231206	0.769721754548592	0.01362951105883
5.33669923120631E-07	0.768044032253287	0.014049712654741
7.56463327554629E-06	0.768043891886249	0.014049123827281
0.004037017258597	0.768981858582578	0.013724898350292
0.024770763559917	0.804172926216427	0.012034280515932
3.76493580679247E-06	0.768043997291771	0.014049452758705
3.51119173421513E-05	0.768043268290649	0.014046830501014
0.001747528400008	0.768197530054291	0.013904074327664
8.11130830789687E-07	0.768044032027539	0.014049686448419
2.65608778294668E-05	0.768043538695023	0.014047569836584
0.002310129700083	0.768328905619794	0.013858710306868
3.51119173421513E-07	0.76804404479484	0.014049726824003
0.065793322465757	0.9378863745525	0.004433050674556
4.64158883361278E-07	0.768044033833613	0.014049718655164
0.032745491628777	0.826339607087823	0.010493089946407
0.000756463327555	0.76806272832258	0.013985606285958
4.97702356433211E-06	0.768043963492093	0.014049345383624
0.010722672220103	0.775062097398935	0.013281503761897
2.00923300256505E-07	0.768044048213698	0.014049739789505
7.05480231071865E-05	0.7680428397484	0.014044024564919
0.000162975083462	0.768041772108752	0.014036068564128
1.32194114846603E-05	0.768043769530719	0.014048711111309
9.3260334688322E-07	0.768044029271556	0.014049675962654
0.008111308307897	0.772015002025937	0.013440822339133
1.14975699539774E-05	0.768043732768861	0.014048782134784
2.65608778294668E-07	0.768044046740935	0.014049734205591
4.03701725859655E-05	0.768043173476372	0.014046377144173
0.002656087782947	0.768429543297935	0.013831248982207
4.32876128108306E-06	0.768043966382556	0.01404940234066
1.4174741629268E-06	0.768044050045685	0.0140496553867
0.049770235643321	0.882766328872558	0.006893130044672
3.27454916287773E-06	0.76804400825459	0.014049495086565
0.000572236765935	0.768051461454365	0.014001164087547
9.3260334688322E-05	0.768042557196823	0.014042069179798
6.13590727341318E-07	0.768044030437052	0.014049705755731
2.8480358684358E-06	0.76804401781419	0.014049531901735
1.51991108295293E-07	0.768044049328141	0.01404974401354
1.07226722201032E-06	0.768044045687658	0.014049682227223
2.00923300256505E-05	0.768043667131543	0.014048127811139
3.05385550883341E-07	0.768044045835557	0.014049730771904
0.006135907273413	0.770282735227574	0.013573083760166
2.31012970008316E-07	0.768044047528549	0.014049737192041
0.000869749002618	0.768071785221388	0.013976086799494
1.51991108295293E-05	0.768043767800315	0.014048549977302
0.021544346900319	0.796297647667718	0.012504936345377
0.000247707635599	0.768042041485519	0.014028803157933
0.000123284673944	0.768041941973292	0.014039484097491
0.000187381742286	0.768041756712648	0.014033973726961
0.000107226722201	0.768042267535486	0.014040841414258
0.001321941148466	0.768124086167433	0.013938447327342
6.13590727341318E-05	0.76804297257684	0.014044816090521
0.001519911082953	0.768155112547739	0.013922148703891
0.000497702356433	0.768048121172227	0.01400748563416
0.086974900261778	1.00702423284011	0.003439289511763
0.007054802310719	0.771027345012452	0.013510302574608
3.05385550883341E-05	0.768043418438343	0.014047217010436
0.000327454916288	0.768043123422512	0.014021983772851
8.11130830789687E-05	0.768042700208907	0.014043114798726
0.028480358684358	0.814136122076668	0.011493984905124
0.000284803586844	0.768042444843622	0.014025628754923
0.003511191734215	0.768743152661284	0.013764781629516
8.69749002617784E-06	0.768043859831546	0.014049028526427
0.057223676593502	0.906996768546565	0.005696712525313
0.000376493580679	0.768044187596243	0.01401779928447
0.000657933224658	0.76805616917934	0.01399391519584
0.014174741629268	0.780411735136347	0.013097016319362
1.74752840000768E-05	0.76804372059612	0.0140483535903
5.72236765935022E-06	0.768043932345755	0.014049282826239
1.14975699539774E-07	0.768044050171376	0.014049747208871
0.000141747416293	0.768041846679605	0.014037891918585
1.87381742286038E-06	0.768044039735893	0.014049615994877
1.32194114846603E-07	0.768044049779108	0.014049745722502
2.47707635599171E-06	0.768044026147326	0.014049563922111
0.018738174228604	0.789774381164125	0.012880505565465
0.1	1.00702423284011	0.003439289511763
0.003053855508833	0.768563935651873	0.013800081650644
0.016297508346207	0.784448778404983	0.012998000232857
0.009326033468832	0.77332513363839	0.01336452002762
1.62975083462064E-06	0.768044045246619	0.014049637062777
0.000432876128108	0.768045786532902	0.014012996535979
0.002009233002565	0.768253668581519	0.013882863343062
7.05480231071864E-07	0.76804402834982	0.014049697823567
0.037649358067925	0.840409372807228	0.009459406877332
