# Supplementary material for: A large-scale machine learning study of sociodemographic factors contributing to COVID-19 severity
Source: Front Big Data. 2023 Mar 24;6:1038283. doi: 10.3389/fdata.2023.1038283 (PMC10080051; doi:10.3389/fdata.2023.1038283)
Supplement: Supplementary file 7 [file Data_Sheet_7.CSV]

alpha	lambda	crossvalidation_MSE	crossvalidation_MSE_standard_deviation
5.42867543932386E-05	0.01	0.7638198304631	0.017247426246184
1.93069772888325	0.040816326530612	1.00205318628209	0.00335499453538
0.000115139539933	0.877551020408163	0.760369048715543	0.017611062578124
0.109854114198756	0.061224489795918	0.762990583258243	0.014068640171067
1.93069772888325E-07	0.755102040816326	0.76387872539929	0.017234363720616
3.72759372031494E-06	0.469387755102041	0.763823779699941	0.017242878253213
0.193069772888325	0.73469387755102	1.00702423284011	0.003439289511763
0.059636233165946	0.285714285714286	0.786922679567421	0.01227735660381
0.372759372031494	0.673469387755102	1.00702423284011	0.003439289511763
0.001930697728883	0.040816326530612	0.76000420006798	0.017698653647643
1.93069772888325E-07	0.653061224489796	0.763879395577759	0.017234274063896
0.754312006335461	0.408163265306122	1.00702423284011	0.003439289511763
0.0001	0.551020408163265	0.761808773599039	0.017496972012639
9.54095476349994E-06	0.183673469387755	0.763818740826167	0.017244090896862
7.54312006335461	0.081632653061225	1.00702423284011	0.003439289511763
5.1794746792312E-05	0.63265306122449	0.762630084508868	0.017402959548591
6.55128556859551E-05	0.918367346938775	0.761673218121217	0.017508188183001
0.001	0.489795918367347	0.75302993716125	0.018132647252598
0.000120679264064	0.285714285714286	0.762517827900779	0.017421907714483
0.019306977288833	0.755102040816326	0.781620999864633	0.012973694604948
2.2229964825262E-05	0.163265306122449	0.76375039427689	0.017256088669306
0.000494171336132	0.285714285714286	0.758852907984398	0.017731976895511
0.000719685673001	0.448979591836735	0.755062573458708	0.018122645332442
0.033932217718953	0.122448979591837	0.756163155680729	0.01573459470355
0.000126485521686	0.081632653061225	0.763424332914759	0.017306556730269
0.01	0.040816326530612	0.753108069714705	0.018040335980826
0.000167683293681	0.061224489795918	0.763393886330423	0.017313804519704
1.93069772888325E-07	0.816326530612245	0.763878323399007	0.017234417511365
30.8884359647748	0.001	0.975330326350086	0.003900525017251
0.024420530945487	0.857142857142857	0.794907614361069	0.012545967196511
2.68269579527973E-05	0.795918367346939	0.763090412999371	0.01734333658607
0.056898660290183	0.836734693877551	0.875379394905131	0.007385698895613
1.38949549437314E-05	0.448979591836735	0.763671260892232	0.017267035341712
3.72759372031494	0.040816326530612	1.00702423284011	0.003439289511763
0.000120679264064	0.326530612244898	0.762335429771886	0.017442743976944
0.002811768697974	0.01	0.761140986792648	0.017649415799538
7.19685673001151E-06	0.142857142857143	0.763843705311473	0.017240040075188
0.000115139539933	0.938775510204082	0.760141439548827	0.017627968593881
0.002023589647725	0.183673469387755	0.754270699647047	0.018141436692273
0.001098541141988	0.918367346938775	0.751694515220081	0.017848511429047
0.000152641796718	0.877551020408163	0.759305726932104	0.017691335402231
1.75751062485479E-06	0.224489795918367	0.763868962579994	0.017235825480954
0.033932217718953	0.387755102040816	0.779241857437461	0.012839566672661
2.94705170255181E-06	0.979591836734694	0.763789263157842	0.017248407428639
0.019306977288833	0.775510204081633	0.782295644237457	0.012959225605597
3.72759372031494E-05	0.571428571428571	0.763084027925292	0.017344978529566
1	0.530612244897959	1.00702423284011	0.003439289511763
0.019306977288833	0.530612244897959	0.772864686505861	0.013271374974703
1.32571136559011E-05	0.081632653061225	0.763836811232641	0.01724155841447
0.001389495494373	0.530612244897959	0.751797447659112	0.018000871288508
0.013894954943731	0.714285714285714	0.772017436418293	0.013412634654642
1E-06	0.408163265306122	0.763869141053645	0.017235727786291
0.001	0.612244897959184	0.752111986546081	0.018070280294279
0.001526417967175	0.346938775510204	0.752652349562724	0.018115039367533
0.000212095088792	0.36734693877551	0.76104822803361	0.017560483076081
1.93069772888325E-06	0.795918367346939	0.763832021363953	0.017241451660447
2.68269579527973E-07	0.714285714285714	0.763877103572799	0.017234588161968
5.17947467923121E-06	0.612244897959184	0.763778727292007	0.017250301239462
1.2648552168553E-05	0.183673469387755	0.763798302741118	0.017247566848898
1.32571136559011E-06	0.244897959183673	0.763871694676916	0.017235416606043
5.17947467923121E-06	0.571428571428571	0.763785139835156	0.017249232297719
2.68269579527973E-07	0.551020408163265	0.763878592643435	0.017234388862557
1	0.346938775510204	1.00702423284011	0.003439289511763
5.42867543932386E-06	0.285714285714286	0.763828584359811	0.017242246363915
5.17947467923121E-06	0.714285714285714	0.763762861909576	0.017252988209422
0.008286427728547	0.142857142857143	0.751506461011153	0.017463408929373
0.042919342601288	0.938775510204082	0.848927672438509	0.008900166012555
0.051794746792312	0.571428571428571	0.818434555833495	0.01112630230837
0.001456348477501	1	0.752193568610704	0.017214466388023
0.01	0.530612244897959	0.759147222968237	0.015321136208134
1.67683293681101E-06	0.959183673469388	0.763829975108639	0.017241754072113
0.006551285568596	0.01	0.758746004745238	0.017865512269408
0.000268269579528	0.857142857142857	0.756707866062093	0.017984730233396
5.17947467923121E-05	0.163265306122449	0.76355360732045	0.017284146828214
0.004714866363457	0.244897959183673	0.75160927573161	0.017576019481914
7.19685673001151E-07	0.877551020408163	0.763862107270188	0.017236747104238
5.1794746792312E-05	0.612244897959184	0.762670139293293	0.01739762414453
2.68269579527973E-05	0.591836734693878	0.763298019776469	0.017315296883523
0.323745754281764	0.244897959183673	0.99755012762077	0.003323696772399
7.19685673001151E-06	0.571428571428571	0.763748900352686	0.017255511027786
0.323745754281764	0.306122448979592	1.00702423284011	0.003439289511763
2.32995181051537E-07	0.877551020408163	0.763876696949563	0.017234639159786
9.10298177991523E-06	0.836734693877551	0.763622774684549	0.017272191191182
24.4205309454865	0.001	0.956237703467081	0.00428678840281
0.000372759372031	0.73469387755102	0.7558689537858	0.018076858644614
0.026826957952797	0.571428571428571	0.783047071929297	0.012824930100568
2.94705170255181E-05	0.306122448979592	0.763551599076973	0.017282451963597
0.001	0.673469387755102	0.751933366887785	0.018035656926439
0.0025595479227	0.979591836734694	0.753783662725916	0.01634585514628
1E-06	0.63265306122449	0.763861829304064	0.017236811029986
1E-06	0.244897959183673	0.763874675723162	0.01723498501372
0.000152641796718	0.959183673469388	0.758912653517725	0.017723354659086
0.079060432109077	0.326530612244898	0.809103914718277	0.011419363485353
1.38949549437314E-07	0.530612244897959	0.763881217856874	0.01723402321219
1.93069772888325E-05	0.816326530612245	0.763308479627999	0.01731328774896
4.29193426012878	0.061224489795918	1.00702423284011	0.003439289511763
5.1794746792312E-05	0.693877551020408	0.762514219388455	0.017418948835813
5.17947467923121E-06	0.591836734693878	0.76378192851396	0.017249766240545
3.08884359647748E-05	0.081632653061225	0.763776685736524	0.017252272226397
7.19685673001151E-07	0.959183673469388	0.763860201868871	0.017237034312712
0.000372759372031	0.755102040816326	0.755755579468699	0.018083920437453
0.019306977288833	0.469387755102041	0.769546186108622	0.013623425558718
0.000120679264064	0.122448979591837	0.763264312599822	0.0173268396327
2.12095088792019E-05	0.979591836734694	0.763117776171671	0.017339503450026
5.42867543932386E-07	0.857142857142857	0.763867639705742	0.017235900443598
0.071968567300115	0.530612244897959	0.844533246585498	0.009171718283912
0.018420699693267	0.836734693877551	0.783043486613207	0.012964782173115
0.000159985871961	0.122448979591837	0.763055024286132	0.017358149572236
0.00268269579528	0.183673469387755	0.752972860389986	0.018114435515292
0.003727593720315	0.040816326530612	0.757385325356758	0.017928604595498
1.38949549437314E-06	0.816326530612245	0.763845315143991	0.017239352355325
0.037275937203149	0.489795918367347	0.788956496597379	0.01258879247609
9.10298177991523E-06	0.938775510204082	0.763587396588371	0.017276375060216
0.002023589647725	0.26530612244898	0.752590941233495	0.018104798070443
0.000719685673001	0.040816326530612	0.76228670167022	0.017470038044717
0.244205309454865	0.183673469387755	0.87773734135972	0.007234817301287
0.184206996932672	0.244897959183673	0.874793224167406	0.007381049595842
1E-06	0.653061224489796	0.763861167270282	0.017236910813469
0.071968567300115	0.755102040816326	0.899095078787922	0.006086598402647
0.026826957952797	0.510204081632653	0.780142134938412	0.012918598725972
0.051794746792312	0.714285714285714	0.839525302941626	0.009513995948572
0.082864277285469	0.081632653061225	0.762848159330718	0.01413711429833
0.010985411419876	0.142857142857143	0.751967844961592	0.016972416780318
0.000120679264064	0.306122448979592	0.762426022460251	0.017432396234166
1.59985871960606E-05	0.918367346938775	0.763351283068827	0.017307122276891
1.38949549437314E-07	0.510204081632653	0.763881314366317	0.017234010287864
0.000281176869797	0.244897959183673	0.761292471388081	0.017544567595304
1	0.36734693877551	1.00702423284011	0.003439289511763
7.19685673001151E-07	0.571428571428571	0.76386927326193	0.017235682729917
4.94171336132384E-05	0.979591836734694	0.762061392505497	0.017472806728147
0.001	0.714285714285714	0.751832109152688	0.018016028451525
0.754312006335461	0.36734693877551	1.00702423284011	0.003439289511763
1.32571136559011E-06	0.306122448979592	0.763868944912588	0.017235785804832
7.19685673001151E-05	0.653061224489796	0.762095886205023	0.017469453634973
0.003727593720315	0.612244897959184	0.75326572133169	0.016409817366669
0.268269579527972	0.040816326530612	0.777004893772741	0.012067437172815
9.54095476349994E-07	0.857142857142857	0.763855874500824	0.017237707476864
1.84206996932672	0.01	0.827603451908508	0.008337675317258
0.000193069772888	0.63265306122449	0.759645605250315	0.01766520225676
6.866488450043E-05	0.204081632653061	0.763334281539667	0.017313475808895
8.68511373751352E-05	0.959183673469388	0.760954295923775	0.017564918621108
7.19685673001151E-06	0.489795918367347	0.763766352916965	0.01725250951461
0.071968567300115	0.020408163265306	0.75079474571461	0.016567010662825
3.72759372031494E-07	0.714285714285714	0.763874480629008	0.01723494982862
0.001	0.469387755102041	0.753239651298487	0.018138717128274
0.596362331659464	0.081632653061225	0.908873553724202	0.005839400364848
0.019306977288833	0.163265306122449	0.754328124442118	0.01595987064873
0.000828642772855	0.836734693877551	0.751875601854399	0.018027637997603
5.17947467923121E-07	0.551020408163265	0.763873708423191	0.017235067571822
0.004714866363457	0.408163265306122	0.752583235817438	0.016659091959804
4.09491506238043E-06	0.285714285714286	0.763841834880147	0.01724009152369
1E-06	0.163265306122449	0.763877449077598	0.017234613628747
3.72759372031494E-05	0.551020408163265	0.763114328527166	0.017341268621839
0.056898660290183	1	0.905910360451227	0.005748099434379
0.004498432668969	0.959183673469388	0.756923837235976	0.016014496864182
0.323745754281764	0.142857142857143	0.887213313592131	0.006769434212799
1.93069772888325E-05	0.510204081632653	0.763528772624475	0.017284347705678
1.2648552168553E-06	0.897959183673469	0.763845374545999	0.017239333793623
0.1	0.693877551020408	0.953628606892308	0.003966137774169
1E-05	0.63265306122449	0.763671347263693	0.017266657604017
7.19685673001151E-07	0.591836734693878	0.763868776862879	0.017235749691013
0.104811313415469	0.408163265306122	0.861492889787908	0.008121868722854
3.08884359647748E-06	0.387755102040816	0.76384181604758	0.017240018644013
0.138949549437314	0.775510204081633	1.00702423284011	0.003439289511763
0.000868511373751	0.102040816326531	0.760306139976112	0.017634281204661
0.075431200633546	0.959183673469388	0.964573130188891	0.003689873119489
1.93069772888325E-06	0.591836734693878	0.763844579421701	0.017239506394556
0.008286427728547	0.346938775510204	0.754175833343865	0.016150889541286
0.003556480306223	0.26530612244898	0.751580240498391	0.017830937844655
0.000294705170255	0.061224489795918	0.763008431367987	0.017373024571435
0.051794746792312	0.653061224489796	0.830618677083446	0.010155359361833
0.003556480306223	0.326530612244898	0.751671874361711	0.017587975112364
0.00065512855686	0.36734693877551	0.756379070195042	0.018030138784058
1.32571136559011E-07	0.897959183673469	0.763879686360835	0.017234229231108
2.68269579527973E-05	0.816326530612245	0.763068786530841	0.017346010049943
0.001599858719606	0.061224489795918	0.759575844106709	0.01772372717503
0.079060432109077	0.346938775510204	0.813544359175686	0.011188541733046
0.000372759372031	0.040816326530612	0.763052934188083	0.017371831532204
2.94705170255181E-06	0.938775510204082	0.763792934295126	0.017247800992024
0.000222299648253	0.061224489795918	0.763228171387628	0.017338870450798
7.19685673001151E-06	0.326530612244898	0.763802117392255	0.017246582360469
3.72759372031494E-05	0.755102040816326	0.762817481777084	0.017378102155984
0.000268269579528	0.63265306122449	0.75813390763215	0.017800176876948
1.32571136559011E-07	0.877551020408163	0.763879774945855	0.017234216244839
9.10298177991523E-05	0.428571428571429	0.762371658292752	0.017437219839327
6.55128556859551E-05	0.897959183673469	0.761714329977449	0.01750452577979
0.000372759372031	0.102040816326531	0.762206096500115	0.017467848862669
0.059636233165946	0.326530612244898	0.792172896686867	0.012208618493938
0.001	0.775510204081633	0.751736157529399	0.0179869974393
0.014563484775013	0.408163265306122	0.760507976745022	0.014874284915095
0.001389495494373	0.73469387755102	0.75167667633713	0.017829927751454
3.72759372031494E-05	0.020408163265306	0.763826731154975	0.017244927254999
2.68269579527973E-07	0.816326530612245	0.76387617353044	0.017234712725658
0.000138949549437	0.489795918367347	0.761395398997612	0.01753377514705
0.037275937203149	0.591836734693878	0.797970110344348	0.012279442415742
1E-07	0.63265306122449	0.763881606913934	0.017233967304071
0.323745754281764	0.163265306122449	0.910829700796143	0.005651569923063
0.596362331659464	0.061224489795918	0.865778660914057	0.007714003785133
0.000115139539933	0.959183673469388	0.760067788160373	0.017633748008633
1E-07	0.959183673469388	0.763880496109778	0.01723411615576
1.93069772888325E-05	0.63265306122449	0.763441057303587	0.017295569506497
0.01	0.775510204081633	0.765566940684035	0.014077669767569
3.90693993705462E-05	0.428571428571429	0.763255710143151	0.017322056085093
1.75751062485479E-06	0.36734693877551	0.763860753716021	0.01723703274586
7.19685673001151E-06	0.346938775510204	0.763797585268614	0.01724731762836
0.000372759372031	0.510204081632653	0.757535734014732	0.017879639526465
3.90693993705462E-06	0.897959183673469	0.763769668192297	0.017251753630444
7.19685673001151E-07	0.63265306122449	0.763867811158719	0.017235888795428
9.54095476349994E-07	0.836734693877551	0.763856503803727	0.017237612108173
1E-06	0.775510204081633	0.763857201547433	0.017237509919759
0.000719685673001	0.63265306122449	0.75339037019911	0.018145457162257
7.19685673001151E-06	0.612244897959184	0.763740284324921	0.017257021537667
0.013894954943731	0.448979591836735	0.761270132070635	0.014715455100015
0.001930697728883	0.673469387755102	0.751974963944111	0.017413458534288
0.000471486636346	0.979591836734694	0.753328218276121	0.018144520562763
0.00065512855686	0.387755102040816	0.756130218226038	0.018058878202737
0.000138949549437	0.755102040816326	0.760228631832976	0.017621854975178
8.68511373751352E-05	0.857142857142857	0.761233641004973	0.017544396832514
1	0.816326530612245	1.00702423284011	0.003439289511763
7.19685673001151E-06	0.448979591836735	0.763775186677153	0.017251017910662
0.104811313415469	0.387755102040816	0.854509019286434	0.008535611839441
0.000120679264064	0.224489795918367	0.762795814067471	0.017387313144065
1.38949549437314E-05	0.714285714285714	0.763530577553615	0.01728365981687
1.93069772888325E-06	0.571428571428571	0.763845842608653	0.01723931255514
0.000159985871961	0.204081632653061	0.762556939172062	0.017419373484131
1	0.510204081632653	1.00702423284011	0.003439289511763
0.032374575428176	0.877551020408163	0.814122287238526	0.011464256226593
9.10298177991523E-06	0.857142857142857	0.763615704490438	0.017273016794795
0.00268269579528	0.36734693877551	0.75163576300908	0.017834893417548
0.079060432109077	0.408163265306122	0.827747400668508	0.010411484949874
1.38949549437314E-06	0.612244897959184	0.763854435111885	0.017237959696553
2.32995181051537E-06	0.346938775510204	0.763854990476098	0.017237948524273
1.67683293681101E-05	0.306122448979592	0.763709951697195	0.017262623595562
0.000372759372031	0.816326530612245	0.755410668905773	0.018107493907511
0.019306977288833	0.428571428571429	0.767140614308158	0.013839898553865
0.013894954943731	0.857142857142857	0.776485684974496	0.013196360705695
4.94171336132384E-05	0.857142857142857	0.762279618552533	0.017446402737178
0.006250551925274	0.285714285714286	0.752328928700678	0.016801278487355
7.19685673001151E-06	0.775510204081633	0.763702512664923	0.01726280988501
3.90693993705462E-05	0.163265306122449	0.763643643469876	0.017272570802409
0.000471486636346	0.857142857142857	0.753987331106506	0.018155281700887
1.32571136559011E-05	0.01	0.763868151993559	0.01723705370295
1.38949549437314E-06	0.653061224489796	0.763852606118673	0.017238237818028
0.000494171336132	0.183673469387755	0.760460858401754	0.017607317706289
7.19685673001151E-06	0.306122448979592	0.763806666573757	0.017245848767343
5.1794746792312E-05	0.489795918367347	0.762913224639463	0.017367275661444
7.19685673001151E-06	0.408163265306122	0.763784092534792	0.01724953298238
0.372759372031494	0.795918367346939	1.00702423284011	0.003439289511763
0.018420699693267	0.959183673469388	0.787398917625297	0.012921568533507
0.013894954943731	0.489795918367347	0.762860946662773	0.014418154643516
4.29193426012878	0.01	0.9446629342818	0.004571676379035
0.003556480306223	0.387755102040816	0.752018730884537	0.01727437490089
7.19685673001151E-05	0.795918367346939	0.761757981325257	0.017500789550199
0.0025595479227	1	0.753845656338834	0.016326501971032
3.08884359647748E-06	0.122448979591837	0.763868391626381	0.017236031812453
0.0001	0.510204081632653	0.761941503296687	0.017486015444276
0.001098541141988	0.897959183673469	0.751683235615632	0.017863213392573
4.09491506238043E-07	0.857142857142857	0.763871575970813	0.017235343135671
0.003556480306223	0.163265306122449	0.752248863558444	0.018055549128595
0.010481131341547	0.877551020408163	0.769941709029327	0.013660434317166
0.719685673001151	0.73469387755102	1.00702423284011	0.003439289511763
0.268269579527972	0.673469387755102	1.00702423284011	0.003439289511763
0.033932217718953	0.346938775510204	0.776454324769148	0.012927966907052
0.008286427728547	0.224489795918367	0.752428019982589	0.016705503322851
1.38949549437314E-07	0.755102040816326	0.763880157224978	0.017234165459655
0.754312006335461	0.26530612244898	1.00702423284011	0.003439289511763
0.000372759372031	0.224489795918367	0.7607608843808	0.017583283230978
7.19685673001151E-07	0.693877551020408	0.763866390251466	0.017236102600333
2.2229964825262E-05	0.387755102040816	0.763573160186155	0.017279222233007
5.17947467923121E-07	0.653061224489796	0.763871916191211	0.017235308036336
0.184206996932672	0.142857142857143	0.814765401933794	0.010543584435829
0.000138949549437	0.653061224489796	0.760683749470124	0.017585982077922
0.000471486636346	0.877551020408163	0.753867387831806	0.0181538013689
0.025595479226995	0.142857142857143	0.755048375797554	0.015836380012443
7.19685673001151E-06	0.244897959183673	0.763820420529664	0.017243657732503
1.15139539932645	0.001	0.759242217959067	0.013675153405185
7.19685673001151E-05	0.489795918367347	0.762525156676953	0.017418798964894
0.059636233165946	0.306122448979592	0.78942600204588	0.012244874350811
7.19685673001151E-06	0.714285714285714	0.763718129411926	0.01726075619377
1E-07	0.693877551020408	0.763881398521086	0.017233995203414
0.000159985871961	0.102040816326531	0.76317620490568	0.017341637195327
1E-06	0.428571428571429	0.763868451078096	0.017235820784697
0.004714866363457	0.142857142857143	0.751907472419307	0.017983524038728
0.372759372031494	0.551020408163265	1.00702423284011	0.003439289511763
1.93069772888325E-05	0.653061224489796	0.763426259486859	0.017297415883871
0.1	1	1.00702423284011	0.003439289511763
3.72759372031494E-06	0.571428571428571	0.763811893326425	0.017244770209076
4.29193426012878	0.081632653061225	1.00702423284011	0.003439289511763
0.339322177189533	0.061224489795918	0.803833838465028	0.010160914441432
1.93069772888325E-05	0.020408163265306	0.763854115119216	0.017239512046916
0.000471486636346	0.836734693877551	0.754106298904114	0.018156072272054
2.68269579527973E-07	0.591836734693878	0.763878220254072	0.017234438685996
1.67683293681101E-05	0.224489795918367	0.763751024528459	0.017255670268244
0.000372759372031	0.591836734693878	0.756858926244215	0.017966928159578
1.75751062485479E-05	0.081632653061225	0.763821925657057	0.017244176236887
0.037275937203149	0.73469387755102	0.811520195574344	0.011553637889602
1.67683293681101E-06	0.877551020408163	0.763834303113851	0.017241076413169
0.014563484775013	0.428571428571429	0.761277074051969	0.014707634801571
1E-07	0.775510204081633	0.763881120744294	0.017234032409139
0.193069772888325	0.775510204081633	1.00702423284011	0.003439289511763
0.075431200633546	0.938775510204082	0.958197407428393	0.003834792692608
4.94171336132384E-05	0.836734693877551	0.762316423710233	0.017441998640101
0.051794746792312	0.775510204081633	0.849178121443463	0.008879893432609
9.54095476349994E-06	0.408163265306122	0.763753341986729	0.017254868729068
0.003393221771895	0.857142857142857	0.754304810931114	0.016188690602975
4.09491506238043E-06	0.26530612244898	0.763844514031761	0.017239680551985
0.754312006335461	0.285714285714286	1.00702423284011	0.003439289511763
0.184206996932672	0.122448979591837	0.803999275042237	0.010808283034848
0.001389495494373	0.795918367346939	0.751739316106886	0.017716248264462
0.000159985871961	0.183673469387755	0.762678675847162	0.017404854880819
0.184206996932672	0.224489795918367	0.862319301141318	0.008075449912758
3.72759372031494E-07	0.612244897959184	0.763875771947712	0.01723477675822
5.17947467923121E-06	0.795918367346939	0.763750338283276	0.01725515282145
0.014563484775013	0.387755102040816	0.75982554801156	0.015058647199292
1E-06	0.469387755102041	0.763867117251418	0.017236015557098
0.003393221771895	0.897959183673469	0.754447767467702	0.016144717314466
1E-05	0.755102040816326	0.763624486373864	0.017272073469132
7.19685673001151E-06	0.693877551020408	0.763723211423423	0.017260062050189
6.866488450043E-05	0.285714285714286	0.763125654304364	0.017342397035674
2.68269579527973E-07	0.795918367346939	0.763876359482216	0.017234687809239
1E-06	0.020408163265306	0.763882305726309	0.017233962205455
0.138949549437314	0.448979591836735	0.93017592073376	0.00476323952257
0.006250551925274	0.326530612244898	0.752734927027207	0.016529428025056
0.000222299648253	0.081632653061225	0.763060554863866	0.017361448773785
9.54095476349994E-06	0.306122448979592	0.76378260462503	0.017249927763358
1	0.428571428571429	1.00702423284011	0.003439289511763
0.004714866363457	0.163265306122449	0.751683602733324	0.017929063198206
0.037275937203149	0.795918367346939	0.817902335912898	0.011223197151571
0.013894954943731	0.040816326530612	0.751650812350127	0.017901378010566
0.019306977288833	0.142857142857143	0.753846494613563	0.016103692320336
3.72759372031494E-05	0.938775510204082	0.762560300409614	0.017412435006483
2.68269579527973E-05	0.693877551020408	0.763195836670778	0.017329520160389
5.1794746792312E-05	0.551020408163265	0.762792009839904	0.017382519396506
0.075431200633546	0.918367346938775	0.951976259016133	0.003997905159982
0.000281176869797	0.224489795918367	0.761464767326199	0.017531155942242
1.67683293681101E-06	0.836734693877551	0.76383648052039	0.017240737783877
0.51794746792312	0.755102040816326	1.00702423284011	0.003439289511763
1.04811313415469	0.081632653061225	1.00702423284011	0.003439289511763
0.719685673001151	0.020408163265306	0.795016342248065	0.01023153364858
6.55128556859551E-05	0.979591836734694	0.761551898948071	0.017519457913236
0.000372759372031	0.408163265306122	0.758589932038342	0.017753258260221
0.193069772888325	0.469387755102041	1.00702423284011	0.003439289511763
0.001	0.816326530612245	0.75168381626697	0.017960146325484
0.000281176869797	0.142857142857143	0.762192363536995	0.017465857426154
0.001930697728883	0.571428571428571	0.751708772886429	0.017709250287762
0.000138949549437	0.510204081632653	0.761311030205145	0.017539977073036
0.003727593720315	0.714285714285714	0.753949511936226	0.016278618971063
1E-06	0.530612244897959	0.763865143087641	0.017236312834853
0.004498432668969	0.938775510204082	0.756691866958283	0.016056983327655
3.72759372031494E-07	0.63265306122449	0.763875513569003	0.01723481136392
5.68986602901829	0.061224489795918	1.00702423284011	0.003439289511763
0.000193069772888	0.448979591836735	0.760776851696789	0.017579114807962
0.754312006335461	0.163265306122449	1.00702423284011	0.003439289511763
0.007906043210908	0.877551020408163	0.763205871674823	0.014412989824571
6.55128556859551E-05	0.959183673469388	0.761592049227986	0.017515666744727
0.051794746792312	0.795918367346939	0.852575679274705	0.008669212463415
0.010985411419876	0.408163265306122	0.757234180693775	0.015868956535515
1.38949549437314E-07	0.653061224489796	0.763880639148323	0.017234100782367
0.910298177991522	0.001	0.755495963884846	0.014108799575351
3.72759372031494E-05	0.673469387755102	0.762933945126497	0.017363362012432
5.17947467923121E-05	0.204081632653061	0.763475325060945	0.01729397706555
1.67683293681101E-05	0.142857142857143	0.763792562160669	0.017248770367472
9.54095476349994E-07	0.938775510204082	0.763853360823231	0.017238089313018
1.67683293681101E-05	0.428571428571429	0.76363239652693	0.017271777901051
0.037275937203149	0.673469387755102	0.805516454311817	0.011870490369854
0.01	0.73469387755102	0.764382743770528	0.014222451093419
1E-05	0.040816326530612	0.763861506669247	0.017237624389567
0.004714866363457	0.183673469387755	0.751551147069471	0.01785267394573
0.008286427728547	0.163265306122449	0.751852305028926	0.017232688573823
0.0001	0.795918367346939	0.761068137524499	0.017557458636111
2.94705170255181E-05	0.326530612244898	0.763528711998817	0.017285225292939
1.32571136559011E-06	0.224489795918367	0.763872612031625	0.017235293520564
0.008286427728547	0.102040816326531	0.751397208991196	0.017807355558742
0.001930697728883	0.510204081632653	0.751657226124735	0.01784958009232
0.000159985871961	0.224489795918367	0.76243510606633	0.017433102794134
0.000625055192527	0.918367346938775	0.752292650578699	0.018105407140025
0.000152641796718	1	0.758717571037814	0.017741799918303
0.003556480306223	0.306122448979592	0.751607692618415	0.017697536699358
0.013894954943731	0.530612244897959	0.76446359035427	0.014177321297801
2.32995181051537E-06	0.122448979591837	0.763872181529605	0.017235449293344
1.75751062485479E-06	0.428571428571429	0.763857267712762	0.017237559065955
9.54095476349994E-05	0.061224489795918	0.76361505203364	0.01728103825423
0.000494171336132	0.142857142857143	0.761101696256752	0.017561953368423
2.68269579527973E-06	0.591836734693878	0.763829768686403	0.017241859796866
7.19685673001151E-06	0.183673469387755	0.763834335748413	0.017241481895881
1.38949549437314E-07	0.795918367346939	0.763879964595432	0.017234191349663
1E-07	0.653061224489796	0.763881537422818	0.017233976599325
2.94705170255181E-06	0.857142857142857	0.763800311484433	0.01724659104788
9.10298177991523E-06	1	0.76356612366679	0.01727895568574
1	0.408163265306122	1.00702423284011	0.003439289511763
0.001	0.795918367346939	0.751703374063152	0.017973351009595
0.001930697728883	0.979591836734694	0.752568436994521	0.016714261221877
0.001389495494373	0.816326530612245	0.751764100941069	0.017672917921925
1E-07	0.673469387755102	0.763881467967182	0.017233985900284
0.0001	0.816326530612245	0.761000225371694	0.017561956627948
10	0.040816326530612	1.00702423284011	0.003439289511763
0.035564803062231	0.061224489795918	0.75280667165863	0.01630424813791
0.372759372031494	0.448979591836735	1.00702423284011	0.003439289511763
0.719685673001151	0.795918367346939	1.00702423284011	0.003439289511763
0.138949549437314	0.26530612244898	0.845440729844421	0.009111553245524
1.75751062485479E-06	0.346938775510204	0.763861917919319	0.017236857508963
0.000372759372031	0.612244897959184	0.756708186181151	0.017986928333602
5.17947467923121E-07	0.489795918367347	0.763874784506753	0.017234923279125
6.866488450043E-05	0.102040816326531	0.763593979779471	0.017281023860121
3.72759372031494E-06	0.775510204081633	0.763788477746634	0.017248586893377
2.12095088792019E-05	0.897959183673469	0.763184313416384	0.017330731233715
4.09491506238043E-06	0.387755102040816	0.763828561321404	0.017242152480714
0.00212095088792	0.01	0.761733082596454	0.017582710434493
1E-07	0.612244897959184	0.763881676390432	0.017233958002401
5.17947467923121E-05	0.142857142857143	0.763593718852114	0.017279515193316
0.1	0.020408163265306	0.75203328213704	0.016021053555703
1.38949549437314E-05	0.693877551020408	0.763541385296209	0.017282348744236
2.68269579527973E-06	0.653061224489796	0.763824599101759	0.017242673606666
0.000193069772888	0.673469387755102	0.759400621908654	0.017683535871421
1.2648552168553E-05	0.285714285714286	0.76375903305954	0.017254069972072
0.033932217718953	0.428571428571429	0.781828788601845	0.012730523295103
0.06250551925274	0.061224489795918	0.755436565451439	0.0155925325778
0.079060432109077	0.285714285714286	0.800543179349992	0.011824333498398
1.67683293681101E-06	0.979591836734694	0.763828896994343	0.017241923488595
0.000719685673001	0.653061224489796	0.753242834426794	0.018141380185228
0.000193069772888	0.73469387755102	0.7590291537195	0.017712193497825
0.268269579527972	0.530612244897959	1.00702423284011	0.003439289511763
5.1794746792312E-05	0.816326530612245	0.762281002777205	0.01744622370157
0.003393221771895	1	0.754896538439337	0.016107290864182
0.719685673001151	0.673469387755102	1.00702423284011	0.003439289511763
1.20679264063933E-05	0.836734693877551	0.763525638350748	0.017284125011213
0.019306977288833	0.571428571428571	0.774762271234429	0.013173622861846
0.001930697728883	1	0.752629912054712	0.016666795228372
0.035564803062231	0.081632653061225	0.753957550834684	0.015959046383239
5.17947467923121E-06	0.755102040816326	0.763756581665336	0.01725406878381
0.000268269579528	0.938775510204082	0.756283607563107	0.018035136603038
5.17947467923121E-06	1	0.763718569655653	0.017260538078226
0.025595479226995	0.163265306122449	0.756310300831564	0.015825434767861
0.000268269579528	0.673469387755102	0.757833926384354	0.017838145831069
7.19685673001151E-05	0.469387755102041	0.762579984400915	0.017412344024138
0.000494171336132	0.102040816326531	0.761728908203355	0.017512798296249
0.019306977288833	0.510204081632653	0.771836325150145	0.013369636412846
7.19685673001151E-07	0.857142857142857	0.763862583881585	0.017236675301124
0.044984326689695	0.306122448979592	0.78058077492765	0.012615808975337
0.008286427728547	0.183673469387755	0.751995871473554	0.017050215624982
9.10298177991523E-05	0.326530612244898	0.76271689673846	0.017394831549112
7.19685673001151E-05	0.081632653061225	0.763634072854822	0.017276711748504
9.54095476349994E-06	0.142857142857143	0.763831032845737	0.017242168575112
2.94705170255181E-06	0.918367346938775	0.763794774233321	0.017247498026485
0.079060432109077	0.142857142857143	0.776080958644597	0.012559892489304
0.015264179671752	0.01	0.755328308676575	0.017961943755355
0.000138949549437	0.612244897959184	0.760863166536109	0.017572140085726
0.013894954943731	0.755102040816326	0.773493284394258	0.013290662091483
1.2648552168553E-05	0.326530612244898	0.763743708344151	0.01725670529657
0.033932217718953	0.408163265306122	0.780550431636535	0.012786596876565
0.184206996932672	0.408163265306122	0.979574395548535	0.003466846031393
0.000494171336132	0.204081632653061	0.760136323725551	0.017631421144067
0.00268269579528	0.163265306122449	0.753492573464842	0.018126032479544
0.00065512855686	0.428571428571429	0.755709155677812	0.018086005231153
10	0.020408163265306	1.00702423284011	0.003439289511763
0.51794746792312	0.469387755102041	1.00702423284011	0.003439289511763
3.90693993705462E-05	0.224489795918367	0.763552764453789	0.017283103582375
0.003727593720315	0.530612244897959	0.752669442092912	0.016602222134961
4.09491506238043E-06	0.428571428571429	0.763823301004343	0.017242980355865
0.000372759372031	0.183673469387755	0.761248418405898	0.017550399022624
0.006250551925274	0.204081632653061	0.75178847715903	0.017368980534664
0.51794746792312	0.73469387755102	1.00702423284011	0.003439289511763
0.51794746792312	0.816326530612245	1.00702423284011	0.003439289511763
0.000719685673001	0.693877551020408	0.752931159139165	0.01813342680431
0.044984326689695	0.142857142857143	0.761731267110608	0.014400950921503
7.19685673001151E-06	0.163265306122449	0.763839011066433	0.017240760203583
7.19685673001151E-05	0.040816326530612	0.763729283529374	0.017262566763671
1.75751062485479E-06	0.142857142857143	0.763873826265289	0.017235172908098
0.001151395399326	0.428571428571429	0.752987451421214	0.018130578248931
0.00065512855686	0.346938775510204	0.756630920488204	0.018000092578149
6.866488450043E-06	0.918367346938775	0.763674928001297	0.017265948458139
0.000193069772888	0.040816326530612	0.763459472338364	0.017308073325775
0.013894954943731	0.510204081632653	0.763642749751809	0.014296280656795
0.000212095088792	0.26530612244898	0.761707897248633	0.017508176412044
0.000868511373751	0.326530612244898	0.755625463177053	0.018089394286213
1.20679264063933E-05	0.857142857142857	0.763516464347969	0.01728530511565
100	0.001	1.00702423284011	0.003439289511763
0.001206792640639	0.01	0.762593167430084	0.017469958906791
3.08884359647748E-06	0.204081632653061	0.763860097320035	0.017237236481787
1.32571136559011E-07	0.938775510204082	0.763879502251306	0.017234253859662
0.000138949549437	0.63265306122449	0.760772420165173	0.017578692765605
79.060432109077	0.001	1.00686102421901	0.003435045188816
2.68269579527973E-05	0.612244897959184	0.763277492665028	0.017318129238643
0.071968567300115	0.469387755102041	0.831811507370487	0.010069121574774
0.000212095088792	0.326530612244898	0.761320169330671	0.017541065168391
5.17947467923121E-07	0.530612244897959	0.763874067045301	0.017235019470772
0.00268269579528	0.020408163265306	0.760388916478077	0.017696247097876
0.000517947467923	0.73469387755102	0.754289730533189	0.018159056938744
9.10298177991523E-06	0.979591836734694	0.763573209112818	0.017278094902888
0.000372759372031	0.163265306122449	0.761481321173659	0.0175312664122
0.323745754281764	0.346938775510204	1.00702423284011	0.003439289511763
2.68269579527973E-06	0.73469387755102	0.763817741552028	0.017243762004347
1.20679264063933E-05	0.959183673469388	0.76347073365219	0.017291170892919
0.355648030622313	0.001	0.747816292507535	0.015652714182709
0.003393221771895	0.959183673469388	0.754689019678052	0.016118001149558
0.429193426012878	0.204081632653061	1.00702423284011	0.003439289511763
5.42867543932386E-06	0.428571428571429	0.763804348294887	0.017246101841383
0.000193069772888	0.653061224489796	0.759524657379524	0.017673961630704
0.001389495494373	0.673469387755102	0.75165279801036	0.01787707991767
2.32995181051537E-07	0.918367346938775	0.763876373848704	0.017234682428659
0.056898660290183	0.877551020408163	0.883872709705513	0.006834777648512
2.2229964825262E-05	0.346938775510204	0.763607584183895	0.01727517424806
7.19685673001151E-07	0.979591836734694	0.763859726099477	0.017237106196842
0.193069772888325	0.448979591836735	1.00702423284011	0.003439289511763
2.2229964825262E-05	0.122448979591837	0.763777871326404	0.017251516065462
0.042919342601288	0.897959183673469	0.843473229687198	0.009251700138429
0.002023589647725	0.428571428571429	0.751645723876087	0.017907577805092
5.42867543932386E-07	0.979591836734694	0.763865497471844	0.017236223145048
1.38949549437314E-05	0.755102040816326	0.763509419423654	0.017286369484413
0.104811313415469	0.306122448979592	0.828644603778033	0.010345525246223
1.38949549437314E-07	0.63265306122449	0.763880735584063	0.017234087854826
1E-07	0.469387755102041	0.763882162817524	0.017233892910827
0.051794746792312	0.510204081632653	0.809583662479165	0.01155721202882
0.013894954943731	0.979591836734694	0.779842662415145	0.013150207782372
0.001098541141988	0.877551020408163	0.751658391804285	0.017872219388316
0.193069772888325	0.571428571428571	1.00702423284011	0.003439289511763
3.72759372031494E-05	0.795918367346939	0.762759533332381	0.017385375643032
0.79060432109077	0.061224489795918	0.915794614290124	0.00561252488133
1	0.714285714285714	1.00702423284011	0.003439289511763
0.00268269579528	0.530612244897959	0.75213261884499	0.017231273504481
0.033932217718953	0.224489795918367	0.765240909568857	0.013912199044798
1.93069772888325E-05	0.469387755102041	0.763558823570481	0.017280713764357
1E-06	0.122448979591837	0.763878837292037	0.017234427915708
0.003393221771895	0.918367346938775	0.754516867437047	0.016132127880012
6.866488450043E-06	0.979591836734694	0.763658781774371	0.017267808776153
1.38949549437314E-05	0.653061224489796	0.763563061365864	0.017279737571787
0.000719685673001	0.571428571428571	0.753877040791623	0.01815026476137
5.17947467923121E-06	0.530612244897959	0.763791588172111	0.017248166541571
0.1	0.448979591836735	0.868421965800551	0.00773315666982
0.005963623316595	0.857142857142857	0.7587010351451	0.015490065103524
2.68269579527973E-06	0.489795918367347	0.763838451304805	0.01724050714202
0.193069772888325	0.816326530612245	1.00702423284011	0.003439289511763
0.000120679264064	0.204081632653061	0.762889600266162	0.017375532505142
4.94171336132384E-05	1	0.762025498059956	0.017477216197356
0.032374575428176	0.938775510204082	0.819683569133484	0.011075624881558
0.007196856730012	0.775510204081633	0.759715752485244	0.015168152617916
3.72759372031494E-06	0.73469387755102	0.763793123469445	0.017247820138261
0.004498432668969	0.897959183673469	0.756194776399671	0.016101126151509
0.005179474679231	0.571428571428571	0.754337822914904	0.016150800625879
4.09491506238043E-06	0.224489795918367	0.763849887328265	0.017238860080902
0.000372759372031	0.673469387755102	0.756268646055957	0.018039207900637
2.32995181051537E-07	0.979591836734694	0.763875889336831	0.017234747344393
0.001930697728883	0.020408163265306	0.76123432126483	0.0176115173363
0.025595479226995	0.26530612244898	0.762819849905419	0.014318414083482
1.93069772888325E-07	0.591836734693878	0.76387979412227	0.017234219553529
5.42867543932386E-06	0.142857142857143	0.763853374197821	0.017238434200203
0.000138949549437	0.571428571428571	0.761047673391084	0.017559355234319
2.2229964825262E-05	0.224489795918367	0.763710083004794	0.017263032801326
0.429193426012878	0.26530612244898	1.00702423284011	0.003439289511763
0.568986602901829	0.163265306122449	1.00702423284011	0.003439289511763
0.032374575428176	0.979591836734694	0.823422861846691	0.010744391815284
0.138949549437314	0.102040816326531	0.783182523569417	0.011801220585146
1.93069772888325E-06	0.714285714285714	0.763837025666668	0.017240672098787
10	0.081632653061225	1.00702423284011	0.003439289511763
0.003556480306223	0.346938775510204	0.751806555395509	0.017473847760887
1	0.204081632653061	1.00702423284011	0.003439289511763
0.003556480306223	0.244897959183673	0.751587969555688	0.017871527978631
0.568986602901829	0.224489795918367	1.00702423284011	0.003439289511763
3.90693993705462E-06	0.857142857142857	0.763774455465418	0.017250942538074
0.002811768697974	0.061224489795918	0.757149620055984	0.017944252111364
0.008286427728547	0.204081632653061	0.752147169779531	0.016880823601943
3.72759372031494E-05	0.775510204081633	0.762788476053848	0.0173817438438
0.568986602901829	0.408163265306122	1.00702423284011	0.003439289511763
0.145634847750124	0.01	0.749887401229477	0.016091535374146
0.007196856730012	0.755102040816326	0.759418357438399	0.015265742115386
0.000910298177992	0.081632653061225	0.760733166163308	0.017600570019762
0.000120679264064	0.387755102040816	0.762068571826677	0.017474600375162
0.79060432109077	0.081632653061225	0.962045228592579	0.003983289147489
0.000159985871961	0.244897959183673	0.762314871106619	0.017446808161706
0.268269579527972	0.816326530612245	1.00702423284011	0.003439289511763
9.10298177991523E-05	0.142857142857143	0.763354276023829	0.017312458912322
0.000494171336132	0.163265306122449	0.760779302712625	0.017583220822781
0.000372759372031	0.306122448979592	0.759780935225908	0.017654629582729
1E-07	0.836734693877551	0.763880912458162	0.017234060316451
1.59985871960606E-05	0.979591836734694	0.763314496370236	0.017312206979176
0.007196856730012	0.653061224489796	0.757800834580594	0.015781597580523
0.000719685673001	0.551020408163265	0.754057147162798	0.018152064514009
0.010481131341547	1	0.77345717662109	0.013341629902528
1.38949549437314E-07	0.571428571428571	0.763881024919883	0.017234049064935
0.026826957952797	0.081632653061225	0.75286564492816	0.016333070752606
1.38949549437314E-06	0.469387755102041	0.763860858003324	0.017236988089773
2.94705170255181E-05	0.36734693877551	0.763484237683466	0.017290951140853
0.000159985871961	0.408163265306122	0.76146681189564	0.017529010236526
0.06866488450043	0.001	0.751131208659107	0.017509998577819
1.75751062485479E-07	0.857142857142857	0.763878574863777	0.017234382161495
0.001151395399326	0.387755102040816	0.753464089533631	0.018142114979204
7.19685673001151E-06	0.26530612244898	0.763815818326585	0.017244386447996
1E-06	0.387755102040816	0.763869832013095	0.017235634937593
0.000625055192527	1	0.752044240923958	0.018065568392491
0.032374575428176	0.918367346938775	0.817819686626777	0.01123318494358
0.268269579527972	0.63265306122449	1.00702423284011	0.003439289511763
0.026826957952797	0.653061224489796	0.787190267604903	0.012779897529613
1.93069772888325E-05	0.612244897959184	0.763455731656988	0.01729372392305
1	0.224489795918367	1.00702423284011	0.003439289511763
0.001930697728883	0.591836734693878	0.751746004122691	0.017648437592104
2.81176869797423E-05	0.938775510204082	0.762891936255123	0.017368052064828
0.00212095088792	0.061224489795918	0.758412092178831	0.017818507174645
0.1	0.836734693877551	1.00702423284011	0.003439289511763
0.007196856730012	0.469387755102041	0.754810666626807	0.016063373419363
2.32995181051537E-06	0.102040816326531	0.76387379511413	0.017235233041509
1E-05	0.714285714285714	0.763640034619297	0.017270260197681
0.104811313415469	0.26530612244898	0.815769494322789	0.010943006323301
1E-07	0.979591836734694	0.763880426750014	0.017234125468548
0.51794746792312	0.775510204081633	1.00702423284011	0.003439289511763
0.244205309454865	0.102040816326531	0.812908844666741	0.010231254590741
0.032374575428176	1	0.825283591798334	0.010580622948427
3.72759372031494E-05	0.591836734693878	0.763054036275365	0.017348688110267
0.000120679264064	0.428571428571429	0.761906198716853	0.01748966533217
1E-06	0.26530612244898	0.763873982997699	0.017235077856644
0.000268269579528	0.530612244897959	0.758961406987929	0.01771825868224
1.93069772888325E-07	0.530612244897959	0.76388019558983	0.01723416559166
0.001	0.693877551020408	0.751882280877771	0.018025921986853
2.32995181051537E-06	0.428571428571429	0.763848860069878	0.017238881267445
3.08884359647748E-06	0.244897959183673	0.763856012312624	0.01723785286211
1.38949549437314E-07	0.448979591836735	0.763881603933681	0.017233971524777
1	0.040816326530612	0.894511859775442	0.006433020096353
0.00268269579528	0.040816326530612	0.758769177408434	0.017807284564864
0.079060432109077	0.306122448979592	0.804800851844869	0.011633725647819
1.93069772888325E-05	0.73469387755102	0.763367719894354	0.017305119051537
0.0001	0.591836734693878	0.761683426202378	0.017507992704333
0.026826957952797	0.775510204081633	0.794661462840092	0.0125367773913
5.17947467923121E-05	0.285714285714286	0.763318361647474	0.017314380659161
0.01	0.020408163265306	0.755410378814911	0.017996365998941
0.079060432109077	0.102040816326531	0.766766420822577	0.013610883412102
1.93069772888325E-07	0.693877551020408	0.763879127484322	0.017234309926404
0.000372759372031	0.469387755102041	0.75793371737869	0.017826707686368
4.09491506238043E-06	0.408163265306122	0.763825927989662	0.017242566094387
7.19685673001151E-06	0.102040816326531	0.763853178891979	0.01723860149824
0.010985411419876	0.122448979591837	0.751779076183274	0.017202036778572
0.372759372031494	0.714285714285714	1.00702423284011	0.003439289511763
9.54095476349994E-07	1	0.763851479154069	0.017238375958934
0.000212095088792	0.306122448979592	0.761449437532095	0.017531469747399
0.007196856730012	0.040816326530612	0.754698212731816	0.018059169923903
0.001526417967175	0.142857142857143	0.756534481777265	0.018008510132664
0.000517947467923	0.571428571428571	0.755513870767085	0.018099463945577
9.54095476349994E-07	0.918367346938775	0.763853988847629	0.01723799381914
1.38949549437314E-06	0.673469387755102	0.763851692349261	0.017238376945438
1E-07	0.530612244897959	0.763881954338625	0.017233920809583
0.071968567300115	0.040816326530612	0.754021925941845	0.015773076842238
0.025595479226995	0.36734693877551	0.770585383229995	0.013466046899593
1E-05	0.816326530612245	0.763601207865958	0.017274797101548
1.93069772888325E-06	0.673469387755102	0.763839539224057	0.017240282977197
2.94705170255181E-05	0.244897959183673	0.763620109288294	0.017274399472394
5.42867543932386E-06	0.408163265306122	0.763807779915638	0.017245548228635
0.001	0.63265306122449	0.752048205367179	0.018058805440416
0.00268269579528	0.244897959183673	0.75200372167685	0.018023471483821
0.059636233165946	0.163265306122449	0.771752358921854	0.013090493878595
0.025595479226995	0.285714285714286	0.764316610623327	0.014100788576912
0.044984326689695	0.326530612244898	0.782295309060733	0.012553996721475
1.75751062485479E-07	0.918367346938775	0.763878208938702	0.017234431127025
0.003556480306223	0.36734693877551	0.751913931948738	0.01737664092984
2.68269579527973E-05	0.673469387755102	0.763216197131989	0.01732666564698
0.372759372031494	0.591836734693878	1.00702423284011	0.003439289511763
0.429193426012878	0.428571428571429	1.00702423284011	0.003439289511763
0.000372759372031	0.020408163265306	0.76332846070253	0.01733786343774
0.0001	0.63265306122449	0.761559720826215	0.017519349783781
0.06250551925274	0.081632653061225	0.758664999318227	0.015083159907474
0.000625055192527	0.877551020408163	0.75246457144329	0.018112844450037
0.071968567300115	0.571428571428571	0.853707139085738	0.008591648392148
1.93069772888325E-05	0.755102040816326	0.763352883577926	0.01730715773321
0.000625055192527	0.938775510204082	0.7522191729962	0.018097305961475
0.019306977288833	0.63265306122449	0.777134957405474	0.013097538554512
2.68269579527973E-06	0.530612244897959	0.763834960238679	0.017241048014067
7.19685673001151E-05	0.448979591836735	0.762632647941549	0.017404285525755
9.10298177991523E-05	0.122448979591837	0.763422841962955	0.017303861173253
5.17947467923121E-06	0.551020408163265	0.763788359673401	0.017248699080692
4.09491506238043E-06	0.204081632653061	0.763852582219163	0.017238450623217
0.1	0.897959183673469	1.00702423284011	0.003439289511763
1.93069772888325E-06	0.448979591836735	0.763853446963545	0.017238151785901
1.38949549437314E-07	0.489795918367347	0.763881410883892	0.01723399736816
0.268269579527972	0.775510204081633	1.00702423284011	0.003439289511763
2.32995181051537E-05	0.061224489795918	0.763817324980656	0.0172453107312
2.68269579527973E-06	0.693877551020408	0.76382116512868	0.01724321724524
0.000719685673001	0.020408163265306	0.762820130245426	0.017416840771448
0.109854114198756	0.081632653061225	0.76975741828596	0.013244115051705
0.001151395399326	0.204081632653061	0.756324395290179	0.01803471038396
1.93069772888325E-06	0.530612244897959	0.763848372103077	0.017238925143349
0.019306977288833	0.612244897959184	0.776347011711039	0.013117975867466
0.011513953993265	0.081632653061225	0.751251698849449	0.017685465062063
1E-06	0.551020408163265	0.763864480936782	0.017236412308628
0.010985411419876	0.428571428571429	0.757794625021914	0.015741475210352
1.67683293681101E-05	0.122448979591837	0.763803182096425	0.017247066904378
5.17947467923121E-05	0.408163265306122	0.763078798725776	0.017346813661131
2.68269579527973E-05	0.653061224489796	0.763236578014964	0.017323815287152
0.719685673001151	0.530612244897959	1.00702423284011	0.003439289511763
0.003556480306223	0.224489795918367	0.751672249857788	0.017931150172543
2.68269579527973E-06	0.63265306122449	0.763826320101976	0.017242402205961
0.00065512855686	0.326530612244898	0.756893593597654	0.017964394559691
0.255954792269953	0.081632653061225	0.802007973893838	0.010466979243752
0.000193069772888	0.489795918367347	0.760529869487603	0.017600719647726
0.008286427728547	0.285714285714286	0.753395837453631	0.016340412453877
0.037275937203149	0.448979591836735	0.785803285562156	0.012623637890978
1	0.448979591836735	1.00702423284011	0.003439289511763
0.00065512855686	0.142857142857143	0.760277133331359	0.017626785422562
0.019306977288833	0.73469387755102	0.78094122353146	0.013002471896339
7.19685673001151E-06	0.510204081632653	0.763761962476251	0.01725325727274
7.19685673001151E-07	0.653061224489796	0.763867337368852	0.01723596005755
5.17947467923121E-06	0.693877551020408	0.763766016231734	0.01725244943563
0.000686648845004	0.01	0.7631199911445	0.017383889548712
1.93069772888325E-05	0.673469387755102	0.763411916856076	0.017299260139189
2.68269579527973E-07	0.612244897959184	0.763878034097361	0.017234463600208
2.68269579527973E-06	0.551020408163265	0.763833227676104	0.01724131850605
6.55128556859551E-05	1	0.761512227717677	0.017523193607443
0.047148663634574	0.061224489795918	0.753890577880463	0.015915095978438
9.10298177991523E-06	0.959183673469388	0.763580299403118	0.01727723466454
0.033932217718953	0.285714285714286	0.771473081544767	0.013273954483944
0.007196856730012	0.816326530612245	0.760355626301157	0.014983889976975
0.001526417967175	0.36734693877551	0.752397480803183	0.018100512684965
0.000719685673001	0.530612244897959	0.754247000857933	0.018154969407516
1.75751062485479E-06	0.306122448979592	0.763864248882768	0.017236507239132
1.2648552168553E-05	0.306122448979592	0.763751342464449	0.017255384938748
0.000868511373751	0.428571428571429	0.754361372216272	0.018152014863556
0.000868511373751	0.122448979591837	0.759722514701832	0.017680152972964
0.014563484775013	0.306122448979592	0.757136293565922	0.015840993008307
0.138949549437314	0.612244897959184	1.00702423284011	0.003439289511763
0.138949549437314	0.489795918367347	0.950410122292862	0.004078266019666
5.68986602901829	0.081632653061225	1.00702423284011	0.003439289511763
0.754312006335461	0.204081632653061	1.00702423284011	0.003439289511763
0.019306977288833	0.591836734693878	0.775564010420935	0.013145815465263
10	0.01	1.00702423284011	0.003439289511763
1.93069772888325E-06	0.510204081632653	0.763849638912921	0.017238731648587
0.000372759372031	0.448979591836735	0.758143454024213	0.017800569656121
0.007906043210908	0.836734693877551	0.762314880660964	0.014564041855095
0.003556480306223	0.183673469387755	0.751993068381494	0.018011087056699
0.051794746792312	0.489795918367347	0.806789362463181	0.011704669954598
2.2229964825262E-05	0.285714285714286	0.763659526435124	0.017269168474028
3.72759372031494E-06	0.489795918367347	0.763821392568575	0.01724325576494
0.025595479226995	0.224489795918367	0.760025350098178	0.014899967449545
0.013894954943731	0.877551020408163	0.777054199301588	0.013182026147412
0.1	0.040816326530612	0.756321931756718	0.015277899485792
1	0.551020408163265	1.00702423284011	0.003439289511763
3.72759372031494E-06	0.530612244897959	0.763816633502536	0.017244012219481
0.007196856730012	0.795918367346939	0.760015060593352	0.015073285050714
1.67683293681101E-05	0.387755102040816	0.763658594955493	0.017268762828348
5.17947467923121E-07	0.73469387755102	0.763870483575202	0.017235500409639
2.2229964825262E-05	0.183673469387755	0.763736904734274	0.017258397298003
5.42867543932386E-07	0.918367346938775	0.76386656812484	0.017236061765371
0.019306977288833	0.448979591836735	0.768358077735258	0.013734934571981
5.17947467923121E-07	0.571428571428571	0.763873349840727	0.017235115659271
0.000152641796718	0.836734693877551	0.759500126735951	0.017676055032584
7.19685673001151E-06	0.224489795918367	0.763825040807012	0.017242930690698
0.001930697728883	0.73469387755102	0.752139918203746	0.017250215019389
1E-06	0.346938775510204	0.763871214717275	0.017235449245631
1.38949549437314E-06	0.040816326530612	0.763880739750935	0.017234209833306
0.000355648030622	0.836734693877551	0.755520698438543	0.018100201845573
5.17947467923121E-05	0.428571428571429	0.763037068028038	0.017351961099926
3.72759372031494E-06	0.448979591836735	0.763826171390151	0.017242501175542
2.68269579527973E-06	0.775510204081633	0.763814327384436	0.017244307511329
1.93069772888325E-05	0.775510204081633	0.763338054921765	0.017309199276787
4.94171336132384E-05	0.918367346938775	0.762170296167452	0.017459486675068
0.22229964825262	0.001	0.747273135686101	0.016268439771212
1.38949549437314E-05	0.040816326530612	0.763852832571218	0.017239178733937
5.17947467923121E-06	0.836734693877551	0.763744132341697	0.017256239767502
0.006250551925274	0.102040816326531	0.751926122575077	0.017977813558377
2.32995181051537E-06	0.408163265306122	0.76385038991691	0.017238647819591
0.0025595479227	0.959183673469388	0.753702499224787	0.016364251102978
0.071968567300115	0.693877551020408	0.885011442786348	0.006790864353598
0.244205309454865	0.142857142857143	0.844985919754471	0.009137504313989
0.1	0.979591836734694	1.00702423284011	0.003439289511763
1.38949549437314E-07	0.591836734693878	0.763880928445907	0.017234061992435
0.025595479226995	0.306122448979592	0.765843541808879	0.013914178868336
0.138949549437314	0.224489795918367	0.827572868205914	0.010239285254704
1	0.489795918367347	1.00702423284011	0.003439289511763
2.2229964825262E-05	0.102040816326531	0.763791854649156	0.017249251983581
1.32571136559011E-06	0.122448979591837	0.763877205596959	0.017234678130303
0.754312006335461	0.183673469387755	1.00702423284011	0.003439289511763
1E-05	0.551020408163265	0.763702739892768	0.017263050631147
0.138949549437314	0.530612244897959	0.972477736998264	0.003563109566083
0.001	0.448979591836735	0.753444696529845	0.01814347364225
5.42867543932386E-06	0.102040816326531	0.763860557609961	0.017237351986948
0.339322177189533	0.081632653061225	0.82504072577661	0.009481841609049
0.244205309454865	0.244897959183673	0.928163869655641	0.004904076438074
5.17947467923121E-05	0.387755102040816	0.763120896740645	0.017341677801764
0.004714866363457	0.224489795918367	0.751537525412315	0.017715531396429
0.005179474679231	0.816326530612245	0.756695596636413	0.016046566901707
0.071968567300115	0.73469387755102	0.894585653476091	0.00625942159884
0.010985411419876	0.387755102040816	0.75670501944097	0.01596472684668
1E-07	0.73469387755102	0.763881259620063	0.017234013804229
1E-07	0.571428571428571	0.763881815346324	0.017233939406026
0.000471486636346	0.918367346938775	0.753633097076504	0.018152181816715
0.007196856730012	0.510204081632653	0.755303854393499	0.016051530309261
1.93069772888325E-06	0.653061224489796	0.763840797698469	0.017240088739169
0.1	0.714285714285714	0.961759982102571	0.003762287237899
0.019306977288833	0.551020408163265	0.773871359988291	0.013198145014941
9.10298177991523E-05	0.346938775510204	0.762645964540099	0.017403940240242
1E-05	0.530612244897959	0.763710320800653	0.017262128110901
0.000138949549437	0.714285714285714	0.760413760218648	0.017608437583047
0.021209508879202	0.001	0.756412694796188	0.017924642380856
0.002023589647725	0.387755102040816	0.751726070427711	0.01796662412366
0.000115139539933	0.857142857142857	0.760446176033047	0.017605336788304
5.17947467923121E-05	0.183673469387755	0.763514160575961	0.017288989746805
1.2648552168553E-05	0.142857142857143	0.7638143857916	0.017245000224686
0.005179474679231	0.510204081632653	0.753893884675355	0.016271277656229
3.90693993705462E-05	0.102040816326531	0.76372541938329	0.017261283255503
2.68269579527973E-07	0.775510204081633	0.763876545473012	0.017234662897665
2.94705170255181E-05	0.346938775510204	0.763506333734187	0.017288094365333
3.72759372031494E-07	0.693877551020408	0.763874738791529	0.01723491520857
0.138949549437314	0.346938775510204	0.882971421576214	0.006959396787715
3.72759372031494E-06	0.551020408163265	0.763814260623827	0.01724439084861
0.008286427728547	0.122448979591837	0.751386400918165	0.017689643941937
7.19685673001151E-07	0.938775510204082	0.763860678128861	0.017236962539921
0.193069772888325	0.653061224489796	1.00702423284011	0.003439289511763
3.72759372031494E-07	0.795918367346939	0.763873448194206	0.01723508828186
0.006250551925274	0.346938775510204	0.752949960566493	0.016432324479687
2.2229964825262E-05	0.408163265306122	0.763555875607084	0.017281319113146
0.024420530945487	1	0.803287140207642	0.012086515479075
0.000390693993705	0.081632653061225	0.762417622899794	0.017445018874203
2.12095088792019E-05	0.938775510204082	0.763152251963933	0.017335247275831
3.08884359647748E-07	0.877551020408163	0.763874371500318	0.017234958205386
0.719685673001151	0.571428571428571	1.00702423284011	0.003439289511763
6.866488450043E-05	0.142857142857143	0.763489541310603	0.01729357287832
0.004941713361324	0.061224489795918	0.754865237304798	0.018076777173184
9.54095476349994E-06	0.122448979591837	0.763837227551648	0.017241212180772
0.000517947467923	0.469387755102041	0.756377539716967	0.018029524582712
0.004714866363457	0.346938775510204	0.752120963340733	0.016967719611355
0.006551285568596	0.001	0.760330950989402	0.017795992494098
1E-07	0.816326530612245	0.763880981897949	0.017234051017762
9.10298177991523E-05	0.102040816326531	0.76349026293964	0.017295421679106
3.08884359647748E-06	0.102040816326531	0.763870527464337	0.017235745173305
0.002023589647725	0.142857142857143	0.7553730475982	0.018083664866053
5.17947467923121E-06	0.020408163265306	0.76387587217614	0.017235232426485
7.19685673001151E-07	0.612244897959184	0.763868285160899	0.017235817544926
0.001	0.020408163265306	0.762432671669641	0.017473251485601
5.17947467923121E-06	0.63265306122449	0.763775535626184	0.017250836926968
7.19685673001151E-05	0.63265306122449	0.762148795264448	0.017463011271278
2.2229964825262E-05	0.326530612244898	0.763624830131103	0.017273163435799
0.001	0.530612244897959	0.752631309631629	0.01812101498821
0.000193069772888	0.795918367346939	0.758661026999977	0.017747457578359
0.01	0.489795918367347	0.758204360560527	0.015608407315388
0.000138949549437	0.020408163265306	0.763676748060596	0.017275118362125
0.008286427728547	0.387755102040816	0.754562474154187	0.016067006219888
0.244205309454865	0.26530612244898	0.944040474494061	0.004331561861131
5.42867543932386E-06	0.326530612244898	0.763821609184859	0.017243343245351
0.000517947467923	0.63265306122449	0.755026382607266	0.018126848913236
0.000828642772855	0.938775510204082	0.751727252458807	0.017987364689664
1.32571136559011E-06	0.387755102040816	0.763865399175082	0.017236300249357
1.93069772888325E-07	0.510204081632653	0.763880329500839	0.017234147617837
0.000494171336132	0.244897959183673	0.759486355528749	0.017677352508199
3.08884359647748E-07	0.938775510204082	0.763873729828975	0.017235044256947
3.08884359647748E-06	0.408163265306122	0.763839800132987	0.017240329217182
3.72759372031494E-06	0.673469387755102	0.763800126658754	0.017246673046074
1.2648552168553E-05	0.102040816326531	0.763830684673614	0.01724245449919
0.104811313415469	0.204081632653061	0.798068755462436	0.011537705968705
2.94705170255181E-05	0.163265306122449	0.763709394965122	0.017263581554865
0.025595479226995	0.387755102040816	0.772057939353815	0.013281587114388
39.0693993705462	0.001	0.990237600509273	0.003664154588974
3.72759372031494E-05	0.489795918367347	0.763200782103369	0.01732958586145
0.075431200633546	1	0.97779367111368	0.003467087408843
1.75751062485479E-06	0.204081632653061	0.7638701774015	0.01723566234968
0.339322177189533	0.01	0.75698874591508	0.014447650167446
0.079060432109077	0.244897959183673	0.792395289998509	0.011938945828813
1E-05	0.693877551020408	0.763647818785235	0.017269354379679
0.000372759372031	0.653061224489796	0.756414339556564	0.01802229978644
2.2229964825262E-06	0.979591836734694	0.763811698727234	0.01724469768113
5.17947467923121E-07	0.714285714285714	0.763870841640872	0.017235452320438
0.019306977288833	0.795918367346939	0.782978234321551	0.012950423690508
1E-06	0.306122448979592	0.763872598381972	0.017235263553581
5.42867543932386E-07	0.836734693877551	0.763867997100995	0.017235846669662
1E-06	0.102040816326531	0.763879527204743	0.017234334168593
0.1	0.877551020408163	1.00702423284011	0.003439289511763
0.184206996932672	0.183673469387755	0.838418943989951	0.009600608387248
0.019306977288833	0.714285714285714	0.780246478104609	0.01303786193737
2.94705170255181E-06	0.897959183673469	0.763796617242609	0.01724719545578
0.244205309454865	0.163265306122449	0.861704384715812	0.008128011222214
6.866488450043E-05	0.122448979591837	0.763540941088595	0.017287151674189
4.09491506238043E-07	0.918367346938775	0.763870726533211	0.017235457197925
3.72759372031494E-05	0.63265306122449	0.762994236642702	0.017356116066108
0.006551285568596	0.081632653061225	0.752380160052534	0.018043115526738
0.044984326689695	0.285714285714286	0.778813950916953	0.012717629680982
0.003727593720315	0.01	0.760451262552373	0.017716977237253
7.19685673001151E-06	0.673469387755102	0.763727511084168	0.01725930445014
0.004498432668969	0.877551020408163	0.755941275771801	0.016101392713367
0.000390693993705	0.01	0.763445947246102	0.017325507513882
0.244205309454865	0.122448979591837	0.828583332457706	0.009858651698572
1	0.612244897959184	1.00702423284011	0.003439289511763
0.184206996932672	0.102040816326531	0.794628937001086	0.011055343505211
0.01	0.551020408163265	0.75957368370869	0.015187120544072
0.071968567300115	0.551020408163265	0.849035921996382	0.008881405503431
1E-06	0.183673469387755	0.763876755364712	0.01723470647722
0.193069772888325	0.673469387755102	1.00702423284011	0.003439289511763
1.38949549437314E-05	0.571428571428571	0.763606263441578	0.017274563002981
0.002023589647725	0.244897959183673	0.752968137817913	0.018121739721324
1E-06	0.510204081632653	0.763865801509291	0.017236213638124
7.19685673001151E-05	0.775510204081633	0.761803186568096	0.017496829608419
0.000471486636346	0.938775510204082	0.753529537343479	0.018150971803699
0.193069772888325	0.612244897959184	1.00702423284011	0.003439289511763
0.004941713361324	0.081632653061225	0.753678577341706	0.018108213147957
0.000159985871961	0.387755102040816	0.761562979626768	0.017520127824007
4.09491506238043E-05	0.061224489795918	0.763768615365093	0.017254234410373
0.010985411419876	0.26530612244898	0.754180985850481	0.01610673935276
1.93069772888325E-06	0.040816326530612	0.763879530601648	0.017234424721588
0.01	0.591836734693878	0.760453833728531	0.014932038984425
7.19685673001151E-06	0.204081632653061	0.763829678444369	0.01724220532845
0.002023589647725	0.122448979591837	0.755951655313397	0.0180548873563
1.32571136559011E-07	1	0.763879226092457	0.017234290796879
0.019306977288833	0.183673469387755	0.754921753675078	0.015908961969049
7.19685673001151E-06	0.795918367346939	0.763696856250465	0.017263458253079
6.866488450043E-06	0.897959183673469	0.763680311569047	0.017265327856114
0.037275937203149	0.775510204081633	0.815753747815388	0.011352283410597
7.19685673001151	0.040816326530612	1.00702423284011	0.003439289511763
2.2229964825262E-05	0.204081632653061	0.763723582006623	0.01726072055809
0.019306977288833	0.244897959183673	0.757783521035839	0.015649910715313
1.93069772888325E-05	0.489795918367347	0.763543737912695	0.017282518852734
0.079060432109077	0.204081632653061	0.785803929734532	0.012055962722656
0.000212095088792	0.183673469387755	0.762285261871328	0.017452399166944
9.54095476349994E-06	0.102040816326531	0.763843452914291	0.017240258562266
3.08884359647748E-06	0.224489795918367	0.76385805310131	0.017237544514184
3.72759372031494E-05	0.918367346938775	0.762587417373297	0.01740825291559
2.2229964825262E-05	0.36734693877551	0.763590372764425	0.017277188267352
0.000126485521686	0.01	0.763736234731522	0.017265180892021
0.010985411419876	0.204081632653061	0.753043299873661	0.01636597944987
0.104811313415469	0.346938775510204	0.841561438444423	0.009367399502189
7.19685673001151E-05	0.061224489795918	0.763685159061062	0.017269917056797
0.104811313415469	0.163265306122449	0.788546326830273	0.011778457489744
0.001930697728883	0.816326530612245	0.752143449942649	0.017064652182913
0.019306977288833	0.285714285714286	0.759583237893313	0.015095926721204
6.866488450043E-06	1	0.763653356283532	0.017268417646451
0.000152641796718	0.979591836734694	0.75881414481868	0.017732604895152
0.138949549437314	0.285714285714286	0.853979712116817	0.008567407823331
0.006250551925274	0.306122448979592	0.752549812479166	0.016663602334482
5.17947467923121E-05	0.040816326530612	0.763771644664474	0.017254475341394
3.90693993705462E-06	1	0.763757792917689	0.017253789162151
0.001526417967175	0.183673469387755	0.755555919277127	0.018080941166629
0.104811313415469	0.326530612244898	0.835191968100858	0.009836717415763
5.17947467923121E-05	0.36734693877551	0.763160734557087	0.017336275184348
5.42867543932386E-05	0.081632653061225	0.763699361720321	0.017266565227293
5.42867543932386E-06	0.183673469387755	0.763846230954565	0.017239519706167
0.1	0.795918367346939	0.996914451385443	0.003340859910744
5.17947467923121E-06	0.857142857142857	0.763741048547272	0.017256786181342
8.68511373751352E-05	0.897959183673469	0.761127185189815	0.017552453555715
1.2648552168553E-06	0.877551020408163	0.763846202000254	0.017239206827942
0.244205309454865	0.346938775510204	1.00702423284011	0.003439289511763
0.000138949549437	0.775510204081633	0.760138014388397	0.017628701446265
5.17947467923121E-06	0.775510204081633	0.76375345408562	0.017254610364357
0.109854114198756	0.001	0.749146055444584	0.017103657266025
2.68269579527973E-05	0.571428571428571	0.763318576331041	0.017312465624772
0.059636233165946	0.142857142857143	0.768121580897693	0.013517253628809
0.268269579527972	0.489795918367347	1.00702423284011	0.003439289511763
0.006250551925274	0.122448979591837	0.751617190417343	0.017902648452824
0.026826957952797	0.673469387755102	0.788372562282174	0.012767558993886
2.68269579527973E-05	0.510204081632653	0.763380360361493	0.017303974799806
0.044984326689695	0.183673469387755	0.767210803981317	0.013636366567445
6.866488450043E-05	0.36734693877551	0.762905793518353	0.017369544696696
0.079060432109077	0.36734693877551	0.818138752284966	0.010968686839744
0.109854114198756	0.01	0.749063638953906	0.016526042383626
0.00065512855686	0.408163265306122	0.755909083396123	0.018074460478966
2.68269579527973E-07	0.489795918367347	0.763879151313499	0.017234314114364
1.20679264063933E-05	0.979591836734694	0.763461615311336	0.017292355162405
0.010985411419876	0.326530612244898	0.75509545221874	0.016005206725248
2.68269579527973E-06	0.510204081632653	0.763836704344177	0.017240777377899
0.005179474679231	0.591836734693878	0.754437423453723	0.016122445769175
0.000517947467923	0.714285714285714	0.754433966566853	0.018156306660277
0.025595479226995	0.326530612244898	0.767418672785841	0.013761949898888
0.002811768697974	0.081632653061225	0.756107464326652	0.018037492131794
0.193069772888325	0.551020408163265	1.00702423284011	0.003439289511763
0.268269579527972	0.448979591836735	1.00702423284011	0.003439289511763
3.08884359647748E-07	0.836734693877551	0.76387479937736	0.017234900839165
1.67683293681101E-06	0.918367346938775	0.763832131902687	0.017241415551328
5.1794746792312E-05	0.653061224489796	0.762592127497827	0.017408759673194
3.90693993705462E-06	0.979591836734694	0.763760157897771	0.017253381119014
0.00268269579528	0.408163265306122	0.751658240878303	0.01770647922105
0.003556480306223	0.142857142857143	0.752789007190847	0.018095930773994
0.001389495494373	0.469387755102041	0.752003926987002	0.0180442741126
0.005963623316595	0.877551020408163	0.758988850278007	0.015407171096463
1E-07	0.897959183673469	0.763880704272283	0.017234088238324
9.54095476349994E-06	0.163265306122449	0.763824870715097	0.017243128191043
0.005179474679231	0.612244897959184	0.754553043724119	0.01610468130538
0.002023589647725	0.346938775510204	0.75188214925932	0.018008538813628
0.026826957952797	0.01	0.752704820305218	0.017904317809728
0.000268269579528	0.979591836734694	0.756077112730615	0.018059351104626
0.1	0.755102040816326	0.978805531468652	0.003459465016364
1.84206996932672	0.001	0.770660013973132	0.012669479920604
5.42867543932386E-06	0.346938775510204	0.763818136864215	0.017243893144438
0.042919342601288	0.979591836734694	0.854633112003152	0.008549757139385
0.244205309454865	0.408163265306122	1.00702423284011	0.003439289511763
0.007906043210908	0.897959183673469	0.763658373403209	0.014344795690511
0.004714866363457	0.122448979591837	0.752210439308587	0.018038640634251
7.19685673001151E-06	0.591836734693878	0.763744581669223	0.017256265276702
0.015264179671752	0.061224489795918	0.751075624879338	0.01763808059716
0.013894954943731	0.693877551020408	0.771264654869431	0.013491001795751
1.38949549437314E-06	0.755102040816326	0.763848044227969	0.017238933996721
6.866488450043E-05	0.26530612244898	0.763177411431023	0.01733511253191
0.037275937203149	0.530612244897959	0.792483333313112	0.012549692957498
0.025595479226995	0.244897959183673	0.761318834023835	0.014600927064297
0.000152641796718	0.857142857142857	0.759402266219579	0.017683773208055
0.001930697728883	0.612244897959184	0.75178352612264	0.017588398674701
4.09491506238043E-06	0.102040816326531	0.76386620196663	0.017236423863509
0.000126485521686	0.061224489795918	0.7635178182974	0.017295237869698
0.007906043210908	0.918367346938775	0.764126047789643	0.014277432319719
0.1	0.673469387755102	0.945754305132705	0.004196360418456
0.000202358964773	1	0.757306693334487	0.017904101355417
2.68269579527973E-05	0.755102040816326	0.763134025893238	0.017337994272155
5.1794746792312E-05	0.795918367346939	0.76231922348764	0.017441775111868
0.026826957952797	0.489795918367347	0.779074445069141	0.012948409882653
0.051794746792312	0.448979591836735	0.801402128814821	0.011997013351802
0.007196856730012	0.612244897959184	0.757091091233024	0.015945191022497
0.000202358964773	0.857142857142857	0.758066548617744	0.017809023110535
0.00268269579528	0.673469387755102	0.752419841761247	0.016803682009074
0.719685673001151	0.040816326530612	0.842690630808746	0.008158791386163
1E-05	0.489795918367347	0.763723622547345	0.017260133247343
2.2229964825262E-06	0.877551020408163	0.763818763179633	0.017243566667354
5.42867543932386E-07	1	0.763865139852244	0.017236277008853
0.010985411419876	0.163265306122449	0.752275808656824	0.016757823791646
0.000828642772855	0.959183673469388	0.751701376524912	0.017976343933075
6.866488450043E-05	0.346938775510204	0.762959686338223	0.017362794074888
0.000193069772888	0.816326530612245	0.758541633237475	0.017759265522564
0.020235896477252	0.081632653061225	0.751937137688599	0.016821399323375
0.044984326689695	0.36734693877551	0.785580217232468	0.01250728996152
2.68269579527973E-06	0.469387755102041	0.763840200380176	0.01724023718348
0.003727593720315	0.061224489795918	0.755998735999599	0.018034694822682
0.01	0.448979591836735	0.757260266257573	0.015877422475099
0.000372759372031	0.204081632653061	0.761004070583778	0.017566329948511
2.2229964825262E-05	0.142857142857143	0.763764050195106	0.017253795065271
0.003727593720315	0.73469387755102	0.754071847415333	0.016253405046323
0.184206996932672	0.36734693877551	0.951116786915135	0.004081504719095
6.55128556859551E-05	0.877551020408163	0.761755263737876	0.017500887912011
1E-05	0.795918367346939	0.763608960721393	0.017273889403607
0.019306977288833	0.204081632653061	0.755719649883368	0.015932103736536
1.93069772888325E-06	0.489795918367347	0.763850906906647	0.017238538212795
2.12095088792019E-05	0.877551020408163	0.763200390443116	0.017328468780654
0.018420699693267	1	0.789066224925831	0.012906708783906
3.08884359647748E-07	0.857142857142857	0.763874585413175	0.017234929519869
0.000268269579528	0.571428571428571	0.758622108529845	0.017750422967032
0.000868511373751	0.244897959183673	0.756836561460406	0.017972259634168
1.38949549437314E-06	0.73469387755102	0.763848955437979	0.017238794626774
4.09491506238043E-06	0.326530612244898	0.7638364937157	0.017240915102453
0.568986602901829	0.142857142857143	1.00473807872195	0.003157983869507
0.244205309454865	0.387755102040816	1.00702423284011	0.003439289511763
7.19685673001151E-06	0.469387755102041	0.763770760410251	0.017251762708446
0.719685673001151	0.693877551020408	1.00702423284011	0.003439289511763
3.72759372031494E-05	0.897959183673469	0.762614649051501	0.017404062582689
2.44205309454865	0.081632653061225	1.00702423284011	0.003439289511763
0.044984326689695	0.204081632653061	0.769996130564667	0.01336770693333
0.568986602901829	0.387755102040816	1.00702423284011	0.003439289511763
0.003727593720315	0.63265306122449	0.753470040213356	0.01638932902163
1.75751062485479E-07	0.836734693877551	0.763878696845846	0.017234365837389
0.051794746792312	0.693877551020408	0.836486418168465	0.009725886607749
0.001151395399326	0.142857142857143	0.757837068824862	0.017849710387548
0.014563484775013	0.183673469387755	0.753791635614821	0.016173724012835
3.90693993705462E-06	0.959183673469388	0.763762526814891	0.017252973478525
0.000115139539933	0.836734693877551	0.760520754061146	0.017599574188609
0.754312006335461	0.387755102040816	1.00702423284011	0.003439289511763
7.19685673001151E-07	1	0.763859250358094	0.01723717807516
1.38949549437314E-07	0.73469387755102	0.763880253568147	0.017234152518516
7.19685673001151E-06	0.816326530612245	0.763691198386189	0.017264106294771
1.93069772888325E-06	0.612244897959184	0.763843317796566	0.017239700414398
9.54095476349994E-07	0.897959183673469	0.763854616826502	0.017237898305505
0.000372759372031	0.571428571428571	0.757014514519606	0.017946092469005
5.42867543932386E-06	0.204081632653061	0.763842671997559	0.017240063784633
0.013894954943731	0.571428571428571	0.766108472737137	0.013983111466496
0.719685673001151	0.612244897959184	1.00702423284011	0.003439289511763
0.000115139539933	0.897959183673469	0.760292244065367	0.017616635884907
0.000281176869797	0.204081632653061	0.761634622892921	0.017515961826186
1.75751062485479E-06	0.122448979591837	0.76387504410174	0.017235009763397
1.04811313415469	0.01	0.788381122900886	0.010858171411648
1E-07	0.857142857142857	0.763880843070284	0.017234069624019
0.059636233165946	0.408163265306122	0.804444252310887	0.011784272953553
0.001151395399326	0.408163265306122	0.753223469730902	0.018136038201151
0.000719685673001	0.775510204081633	0.752399165678143	0.0181084172315
0.000202358964773	0.836734693877551	0.758184617984688	0.017795358458531
0.754312006335461	0.102040816326531	0.993522943900854	0.003377132761829
0.001930697728883	0.795918367346939	0.752144757840294	0.017112819931994
0.003727593720315	0.755102040816326	0.75418324280088	0.016223932091413
3.72759372031494E-07	0.510204081632653	0.763877064127262	0.01723460368144
0.003393221771895	0.836734693877551	0.754222562764298	0.01621738849941
1.59985871960606E-05	0.959183673469388	0.763326752958375	0.017310509579471
3.08884359647748E-07	0.959183673469388	0.763873516035389	0.017235072940621
3.90693993705462E-06	0.836734693877551	0.76377685748305	0.017250537780251
2.32995181051537E-06	0.163265306122449	0.76386895840485	0.017235881819122
3.90693993705462E-05	0.346938775510204	0.76337541231209	0.017305599759299
7.19685673001151E-07	0.530612244897959	0.763870267903103	0.017235549078709
5.96362331659464	0.001	0.827847838023181	0.008924398591796
0.000868511373751	0.36734693877551	0.755099103304662	0.018118084701758
3.72759372031494E-05	0.714285714285714	0.762876474015867	0.017370860033252
1E-06	0.571428571428571	0.763863817703617	0.017236511955865
9.54095476349994	0.001	0.866648792151231	0.007137929465105
0.1	0.489795918367347	0.883389714554271	0.006946322175102
0.000517947467923	0.040816326530612	0.762726657719699	0.01741797361081
1E-05	0.73469387755102	0.763632257251386	0.017271166482659
0.018420699693267	0.938775510204082	0.786599120390784	0.012930425869921
0.000517947467923	0.530612244897959	0.755824145921596	0.018079169315555
0.014563484775013	0.224489795918367	0.754549657526134	0.015991620721152
0.193069772888325	0.530612244897959	1.00702423284011	0.003439289511763
0.003556480306223	0.204081632653061	0.751805019384934	0.017972770432246
1.93069772888325E-07	0.63265306122449	0.763879529655143	0.017234256129938
0.138949549437314	0.326530612244898	0.872716664973997	0.007492344636675
0.004714866363457	0.285714285714286	0.751926922419659	0.017298807709182
1.93069772888325E-05	0.040816326530612	0.76384109692164	0.017241371170266
0.00268269579528	0.428571428571429	0.751707449404247	0.017623142806439
3.72759372031494E-07	0.469387755102041	0.763877581277208	0.017234534453341
0.000222299648253	0.01	0.763627903503471	0.017287884808173
1	0.306122448979592	1.00702423284011	0.003439289511763
3.72759372031494E-06	0.63265306122449	0.763804818805706	0.01724591068149
1.2648552168553E-06	0.979591836734694	0.763842069936604	0.017239842378281
0.184206996932672	0.387755102040816	0.964967770805209	0.003725978749287
7.19685673001151E-07	0.551020408163265	0.763869770427367	0.017235615882869
0.001389495494373	0.448979591836735	0.752089141875892	0.018059674666298
0.000281176869797	0.408163265306122	0.759821231606006	0.01765226231528
2.32995181051537E-05	0.01	0.763856248390016	0.017239613738482
7.19685673001151E-06	0.63265306122449	0.763736008050803	0.017257780806487
4.09491506238043E-06	0.183673469387755	0.763855282885971	0.017238041655543
1.75751062485479E-06	0.285714285714286	0.763865413390261	0.017236332456568
2.32995181051537E-07	1	0.763875727860155	0.01723476898043
7.19685673001151E-05	0.755102040816326	0.761849363911	0.017492818880213
1.93069772888325E-07	0.571428571428571	0.763879927894795	0.017234201556648
0.000517947467923	0.612244897959184	0.755182670457268	0.018119729719777
0.138949549437314	0.816326530612245	1.00702423284011	0.003439289511763
0.000372759372031	0.285714285714286	0.76002951527346	0.017638164222982
0.003393221771895	0.938775510204082	0.754599840813166	0.016122933233115
0.000471486636346	0.897959183673469	0.753743891222699	0.018152051367573
0.019306977288833	0.408163265306122	0.765944706315461	0.013952657749364
2.68269579527973E-07	0.653061224489796	0.763877661836564	0.017234513427577
0.1	0.469387755102041	0.875752981810297	0.007340868479186
0.001930697728883	0.530612244897959	0.751650548482514	0.017814915501037
0.0001	0.469387755102041	0.762078114582218	0.017472677138023
0.000138949549437	0.469387755102041	0.761480597924374	0.017527376363954
1.38949549437314E-07	0.816326530612245	0.763879868282584	0.017234204291159
3.90693993705462E-05	0.36734693877551	0.763345377285906	0.017309706714775
0.019306977288833	0.816326530612245	0.783667372462708	0.012943061713005
0.754312006335461	0.122448979591837	1.00702423284011	0.003439289511763
0.014563484775013	0.204081632653061	0.75420088663237	0.016049887200557
0.754312006335461	0.346938775510204	1.00702423284011	0.003439289511763
3.08884359647748E-06	0.26530612244898	0.76385397467499	0.017238161424049
0.006250551925274	0.142857142857143	0.751467701752033	0.017799357084908
1.38949549437314	0.081632653061225	1.00702423284011	0.003439289511763
0.005179474679231	0.755102040816326	0.755835706080374	0.016093830087664
1E-06	0.591836734693878	0.763863154557108	0.01723661162621
0.1	0.612244897959184	0.923645476881822	0.004994944507092
0.001599858719606	0.001	0.76271283161085	0.017483220601212
0.001526417967175	0.204081632653061	0.755120089830449	0.018106030251324
3.72759372031494E-05	0.73469387755102	0.762846847532706	0.017374473348183
0.059636233165946	0.102040816326531	0.760865020008586	0.014544037452713
0.071968567300115	0.816326530612245	0.913216595843324	0.005421197612204
0.001151395399326	0.346938775510204	0.753993279253542	0.018147314756419
0.000686648845004	0.081632653061225	0.761445896262433	0.017539523372051
0.001526417967175	0.122448979591837	0.757158409916002	0.017934307226789
0.003727593720315	0.081632653061225	0.754974923730243	0.018086086289474
0.429193426012878	0.244897959183673	1.00702423284011	0.003439289511763
0.037275937203149	0.653061224489796	0.803594726480989	0.011977292667587
2.44205309454865	0.061224489795918	1.00702423284011	0.003439289511763
3.90693993705462E-06	0.877551020408163	0.763772059545292	0.017251347848942
0.001526417967175	0.163265306122449	0.756005281784004	0.018055845741331
0.00268269579528	0.469387755102041	0.751889681849265	0.017453381657702
1.93069772888325E-07	0.612244897959184	0.763879660375667	0.017234237553084
1.93069772888325E-07	0.673469387755102	0.763879261526776	0.017234291994405
0.138949549437314	0.693877551020408	1.00702423284011	0.003439289511763
0.007196856730012	0.714285714285714	0.758766573204501	0.015457111968679
1E-05	0.081632653061225	0.763848109883836	0.017239585501051
3.90693993705462E-05	0.142857142857143	0.763674159060757	0.017269069003121
0.000138949549437	0.693877551020408	0.760504010912629	0.017601408577159
0.0001	0.673469387755102	0.761438041101318	0.017529698292915
1.67683293681101E-05	0.102040816326531	0.76381389385945	0.017245372218773
0.184206996932672	0.326530612244898	0.925625153571601	0.004969972479053
0.006250551925274	0.428571428571429	0.753928725852549	0.016249198690621
3.72759372031494E-05	0.979591836734694	0.762503658112228	0.017419449406574
0.033932217718953	0.001	0.754371422044882	0.017844571079664
0.000372759372031	0.26530612244898	0.760280341916238	0.017621474480863
0.0025595479227	0.877551020408163	0.753191008111374	0.016432979539125
0.006250551925274	0.36734693877551	0.753251482426694	0.016382497518149
0.075431200633546	0.836734693877551	0.928611025485693	0.004780130301375
5.17947467923121E-07	0.816326530612245	0.763869052650309	0.017235692904831
3.90693993705462E-05	0.122448979591837	0.763701991554289	0.017265349953085
2.68269579527973E-07	0.571428571428571	0.763878406438745	0.017234413774704
0.037275937203149	0.040816326530612	0.751525593222181	0.016778274695115
0.019306977288833	0.36734693877551	0.763667983525583	0.014248946504802
0.719685673001151	0.551020408163265	1.00702423284011	0.003439289511763
2.68269579527973E-06	0.816326530612245	0.763810923479583	0.017244853970385
0.000625055192527	0.897959183673469	0.752368944224333	0.018106993187694
0.000372759372031	0.428571428571429	0.758364518337642	0.017776533217514
0.193069772888325	0.040816326530612	0.76719900317567	0.013317781831346
0.000212095088792	0.224489795918367	0.761983131663693	0.01748466979087
0.000268269579528	0.448979591836735	0.759648767072994	0.017664494475364
5.17947467923121E-05	0.224489795918367	0.763436585286364	0.017298864071274
1.38949549437314E-05	0.612244897959184	0.763584696906504	0.017277113565815
0.244205309454865	0.36734693877551	1.00702423284011	0.003439289511763
0.014563484775013	0.346938775510204	0.758537688262665	0.015451368171543
0.000372759372031	0.122448979591837	0.761949928270933	0.017491198559949
1.38949549437314E-07	0.714285714285714	0.763880349958573	0.017234139584557
0.184206996932672	0.204081632653061	0.850684057215918	0.00878241104992
0.001526417967175	0.26530612244898	0.753906225354852	0.018143191618257
0.000268269579528	0.959183673469388	0.756180071770747	0.018047358115085
0.033932217718953	0.244897959183673	0.767309336209605	0.013706877296359
0.003727593720315	0.673469387755102	0.753763021788404	0.016332892740709
0.138949549437314	0.020408163265306	0.754111991985573	0.015504444946888
0.00268269579528	0.224489795918367	0.752179947622219	0.018053207359835
0.014563484775013	0.102040816326531	0.751851496140092	0.017011221611439
0.193069772888325	0.591836734693878	1.00702423284011	0.003439289511763
0.000268269579528	0.755102040816326	0.757276197330044	0.017909827371738
1.2648552168553E-05	0.428571428571429	0.763703807515692	0.017263178977328
1E-06	0.795918367346939	0.763856541770584	0.017237609906375
1.32571136559011E-07	0.979591836734694	0.763879318139145	0.017234278484434
1.67683293681101E-05	0.26530612244898	0.763730829632817	0.017259170943615
0.059636233165946	0.387755102040816	0.801316387184236	0.011936683670532
1.93069772888325E-05	0.530612244897959	0.763514095364898	0.017286231322777
1.38949549437314E-06	0.591836734693878	0.763855350856628	0.017237820752765
0.042919342601288	0.918367346938775	0.846169106486848	0.009075824265603
2.94705170255181E-05	0.428571428571429	0.763417189520641	0.017299415339986
6.866488450043E-05	0.163265306122449	0.763438191582563	0.017300046469522
7.19685673001151E-05	0.551020408163265	0.762362146776844	0.017437495646291
3.72759372031494E-05	1	0.762475661499262	0.017422818041129
0.01	0.755102040816326	0.764983671061865	0.014143816413861
3.08884359647748E-06	0.428571428571429	0.763837786383089	0.017240640134276
0.51794746792312	0.551020408163265	1.00702423284011	0.003439289511763
0.044984326689695	0.102040816326531	0.757207299540138	0.015475471842719
1E-05	0.591836734693878	0.763687028432969	0.017264851970931
0.005963623316595	1	0.760571063676845	0.014945498482824
0.037275937203149	0.714285714285714	0.809473188746543	0.011657725278062
0.000193069772888	0.469387755102041	0.760653714841859	0.017589114515882
0.013894954943731	0.836734693877551	0.775895703804189	0.013211001368
9.10298177991523E-05	0.306122448979592	0.762788210130513	0.017386066028188
0.000120679264064	0.408163265306122	0.76198624063985	0.017482382044773
0.008685113737514	0.081632653061225	0.751596311875547	0.01789646672967
1.38949549437314E-06	0.714285714285714	0.763849867305799	0.017238655397003
6.866488450043E-05	0.326530612244898	0.76301485006706	0.017356052751349
1.38949549437314E-06	0.020408163265306	0.763881705453805	0.017234080659226
1.38949549437314E-06	0.63265306122449	0.763853520145885	0.017238098717145
1E-05	0.020408163265306	0.763868467570988	0.017236694426449
0.004498432668969	1	0.757350874510534	0.015936847498128
0.51794746792312	0.591836734693878	1.00702423284011	0.003439289511763
0.000138949549437	0.551020408163265	0.761139896756664	0.017552855954307
0.000828642772855	0.979591836734694	0.7516841055643	0.017965546136201
0.001389495494373	0.551020408163265	0.751757527994522	0.017987440280418
0.037275937203149	0.693877551020408	0.807475196473236	0.011764526143044
0.0001	0.489795918367347	0.762008106353433	0.01748003950346
1E-05	0.612244897959184	0.763679184652105	0.01726575424861
2.94705170255181E-05	0.26530612244898	0.763597207783508	0.017277049932418
0.004941713361324	0.01	0.759663191593361	0.017791124157027
0.001	0.73469387755102	0.751795277227747	0.018006527949657
1.75751062485479E-07	0.979591836734694	0.76387784310385	0.017234480091269
0.006250551925274	0.163265306122449	0.75147138140373	0.017727392689084
0.019306977288833	0.673469387755102	0.778699365595603	0.013076115989071
0.071968567300115	0.612244897959184	0.863562304019503	0.008014302860601
0.0001	0.448979591836735	0.762151507961407	0.017463785373174
0.00268269579528	0.816326530612245	0.753059416658293	0.016457279011701
2.68269579527973E-06	0.673469387755102	0.763822881208111	0.017242945460604
4.09491506238043E-06	0.142857142857143	0.763860701411651	0.017237224971511
7.19685673001151E-06	0.285714285714286	0.763811233516336	0.017245116798531
0.000193069772888	0.551020408163265	0.760149956889366	0.017628865228659
0.071968567300115	0.653061224489796	0.874107699086558	0.007441091956058
6.866488450043E-06	0.959183673469388	0.763664155626917	0.017267189074405
0.268269579527972	0.714285714285714	1.00702423284011	0.003439289511763
0.184206996932672	0.26530612244898	0.88825115057725	0.006691695022164
5.42867543932386E-06	0.306122448979592	0.763825091625389	0.017242794306621
5.42867543932386E-07	0.938775510204082	0.763866211130914	0.017236115540059
0.000372759372031	0.530612244897959	0.757348039949729	0.017904245685306
0.001930697728883	0.775510204081633	0.752167432741156	0.017164204702265
2.2229964825262E-06	0.918367346938775	0.763815932044714	0.01724401852088
7.19685673001151	0.020408163265306	1.00702423284011	0.003439289511763
0.005179474679231	0.489795918367347	0.753763827318516	0.016308122784295
1	0.571428571428571	1.00702423284011	0.003439289511763
0.138949549437314	0.244897959183673	0.836616191156927	0.009760759207315
0.000159985871961	0.306122448979592	0.761970974086824	0.017484632272735
0.005179474679231	0.714285714285714	0.755381956279941	0.016080083584914
5.17947467923121E-07	0.591836734693878	0.763872991357286	0.017235163758538
0.026826957952797	0.693877551020408	0.789600064883562	0.012753854686737
1.32571136559011E-06	0.26530612244898	0.763870777697491	0.017235539678626
7.19685673001151E-07	0.897959183673469	0.763861630641166	0.017236818885909
0.000372759372031	0.346938775510204	0.759303855094916	0.017688915130369
4.09491506238043E-06	0.346938775510204	0.763833844057752	0.017241326704298
3.08884359647748E-06	0.163265306122449	0.763864194922556	0.0172366211448
3.72759372031494E-06	0.612244897959184	0.763807172043632	0.017245530041266
0.0001	0.73469387755102	0.761255424740816	0.017543103035999
0.00268269579528	0.489795918367347	0.751952111605688	0.017381351141187
0.000268269579528	0.040816326530612	0.763290379704397	0.017334362739323
0.004714866363457	0.26530612244898	0.751801229295198	0.017427060316935
0.51794746792312	0.63265306122449	1.00702423284011	0.003439289511763
0.449843266896944	0.001	0.748908223875084	0.015293915623799
3.72759372031494E-07	0.551020408163265	0.763876547125893	0.017234672907624
1E-07	0.795918367346939	0.763881051295937	0.017234041708892
0.568986602901829	0.36734693877551	1.00702423284011	0.003439289511763
0.000517947467923	0.448979591836735	0.756581677368514	0.018006001951696
0.079060432109077	0.387755102040816	0.82293141027254	0.010749659779323
0.1	0.653061224489796	0.938134224021122	0.004447476955983
0.193069772888325	0.510204081632653	1.00702423284011	0.003439289511763
0.0001	0.775510204081633	0.761133119245716	0.017552378360796
15.2641796717523	0.001	0.911706520942506	0.005511095964192
0.719685673001151	0.489795918367347	1.00702423284011	0.003439289511763
0.51794746792312	0.653061224489796	1.00702423284011	0.003439289511763
0.001389495494373	0.693877551020408	0.751659194701406	0.017869228925487
0.013894954943731	0.551020408163265	0.765289683030979	0.014071555996131
0.026826957952797	0.591836734693878	0.784013027338857	0.012812561721843
1.2648552168553E-05	0.224489795918367	0.763782431730475	0.01725015332242
0.008286427728547	0.428571428571429	0.755073870075461	0.016037598255053
0.719685673001152	0.001	0.752557313990152	0.01452102647404
0.104811313415469	0.142857142857143	0.784247598811229	0.011916728239878
7.19685673001151E-06	0.551020408163265	0.763753235628007	0.017254757954917
9.10298177991523E-06	0.918367346938775	0.763594498613189	0.017275515729468
0.184206996932672	0.163265306122449	0.826296597610191	0.010131078499628
1.38949549437314E-06	0.489795918367347	0.763859938611685	0.017237126743712
1E-05	0.775510204081633	0.763616719847331	0.017272981455016
0.255954792269953	0.061224489795918	0.788558787080912	0.011105160435325
1.32571136559011E-06	0.204081632653061	0.763873529843803	0.01723517044397
0.000281176869797	0.183673469387755	0.761811676749924	0.017501333381963
0.01	0.673469387755102	0.762657884169869	0.014483815916017
0.003727593720315	0.469387755102041	0.752292247513994	0.016859751334894
0.044984326689695	0.428571428571429	0.791417614521866	0.012438286407506
0.000281176869797	0.26530612244898	0.761110402238881	0.017557725098959
0.071968567300115	0.775510204081633	0.903676972578666	0.005867005125427
3.08884359647748E-07	0.897959183673469	0.763874157604533	0.017234986890562
9.54095476349994E-05	0.01	0.763772009775827	0.017257614840565
0.006250551925274	0.224489795918367	0.752008128710602	0.01720165580171
0.00268269579528	0.448979591836735	0.751778708468477	0.017537978515616
1	0.673469387755102	1.00702423284011	0.003439289511763
0.138949549437314	0.204081632653061	0.818947842740542	0.010635905765707
2.68269579527973E-07	0.510204081632653	0.76387896506183	0.017234339028068
4.94171336132384E-05	0.877551020408163	0.762243340032265	0.01745064688887
0.059636233165946	0.346938775510204	0.795129816756569	0.012170788554461
8.68511373751352E-05	0.938775510204082	0.761012281449198	0.017560946453732
1	0.469387755102041	1.00702423284011	0.003439289511763
3.08884359647748E-06	0.346938775510204	0.763845856505692	0.017239398429928
0.001389495494373	0.489795918367347	0.75192498113468	0.018027884556005
0.00268269579528	0.795918367346939	0.752959215735133	0.016485738764901
0.056898660290183	0.959183673469388	0.89852976266838	0.006111303785848
1.93069772888325E-06	0.63265306122449	0.763842056987046	0.017239894448577
0.013894954943731	0.959183673469388	0.779299912931176	0.013169155737466
0.026826957952797	0.755102040816326	0.79338602218797	0.012603921989153
4.09491506238043E-07	1	0.763869594705917	0.017235609329898
5.42867543932386E-06	0.26530612244898	0.763832086762955	0.017241699244103
0.000494171336132	0.387755102040816	0.757444391693962	0.017892982260845
0.323745754281764	0.26530612244898	1.00702423284011	0.003439289511763
2.68269579527973E-06	0.755102040816326	0.763816033098164	0.017244034579613
0.007196856730012	0.693877551020408	0.758420103250341	0.015563734517202
3.90693993705462E-05	0.183673469387755	0.763613278501182	0.017276079021419
0.06250551925274	0.01	0.749351287332036	0.017284269250471
2.2229964825262E-06	0.897959183673469	0.763817346794171	0.017243792543441
1.38949549437314E-06	0.510204081632653	0.763859019593891	0.017237265400532
5.17947467923121E-05	0.346938775510204	0.763199934487343	0.017330752925884
0.1	0.918367346938775	1.00702423284011	0.003439289511763
0.372759372031494	0.73469387755102	1.00702423284011	0.003439289511763
1E-06	0.040816326530612	0.763881610285122	0.017234055143884
0.000868511373751	0.285714285714286	0.756168317394545	0.018054204353697
0.003556480306223	0.102040816326531	0.754258249608881	0.018126008263974
0.00409491506238	0.001	0.76136618817066	0.017686912768585
0.184206996932672	0.346938775510204	0.938007227216496	0.004503736133159
0.024420530945487	0.918367346938775	0.798475074204028	0.012364961134525
0.014563484775013	0.26530612244898	0.755586868756714	0.015980037139156
1.2648552168553E-05	0.346938775510204	0.763736128183779	0.017258029975712
0.000159985871961	0.163265306122449	0.762803301118663	0.017389323257584
0.026826957952797	0.040816326530612	0.75076594234582	0.017332229946555
0.0001	0.040816326530612	0.763671276408702	0.017273751010883
1.32571136559011E-06	0.163265306122449	0.763875366825119	0.017234924287034
0.079060432109077	0.163265306122449	0.779541344347266	0.012379325066649
0.004498432668969	0.918367346938775	0.756455372832836	0.016094484985561
0.184206996932672	0.428571428571429	0.994951162599568	0.003336987509889
3.72759372031494E-06	0.510204081632653	0.763819010204199	0.017243633642822
0.0001	0.693877551020408	0.761376571992142	0.017534145582795
2.2229964825262E-05	0.428571428571429	0.763538562846959	0.017283407252394
0.000355648030622	0.959183673469388	0.754863464161836	0.018134886058168
7.19685673001151E-05	0.530612244897959	0.762416167829314	0.017431323340522
1.38949549437314E-07	0.612244897959184	0.763880831992703	0.017234074916711
9.54095476349994E-07	0.979591836734694	0.763852105981025	0.017238280389519
0.268269579527972	0.591836734693878	1.00702423284011	0.003439289511763
7.19685673001151E-07	0.775510204081633	0.763864492416405	0.017236388358577
0.024420530945487	0.836734693877551	0.793736633232631	0.01260682694925
2.81176869797423E-05	1	0.762825426929905	0.017376341132705
7.19685673001151E-05	0.73469387755102	0.761897641048989	0.017488991301058
0.002023589647725	0.102040816326531	0.75663269137758	0.017997932664263
0.138949549437314	0.142857142857143	0.795577834277837	0.011335454511475
0.000152641796718	0.938775510204082	0.759011930763299	0.01771389110944
2.12095088792019E-05	0.959183673469388	0.763135083666485	0.017337390270235
0.008286427728547	0.306122448979592	0.753701017206595	0.016276704447708
0.005179474679231	0.775510204081633	0.756122635334404	0.016094370032678
0.000372759372031	0.775510204081633	0.755645374744374	0.018091684036756
3.72759372031494E-05	0.530612244897959	0.763144432314571	0.017337510279887
0.255954792269953	0.01	0.753792913798868	0.015082771175024
0.005963623316595	0.979591836734694	0.760276532848351	0.015014111389492
0.002023589647725	0.285714285714286	0.752295463458411	0.018083905483027
2.68269579527973E-06	0.612244897959184	0.763828042852426	0.0172421308795
3.08884359647748E-05	0.01	0.763847298620061	0.01724153810219
0.193069772888325	0.795918367346939	1.00702423284011	0.003439289511763
0.019306977288833	0.489795918367347	0.770739684410579	0.013502529164381
0.000202358964773	0.938775510204082	0.757617282232955	0.017864988195576
0.1	0.63265306122449	0.930765543710368	0.004714913279666
0.268269579527972	0.469387755102041	1.00702423284011	0.003439289511763
7.19685673001151E-05	0.020408163265306	0.763774946669264	0.01725536783767
0.007906043210908	0.938775510204082	0.76460888142062	0.0142108386393
0.033932217718953	0.36734693877551	0.777834255016558	0.01288349807621
2.68269579527973E-05	0.775510204081633	0.763112149407684	0.017340663429603
0.037275937203149	0.63265306122449	0.801703739424374	0.012083417897603
1.2648552168553E-05	0.387755102040816	0.763721151523567	0.01726069894422
0.719685673001151	0.448979591836735	1.00702423284011	0.003439289511763
0.059636233165946	0.204081632653061	0.777684057102704	0.012627623281944
0.000159985871961	0.285714285714286	0.762079454526855	0.01747471714814
0.054286754393239	0.001	0.752202391867106	0.017648480604856
0.138949549437314	0.387755102040816	0.903048176339483	0.005862621490858
0.051794746792312	0.816326530612245	0.856063819525351	0.008458983350538
0.193069772888325	0.081632653061225	0.787632519360459	0.011349104299744
0.00268269579528	0.142857142857143	0.754087564404411	0.018136865688283
5.42867543932386E-07	0.897959183673469	0.763866925236817	0.017236007967748
1.38949549437314E-07	0.673469387755102	0.763880542727139	0.017234113712399
0.000212095088792	0.244897959183673	0.761843484008138	0.01749704383572
1.45634847750124	0.001	0.764281350308368	0.013210896064824
0.071968567300115	0.510204081632653	0.84019928179405	0.009462566896029
0.000494171336132	0.26530612244898	0.759167774985842	0.017703885560443
1.32571136559011E-06	0.36734693877551	0.763866270796282	0.017236168883551
9.54095476349994E-07	0.959183673469388	0.763852733330013	0.017238184828322
0.000517947467923	0.061224489795918	0.762335733996024	0.017458868139578
2.68269579527973E-05	0.73469387755102	0.763155322795533	0.017335199154464
1E-05	0.448979591836735	0.763735437535504	0.01725801853949
0.001526417967175	0.102040816326531	0.757918762565884	0.017847212010623
1.67683293681101E-05	0.204081632653061	0.763761267144264	0.017253932729808
0.005179474679231	0.530612244897959	0.754061220210073	0.016236311537976
0.025595479226995	0.408163265306122	0.773423574898798	0.013151637550235
3.72759372031494E-06	0.755102040816326	0.763790798085069	0.017248203345756
0.104811313415469	0.102040816326531	0.774827040269817	0.012600225349288
5.1794746792312	0.020408163265306	1.00702423284011	0.003439289511763
0.0001	0.755102040816326	0.761195160812163	0.017547550799037
0.268269579527972	0.795918367346939	1.00702423284011	0.003439289511763
7.19685673001151E-06	0.428571428571429	0.763779630814767	0.017250274652413
0.754312006335461	0.306122448979592	1.00702423284011	0.003439289511763
9.10298177991523E-05	0.36734693877551	0.762578704691805	0.017413420381507
0.000494171336132	0.408163265306122	0.757207690165335	0.01792274444724
5.17947467923121E-06	0.040816326530612	0.763872284069683	0.017235713760497
0.013894954943731	0.673469387755102	0.770431050023078	0.013581007369797
0.000268269579528	0.653061224489796	0.757981083825599	0.017818543565533
1.75751062485479E-06	0.387755102040816	0.763859590852567	0.017237208144509
0.000517947467923	0.755102040816326	0.75414903714861	0.018156506040542
0.0025595479227	0.836734693877551	0.752975014233889	0.016483224118494
1.67683293681101E-06	0.938775510204082	0.763831054173728	0.017241584517095
0.000471486636346	1	0.753229655678366	0.018142637550607
1.32571136559011E-07	0.959183673469388	0.763879410197967	0.017234266171876
2.68269579527973E-07	0.469387755102041	0.763879337589874	0.017234289199617
2.68269579527973E-07	0.673469387755102	0.763877475734282	0.017234538337896
0.024420530945487	0.938775510204082	0.799659398786096	0.012294097585166
3.72759372031494E-07	0.571428571428571	0.763876288706201	0.017234707527052
1E-07	0.714285714285714	0.763881329055974	0.017234004500217
1.38949549437314E-05	0.73469387755102	0.763519968084952	0.017285010400847
0.001151395399326	0.326530612244898	0.754291564434103	0.018151395057579
0.005963623316595	0.897959183673469	0.759252474564748	0.015332147949374
0.044984326689695	0.346938775510204	0.783916152308905	0.012530953708788
0.010481131341547	0.897959183673469	0.770598686735805	0.013597611909692
0.429193426012878	0.102040816326531	0.88512829750749	0.006916221614609
0.000268269579528	0.836734693877551	0.756814594490551	0.01797083678072
8.68511373751352E-05	1	0.760839736529392	0.017573074406038
1.20679264063933E-05	1	0.763452384793958	0.017293524387668
0.019306977288833	0.122448979591837	0.753258835388115	0.016274433461048
8.68511373751352E-05	0.836734693877551	0.761286180171549	0.017540523611469
6.55128556859551E-05	0.938775510204082	0.761632352555985	0.017511887599768
1.84206996932672	0.061224489795918	1.00702423284011	0.003439289511763
1E-06	0.612244897959184	0.763862491839957	0.017236711321534
0.025595479226995	0.346938775510204	0.769025138551302	0.013623018836404
0.001930697728883	0.918367346938775	0.75236634308397	0.016847819460261
2.94705170255181E-05	0.102040816326531	0.763763013847028	0.017254412932406
0.004498432668969	0.979591836734694	0.757129833120193	0.015975942293486
0.051794746792312	0.612244897959184	0.824554779123178	0.010664635771363
0.003727593720315	0.510204081632653	0.752561823074896	0.016691662696225
0.000159985871961	0.36734693877551	0.761661507511751	0.017511177966014
1.67683293681101E-05	0.244897959183673	0.763740879714672	0.01725741635568
0.019306977288833	0.346938775510204	0.762559058106625	0.014420660579874
0.000281176869797	0.122448979591837	0.762401511581585	0.017442048364823
9.10298177991523E-05	0.204081632653061	0.763146556609369	0.017341007316085
0.138949549437314	0.795918367346939	1.00702423284011	0.003439289511763
0.000868511373751	0.306122448979592	0.755877475192058	0.018073485107804
0.008286427728547	0.36734693877551	0.754366707932044	0.016094685852197
1.93069772888325E-06	0.816326530612245	0.763830777605272	0.017241646620634
1.38949549437314E-05	0.63265306122449	0.763573874137998	0.01727842410124
0.018420699693267	0.857142857142857	0.783702614700891	0.012958049649475
0.001930697728883	0.693877551020408	0.751997334309689	0.017360023812893
3.90693993705462E-05	0.306122448979592	0.763434460430011	0.017298057587325
0.001930697728883	0.551020408163265	0.751663690886262	0.017766279168088
0.00268269579528	0.285714285714286	0.751748983903495	0.017966268603836
7.19685673001151E-05	0.510204081632653	0.762470250194423	0.017425178208549
0.001389495494373	0.714285714285714	0.751681078167955	0.017854980305535
1.75751062485479E-06	0.408163265306122	0.763858428656774	0.017237383538367
2.12095088792019E-05	0.836734693877551	0.763232633078751	0.017323955861775
3.90693993705462E-05	0.387755102040816	0.763315442123511	0.017313824135569
1.38949549437314E-07	0.551020408163265	0.763881121397613	0.017234036142023
0.005179474679231	0.693877551020408	0.755188169993898	0.016077504693275
6.866488450043E-06	0.836734693877551	0.763696483545446	0.017263468969435
0.001930697728883	0.714285714285714	0.752055382689205	0.017302580117033
0.005179474679231	0.020408163265306	0.758124124269585	0.017888057195818
0.033932217718953	0.326530612244898	0.775006575217367	0.012965115924196
0.001930697728883	0.897959183673469	0.752280716842328	0.016892261368417
0.51794746792312	0.510204081632653	1.00702423284011	0.003439289511763
7.19685673001151E-06	0.387755102040816	0.763788572981144	0.017248792959815
4.09491506238043E-06	0.122448979591837	0.763863419074007	0.017236817300343
2.32995181051537E-06	0.387755102040816	0.763851921542271	0.017238414572792
0.008286427728547	0.244897959183673	0.75269944803677	0.016530417440991
0.002023589647725	0.306122448979592	0.752114172496191	0.018054556944636
3.72759372031494E-06	0.795918367346939	0.763786162492772	0.017248971220662
0.014563484775013	0.36734693877551	0.759240551542378	0.015247540778336
0.005179474679231	0.469387755102041	0.753604864188551	0.016345416260817
6.866488450043E-06	0.857142857142857	0.763691088303817	0.017264088321448
0.51794746792312	0.020408163265306	0.779558866406909	0.011670958878493
0.001206792640639	0.061224489795918	0.76056566899065	0.017629009436288
0.1	0.816326530612245	1.00478690679905	0.003033856676876
0.000517947467923	0.673469387755102	0.754728033885382	0.018139951401356
0.000115139539933	0.979591836734694	0.759993621756571	0.017639588723875
0.000268269579528	0.693877551020408	0.75768748573652	0.017857272024209
6.55128556859551E-05	0.836734693877551	0.761837995685611	0.017493629102513
0.175751062485479	0.001	0.74763830564621	0.016561713266356
2.2229964825262E-05	0.26530612244898	0.763676935713545	0.017267167316888
1E-06	0.448979591836735	0.763867775618295	0.01723591654542
0.003727593720315	0.591836734693878	0.753069953172538	0.016439689430449
0.000372759372031	0.326530612244898	0.759543743094817	0.01767028665023
0.000268269579528	0.591836734693878	0.758457099913505	0.017766571593164
0.010481131341547	0.001	0.75899336959883	0.017890630335607
2.68269579527973E-05	0.714285714285714	0.763175505210683	0.017332379484146
4.09491506238043E-07	0.959183673469388	0.763870160520993	0.01723553326516
9.10298177991523E-06	0.897959183673469	0.763601586060304	0.017274670302097
1.38949549437314E-05	0.510204081632653	0.763638635720534	0.017270784761384
3.08884359647748E-06	0.285714285714286	0.76385194029295	0.017238470232775
0.001526417967175	0.224489795918367	0.754701752966741	0.018124549683373
0.001389495494373	0.755102040816326	0.751677082782779	0.017797500915219
0.056898660290183	0.897959183673469	0.887767557752226	0.006589615572146
0.013894954943731	0.020408163265306	0.753960778854301	0.017997342954956
0.184206996932672	0.306122448979592	0.913945122645293	0.005453788444608
0.00065512855686	0.102040816326531	0.761119219776924	0.017563305895615
1.93069772888325E-05	0.693877551020408	0.763397351741617	0.0173011171629
3.72759372031494E-06	0.591836734693878	0.76380953006939	0.017245149863071
0.007196856730012	0.489795918367347	0.75504976614513	0.016050746165262
2.81176869797423E-05	0.979591836734694	0.76284778680212	0.017373606866397
0.026826957952797	0.001	0.755422202197393	0.017898477007673
0.568986602901829	0.346938775510204	1.00702423284011	0.003439289511763
0.000686648845004	0.061224489795918	0.761882213897001	0.017502806101039
4.94171336132384E-05	0.938775510204082	0.762133880916947	0.017463927326829
0.000138949549437	0.795918367346939	0.760048906892967	0.017635668318578
0.003727593720315	0.448979591836735	0.752177986270223	0.01693831885636
3.72759372031494E-05	0.959183673469388	0.762532233415913	0.017416120938374
0.193069772888325	0.63265306122449	1.00702423284011	0.003439289511763
5.17947467923121E-05	0.326530612244898	0.763239240995121	0.017325277936393
9.10298177991523E-05	0.183673469387755	0.763215371894127	0.017331408308663
0.568986602901829	0.204081632653061	1.00702423284011	0.003439289511763
2.68269579527972	0.040816326530612	1.00702423284011	0.003439289511763
0.000719685673001	0.489795918367347	0.754648402418439	0.018139042784277
0.449843266896944	0.081632653061225	0.861075132822855	0.008187228099516
1E-06	0.36734693877551	0.763870523222805	0.017235542083884
0.1	0.938775510204082	1.00702423284011	0.003439289511763
7.19685673001151E-07	0.836734693877551	0.763863060972478	0.017236603574978
0.000471486636346	0.959183673469388	0.753426958874597	0.018148277200314
0.000281176869797	0.428571428571429	0.759638403012426	0.017665169233235
0.051794746792312	0.63265306122449	0.8276007790396	0.010399060623103
1	0.183673469387755	1.00702423284011	0.003439289511763
7.19685673001151E-06	0.040816326530612	0.763867788780207	0.017236512453355
0.000212095088792	0.142857142857143	0.762606270250415	0.017416382020474
0.000494171336132	0.346938775510204	0.757965184814342	0.017824048616765
5.17947467923121E-06	0.673469387755102	0.763769180361911	0.017251911281186
0.002023589647725	0.163265306122449	0.754806161338009	0.018112420309225
0.000719685673001	0.816326530612245	0.752220193235747	0.018095952540089
7.19685673001151E-05	0.673469387755102	0.762043272190888	0.017475895805397
0.000193069772888	0.591836734693878	0.759898819007135	0.0176476596473
0.0001	0.571428571428571	0.761745975920547	0.017502455621249
2.32995181051537E-06	0.204081632653061	0.763865782588381	0.017236322462932
1.93069772888325E-07	0.469387755102041	0.76388059740499	0.017234111679465
0.079060432109077	0.122448979591837	0.771743324028102	0.013050032041915
0.00268269579528	0.204081632653061	0.752494326736598	0.018089250841307
2.2229964825262E-06	0.938775510204082	0.763814519301534	0.01724424477736
1E-05	0.673469387755102	0.763655681994169	0.017268462021835
3.90693993705462E-06	0.918367346938775	0.763767282095307	0.01725215980713
0.000281176869797	0.306122448979592	0.760741262201463	0.0175832464306
0.007906043210908	0.959183673469388	0.765077674090182	0.014152036580486
5.42867543932386E-06	0.387755102040816	0.7638112224759	0.017244995625559
0.719685673001151	0.469387755102041	1.00702423284011	0.003439289511763
7.19685673001151E-07	0.673469387755102	0.763866863717302	0.017236031308312
5.17947467923121E-05	0.244897959183673	0.763397146201724	0.017303801565448
1.67683293681101E-06	0.897959183673469	0.763833216312383	0.017241245967548
1	0.020408163265306	0.818308162868245	0.008919699197186
2.81176869797423E-05	0.877551020408163	0.762958196748569	0.017359682253054
3.72759372031494E-07	0.755102040816326	0.763873964322404	0.017235019051452
0.000372759372031	0.142857142857143	0.761708283081985	0.017511732312143
1	0.285714285714286	1.00702423284011	0.003439289511763
5.17947467923121E-07	0.795918367346939	0.763869409949901	0.017235644725664
6.866488450043E-05	0.224489795918367	0.763281727052984	0.017320652795908
3.72759372031494E-05	0.510204081632653	0.763172547418983	0.017333556193794
3.23745754281764	0.081632653061225	1.00702423284011	0.003439289511763
1.32571136559011E-06	0.142857142857143	0.763876285989836	0.017234801211354
0.449843266896944	0.01	0.761278305568721	0.013707161755261
3.08884359647748E-07	0.979591836734694	0.763873302232342	0.017235101626032
1.2648552168553E-06	1	0.763841245195909	0.017239969623883
0.026826957952797	0.020408163265306	0.750914090194241	0.017772242151188
0.071968567300115	0.63265306122449	0.868748360913749	0.007727090295825
0.0025595479227	0.857142857142857	0.753069543944148	0.016456653152395
0.051794746792312	0.673469387755102	0.833533011759729	0.009938216269496
1.93069772888325E-07	0.551020408163265	0.763880061714248	0.017234183568875
0.372759372031494	0.816326530612245	1.00702423284011	0.003439289511763
2.94705170255181E-06	0.877551020408163	0.763798462952874	0.017246893062974
0.026826957952797	0.448979591836735	0.776891965751505	0.013003588201473
0.000868511373751	0.26530612244898	0.756497153246765	0.018015785711654
1E-05	0.510204081632653	0.763716990862796	0.017261132294835
0.193069772888325	0.714285714285714	1.00702423284011	0.003439289511763
0.00212095088792	0.081632653061225	0.757305352782114	0.017921279525198
1E-06	0.73469387755102	0.763858522202023	0.017237310136894
2.2229964825262E-06	0.836734693877551	0.763821601076994	0.017243115310006
0.000138949549437	0.530612244897959	0.761227041460877	0.017546145822099
0.000120679264064	0.346938775510204	0.762245996735851	0.017453292345067
0.00268269579528	0.653061224489796	0.752309035516044	0.01686590142937
5.1794746792312E-05	0.510204081632653	0.762872983594848	0.017372460398352
0.001098541141988	0.857142857142857	0.751662326999746	0.017882523058429
2.32995181051537E-07	0.938775510204082	0.763876212312852	0.01723470406251
0.033932217718953	0.204081632653061	0.763183701616697	0.014192862284648
5.17947467923121E-06	0.653061224489796	0.763772353666461	0.017251373854986
0.007906043210908	1	0.765997053013538	0.014048044386139
0.001151395399326	0.122448979591837	0.758502693441055	0.017786482597674
0.010985411419876	0.102040816326531	0.751317135437992	0.017505347258039
5.1794746792312E-05	0.73469387755102	0.762435920973706	0.01742817022761
0.056898660290183	0.938775510204082	0.894930715027028	0.006265645181487
0.000159985871961	0.428571428571429	0.761368752190324	0.017536235930006
0.1	0.551020408163265	0.903748772051741	0.0058829841965
1.93069772888325E-07	0.775510204081633	0.763878591384714	0.017234381648549
1.67683293681101E-05	0.346938775510204	0.763684870859845	0.017265740197497
0.001526417967175	0.285714285714286	0.753553949768146	0.018138959524326
7.19685673001151E-05	0.714285714285714	0.761946255296334	0.017484969948901
0.00268269579528	0.102040816326531	0.755498290533762	0.018071112716137
0.1	0.510204081632653	0.890872002154017	0.006469814538948
0.000281176869797	0.102040816326531	0.762615402324778	0.017418607742845
0.000517947467923	0.816326530612245	0.753748376216307	0.018151537771985
0.01676832936811	0.001	0.757347768184715	0.017926270217504
0.568986602901829	0.326530612244898	1.00702423284011	0.003439289511763
0.001	0.040816326530612	0.761750243147452	0.0175280243392
0.000167683293681	0.081632653061225	0.76326805082853	0.017329737523787
0.268269579527972	0.755102040816326	1.00702423284011	0.003439289511763
0.059636233165946	0.244897959183673	0.782462674438504	0.012349817672575
1.32571136559011E-06	0.346938775510204	0.763867143438695	0.017236037657628
9.54095476349994E-05	0.081632653061225	0.763541596624891	0.01728952660303
0.244205309454865	0.306122448979592	0.979302123026643	0.003483295128613
1E-07	0.938775510204082	0.763880565491689	0.017234106851127
0.268269579527972	0.020408163265306	0.761592513028033	0.01392717345548
0.000193069772888	0.612244897959184	0.759770492096681	0.017656253737009
0.000212095088792	0.102040816326531	0.762933796684362	0.017376631093451
2.32995181051537E-06	0.244897959183673	0.763862694544524	0.017236785995423
0.001389495494373	0.775510204081633	0.751703975038002	0.017758060734486
1E-06	0.755102040816326	0.763857861681922	0.017237410025256
9.54095476349994E-06	0.204081632653061	0.763812641501676	0.017245056449521
0.372759372031494	0.020408163265306	0.76894726153134	0.012885789755003
5.17947467923121E-05	0.020408163265306	0.763804975499698	0.01724931533347
0.006250551925274	0.183673469387755	0.751533770417382	0.017556315209907
0.008685113737514	0.061224489795918	0.752234349031023	0.018012901792984
0.00065512855686	0.26530612244898	0.75782241800601	0.017844321002912
1.59985871960606E-05	0.938775510204082	0.763339005724573	0.017308815121904
0.000625055192527	0.857142857142857	0.752568894482215	0.018119644695165
0.005179474679231	0.551020408163265	0.754206058031608	0.016192204254304
0.001151395399326	0.102040816326531	0.75920662504144	0.017732327579568
0.000193069772888	0.510204081632653	0.760404632592196	0.017610175997176
0.000268269579528	0.795918367346939	0.757038032353385	0.017940315728577
1.38949549437314E-06	0.571428571428571	0.76385626696061	0.017237681818717
5.17947467923121E-07	0.693877551020408	0.763871199737136	0.017235404216301
0.032374575428176	0.897959183673469	0.815985827986762	0.011379677415801
5.17947467923121E-05	0.26530612244898	0.763358076176565	0.017308944584512
0.429193426012878	0.306122448979592	1.00702423284011	0.003439289511763
1.38949549437314	0.040816326530612	0.955429936778149	0.004220166252289
2.68269579527973E-06	0.795918367346939	0.763812624418236	0.017244580612017
0.00065512855686	0.204081632653061	0.758990299914861	0.017726598030688
0.429193426012878	0.346938775510204	1.00702423284011	0.003439289511763
2.32995181051537E-06	0.183673469387755	0.763867349472566	0.017236098209385
0.001389495494373	0.63265306122449	0.751650463080452	0.01790949625014
1	0.775510204081633	1.00702423284011	0.003439289511763
0.000268269579528	0.73469387755102	0.757406923592736	0.017893910782059
0.323745754281764	0.224489795918367	0.973699866732905	0.003594881169468
0.002023589647725	0.001	0.762455813885984	0.017528467485137
3.72759372031494E-07	0.73469387755102	0.763874222465333	0.017234984441296
0.000120679264064	0.163265306122449	0.763081572510477	0.017351936714975
0.268269579527972	0.510204081632653	1.00702423284011	0.003439289511763
0.003237457542818	0.001	0.761791078306204	0.017632262117225
0.372759372031494	0.469387755102041	1.00702423284011	0.003439289511763
0.000212095088792	0.346938775510204	0.761187029961954	0.017550983456295
0.568986602901829	0.183673469387755	1.00702423284011	0.003439289511763
0.026826957952797	0.061224489795918	0.75184739022078	0.016775584455383
3.90693993705462E-05	0.408163265306122	0.763285533005062	0.017317934760281
0.138949549437314	0.183673469387755	0.81066032025528	0.010972674607639
1.38949549437314	0.061224489795918	1.00702423284011	0.003439289511763
0.754312006335461	0.326530612244898	1.00702423284011	0.003439289511763
0.00268269579528	0.714285714285714	0.752598626227595	0.016679995956425
2.68269579527973E-06	0.448979591836735	0.763841950923615	0.017239967441883
7.19685673001151E-06	0.755102040816326	0.763708164420634	0.017262161389639
0.001456348477501	0.836734693877551	0.751875839080962	0.017539980309467
3.72759372031494E-06	0.693877551020408	0.76379778765124	0.017247055097034
0.026826957952797	0.73469387755102	0.792124778537531	0.012673256753723
0.138949549437314	0.306122448979592	0.863055096584109	0.008028749899096
0.000193069772888	0.530612244897959	0.760276354298733	0.01761944980586
1.32571136559011E-07	0.857142857142857	0.763879866757841	0.017234203878272
5.17947467923121E-06	0.73469387755102	0.763759716143164	0.017253528106182
0.000517947467923	0.591836734693878	0.755344732641276	0.018110105470511
5.17947467923121E-07	0.63265306122449	0.763872274473829	0.017235259938289
0.015264179671752	0.081632653061225	0.751445844884998	0.01726648098778
2.2229964825262E-05	0.244897959183673	0.763694369869678	0.017265168372803
5.17947467923121E-07	0.755102040816326	0.763870125575315	0.017235548494613
0.001098541141988	0.938775510204082	0.751685094026581	0.017825151931092
5.42867543932386E-07	0.959183673469388	0.7638658542836	0.01723616933879
0.051794746792312	0.755102040816326	0.84587106370543	0.009090954037142
5.17947467923121E-05	0.102040816326531	0.763674281294076	0.017270247307035
1.93069772888325E-05	0.571428571428571	0.763484766295719	0.017289973092721
0.138949549437314	0.510204081632653	0.961211317129276	0.003792635719763
0.000719685673001	0.755102040816326	0.752510337505768	0.018115182894133
0.104811313415469	0.244897959183673	0.809777597782275	0.011245448892972
0.071968567300115	0.591836734693878	0.858549426812177	0.008302615104974
2.94705170255181E-05	0.224489795918367	0.763643034391906	0.01727174803875
0.000868511373751	0.142857142857143	0.759163392788359	0.017723019299621
0.000719685673001	0.612244897959184	0.753545435512941	0.018149170703749
0.244205309454865	0.204081632653061	0.895357056650205	0.006351299032605
0.000115139539933	1	0.759921076525343	0.017645666150458
0.01	0.795918367346939	0.766157647207155	0.01401400776145
0.000494171336132	0.224489795918367	0.75980144339404	0.01765282934206
0.005179474679231	0.73469387755102	0.755592545343583	0.016089277543224
0.138949549437314	0.571428571428571	0.996434389286917	0.003336396484363
2.12095088792019E-05	0.918367346938775	0.763168440802525	0.017332905623756
0.020235896477252	0.061224489795918	0.751294044308236	0.017216009447079
1E-06	0.714285714285714	0.763859182944227	0.017237210257997
5.1794746792312E-05	0.448979591836735	0.762995536342128	0.017357117801896
1.38949549437314E-05	0.020408163265306	0.763862449479558	0.017237875607189
0.000517947467923	0.693877551020408	0.754583866690685	0.018148162496627
0.000910298177992	0.01	0.762880725569658	0.017417958136686
2.68269579527973E-05	0.551020408163265	0.763339126606844	0.017309629923559
0.000355648030622	0.918367346938775	0.755072148586585	0.018126482742648
0.281176869797423	0.001	0.747303580732332	0.015982222117647
0.01	0.469387755102041	0.757772260600309	0.01576130910957
2.94705170255181E-06	0.836734693877551	0.763802163082987	0.017246289234141
1.93069772888325	0.020408163265306	0.907038292992338	0.005700373406209
0.025595479226995	0.183673469387755	0.757649728567239	0.0156000172932
2.2229964825262E-05	0.306122448979592	0.763642188673447	0.017271170106834
3.72759372031494E-06	0.714285714285714	0.763795453014374	0.017247437250391
0.51794746792312	0.571428571428571	1.00702423284011	0.003439289511763
0.193069772888325	0.01	0.751376440095993	0.015556401458678
3.72759372031494E-07	0.489795918367347	0.763877322672261	0.017234569068899
1.2648552168553E-06	0.836734693877551	0.763847858523281	0.017238952896873
0.037275937203149	0.816326530612245	0.82004721599548	0.01104228580378
1E-07	0.755102040816326	0.763881190163725	0.017234023104636
0.071968567300115	0.673469387755102	0.879590883053122	0.007143323567634
0.014563484775013	0.163265306122449	0.753324669838244	0.016288624346236
3.72759372031494E-07	0.653061224489796	0.763875255274154	0.017234845978361
4.94171336132384E-05	0.897959183673469	0.762206843984621	0.017455052418924
1.67683293681101E-06	1	0.763827818863977	0.017242092988498
0.044984326689695	0.26530612244898	0.776945804955536	0.01278928239836
0.51794746792312	0.714285714285714	1.00702423284011	0.003439289511763
0.001456348477501	0.877551020408163	0.751969067720817	0.017452054123098
2.2229964825262E-06	1	0.763810290429337	0.017244924272323
0.719685673001151	0.816326530612245	1.00702423284011	0.003439289511763
2.94705170255181E-05	0.122448979591837	0.76374485277439	0.017257443376606
1	0.26530612244898	1.00702423284011	0.003439289511763
1.93069772888325E-06	0.73469387755102	0.76383577044897	0.017240866824617
0.372759372031494	0.63265306122449	1.00702423284011	0.003439289511763
0.001526417967175	0.387755102040816	0.752216461080614	0.018081298385598
0.004714866363457	0.387755102040816	0.752426492265217	0.016764323106436
1.38949549437314E-07	0.775510204081633	0.763880060907678	0.01723417840218
0.01	0.510204081632653	0.758663030264473	0.01545840147082
2.32995181051537E-07	0.836734693877551	0.763877020082115	0.017234595885776
0.138949549437314	0.673469387755102	1.00702423284011	0.003439289511763
6.866488450043E-05	0.244897959183673	0.763229453913597	0.017327857325029
5.17947467923121E-05	0.122448979591837	0.763633883268687	0.017274874058075
0.024420530945487	0.877551020408163	0.796099409186799	0.012486750478575
0.037275937203149	0.469387755102041	0.787325612052211	0.012606611944574
0.020235896477252	0.01	0.754060439108059	0.017961610245654
0.56898660290183	0.001	0.750413556244514	0.014944245200681
0.00065512855686	0.163265306122449	0.759831894402562	0.017659171667087
0.001151395399326	0.183673469387755	0.756760669116223	0.017981405339242
0.001151395399326	0.26530612244898	0.75525593204698	0.018104181063013
4.09491506238043E-05	0.01	0.763835464003869	0.017244077955413
0.044984326689695	0.224489795918367	0.772630741338248	0.013036585868474
1.75751062485479E-06	0.102040816326531	0.763876262727275	0.017234846614961
0.000159985871961	0.26530612244898	0.762196820127242	0.017460708096923
1.20679264063933E-05	0.877551020408163	0.763507298392166	0.017286486406768
3.72759372031494E-07	0.775510204081633	0.763873706226457	0.017235053663523
0.000868511373751	0.224489795918367	0.757205205710496	0.017926188854754
0.005179474679231	0.001	0.760881334630748	0.017742776911869
0.001930697728883	0.489795918367347	0.751638145457759	0.017864964578773
2.32995181051537E-06	0.306122448979592	0.763858066690427	0.017237483054729
1	0.387755102040816	1.00702423284011	0.003439289511763
0.025595479226995	0.102040816326531	0.753607853124957	0.016143191595741
0.372759372031494	0.612244897959184	1.00702423284011	0.003439289511763
62.5055192527398	0.001	1.00546029422642	0.003445147375874
1.59985871960606E-05	0.877551020408163	0.76337589299675	0.017303741614835
7.19685673001151E-06	0.020408163265306	0.763872774233688	0.017235845217314
1	0.102040816326531	1.00702423284011	0.003439289511763
0.003556480306223	0.408163265306122	0.752135069282944	0.017189106431404
0.449843266896944	0.061224489795918	0.828254044482167	0.009029929821955
0.000390693993705	0.061224489795918	0.762714680560068	0.017413551394852
0.244205309454865	0.428571428571429	1.00702423284011	0.003439289511763
1.38949549437314E-06	0.795918367346939	0.763846224608137	0.01723921289322
0.719685673001151	0.755102040816326	1.00702423284011	0.003439289511763
0.184206996932672	0.285714285714286	0.902222622374791	0.005930573654748
0.429193426012878	0.408163265306122	1.00702423284011	0.003439289511763
2.68269579527973E-07	0.693877551020408	0.763877289634713	0.017234563248457
0.075431200633546	0.877551020408163	0.939992384930721	0.004367644726079
1.75751062485479E-07	0.897959183673469	0.763878330903683	0.017234414804929
1.59985871960606E-05	0.897959183673469	0.763363576120942	0.017305431570628
0.323745754281764	0.102040816326531	0.842604437412406	0.009121693259151
0.00065512855686	0.183673469387755	0.759407967245923	0.017692315267119
0.082864277285469	0.061224489795918	0.758690100836849	0.01498925105084
0.244205309454865	0.224489795918367	0.913197067301098	0.005423841701437
1.93069772888325E-07	0.795918367346939	0.763878457384117	0.017234399580358
6.866488450043E-06	0.877551020408163	0.7636856956834	0.017264707750318
0.001	0.551020408163265	0.752461739440342	0.018110707095126
0.010985411419876	0.183673469387755	0.752650845614276	0.016527152086374
9.10298177991523E-06	0.877551020408163	0.763608642886887	0.017273843934689
2.32995181051537E-06	0.224489795918367	0.76386424086404	0.017236553959851
0.037275937203149	0.571428571428571	0.796105803898947	0.012371524816294
0.037275937203149	0.755102040816326	0.813617808497291	0.011450782737604
0.000517947467923	0.551020408163265	0.755670857263722	0.018089412543203
0.000868511373751	0.408163265306122	0.754601240898392	0.018137917818477
0.013894954943731	0.816326530612245	0.775326908147414	0.013230368311685
0.000167683293681	0.01	0.763689252322557	0.017275046051032
0.000372759372031	0.795918367346939	0.755531460394468	0.018099382472828
1.38949549437314	0.01	0.804477780165423	0.009661141708052
9.10298177991523E-05	0.244897959183673	0.763002097405837	0.017359371428306
4.09491506238043E-07	0.938775510204082	0.763870443418834	0.017235495208545
0.018420699693267	0.897959183673469	0.785087402777871	0.012944449058116
0.047148663634574	0.081632653061225	0.755417022575451	0.0156892225072
5.1794746792312E-05	0.673469387755102	0.762553989262443	0.017414326296697
0.000828642772855	0.897959183673469	0.751774559915662	0.018004580681813
1.2648552168553E-05	0.122448979591837	0.763822506641542	0.017243724505356
0.000372759372031	0.714285714285714	0.75598743359831	0.018070769997101
0.138949549437314	0.591836734693878	1.00585335759482	0.0030871363346
0.51794746792312	0.530612244897959	1.00702423284011	0.003439289511763
0.000152641796718	0.918367346938775	0.759109129624201	0.017706082597471
0.568986602901829	0.306122448979592	1.00702423284011	0.003439289511763
7.19685673001151E-07	0.469387755102041	0.763871760720329	0.017235348590257
0.042919342601288	0.877551020408163	0.840839360754722	0.009427818663187
1.67683293681101E-05	0.285714285714286	0.763720882121521	0.01726093611871
2.68269579527973E-05	0.020408163265306	0.763842598488975	0.017241777546546
0.000372759372031	0.693877551020408	0.756126027585119	0.01805583854202
19.3069772888325	0.001	0.934582943120394	0.004833848747899
7.19685673001151E-05	0.693877551020408	0.761994030751384	0.017480711129542
0.003727593720315	0.020408163265306	0.759349256556953	0.017789015874439
3.08884359647748E-05	0.061224489795918	0.763796263831585	0.017249147141348
0.000193069772888	0.571428571428571	0.760024221045773	0.017638246654391
1.75751062485479E-05	0.01	0.76386301267268	0.017238157316769
0.51794746792312	0.693877551020408	1.00702423284011	0.003439289511763
0.323745754281764	0.183673469387755	0.931524946382617	0.004815496776285
0.001599858719606	0.01	0.762232978453164	0.01751899616693
0.01	0.714285714285714	0.76378545083249	0.014307848339888
0.013894954943731	0.795918367346939	0.774754805888969	0.013246428113035
0.018420699693267	0.877551020408163	0.784381967488296	0.012950598279124
0.1	0.775510204081633	0.987725579938317	0.003374104206577
0.000268269579528	0.551020408163265	0.758790484537891	0.01773455475829
0.051794746792312	0.040816326530612	0.752615727502825	0.016247864370713
0.193069772888325	0.020408163265306	0.756908509787543	0.014797220408523
1	0.326530612244898	1.00702423284011	0.003439289511763
0.429193426012878	0.285714285714286	1.00702423284011	0.003439289511763
0.037275937203149	0.020408163265306	0.750115052804766	0.017491475014095
0.047148663634574	0.01	0.750109024183937	0.017562706234529
0.013894954943731	0.612244897959184	0.767851469233698	0.013822142715082
1.75751062485479E-07	0.877551020408163	0.76387845288308	0.017234398484646
9.54095476349994E-06	0.285714285714286	0.763788549668455	0.017248947690323
0.104811313415469	0.183673469387755	0.792956320360383	0.01166207779731
0.000212095088792	0.387755102040816	0.760907314123687	0.017570088496001
0.056898660290183	0.918367346938775	0.891388871909681	0.006410812756041
0.010985411419876	0.36734693877551	0.756102778467965	0.016031444954036
0.001456348477501	0.897959183673469	0.752000443366249	0.017411969232296
0.000138949549437	0.040816326530612	0.763584242806662	0.017288494036259
7.54312006335461	0.061224489795918	1.00702423284011	0.003439289511763
0.00268269579528	0.510204081632653	0.752023257998617	0.017302753949149
0.429193426012878	0.142857142857143	0.941842033189603	0.00448936805536
0.007906043210908	0.857142857142857	0.762767947987265	0.014482235965392
9.54095476349994E-06	0.326530612244898	0.763776688517303	0.017250910225557
1.38949549437314E-06	0.530612244897959	0.763858101435128	0.017237404141294
0.138949549437314	0.755102040816326	1.00702423284011	0.003439289511763
5.68986602901829	0.01	0.98628356903871	0.003663927301294
0.000138949549437	0.73469387755102	0.760320310431101	0.017615089650709
4.09491506238043E-06	0.306122448979592	0.763839160433111	0.017240503170923
0.033932217718953	0.26530612244898	0.769424120279538	0.013515444652363
1.93069772888325E-05	0.795918367346939	0.763323264825102	0.017311243586092
0.010481131341547	0.918367346938775	0.771215441484708	0.01353510978058
0.000138949549437	0.816326530612245	0.759959959972099	0.017642783578343
1.93069772888325E-06	0.020408163265306	0.763880871696582	0.01723424523647
0.014563484775013	0.142857142857143	0.752721051937762	0.016454102500722
0.008685113737514	0.01	0.757687437207154	0.01792410483471
0.002023589647725	0.204081632653061	0.753785608992894	0.018137176064598
0.001	0.755102040816326	0.751763653347808	0.017998963672865
1.38949549437314E-05	0.795918367346939	0.763488164488276	0.017289063134236
0.001930697728883	0.469387755102041	0.751639828811548	0.017876915586044
0.000159985871961	0.346938775510204	0.761761445955558	0.017502404935665
0.000517947467923	0.510204081632653	0.755988259536498	0.018070859657212
5.17947467923121E-06	0.938775510204082	0.763728804503092	0.017258978570187
0.001456348477501	0.918367346938775	0.752011652432026	0.017371849657368
0.013894954943731	0.897959183673469	0.77759899655883	0.013176284801889
0.719685673001151	0.714285714285714	1.00702423284011	0.003439289511763
2.94705170255181E-05	0.285714285714286	0.763574432410682	0.017279717207109
1.2648552168553E-06	0.857142857142857	0.763847030050991	0.017239079847802
0.059636233165946	0.36734693877551	0.798220633952241	0.012086535538084
0.044984326689695	0.122448979591837	0.759500054767918	0.014922981571795
0.193069772888325	0.061224489795918	0.778561736208036	0.011997068705364
2.94705170255181E-06	1	0.76378743207159	0.017248711023065
0.001206792640639	0.081632653061225	0.75978338501254	0.017693141778929
0.001389495494373	0.510204081632653	0.751853300714474	0.018014404343294
0.000268269579528	0.877551020408163	0.756604658131805	0.017997649555877
0.000268269579528	0.020408163265306	0.763486953047466	0.017311234432245
0.033932217718953	0.142857142857143	0.757949899925718	0.015415630156819
0.00065512855686	0.244897959183673	0.758189857571932	0.017801420155463
10	0.061224489795918	1.00702423284011	0.003439289511763
6.55128556859551E-05	0.857142857142857	0.761796386120859	0.017497277955534
0.000268269579528	0.612244897959184	0.75829239805799	0.017782961194839
0.042919342601288	1	0.857580276466559	0.0083748860064
2.44205309454865	0.01	0.858743851635751	0.007086456970249
5.17947467923121E-06	0.959183673469388	0.763725790857175	0.017259530894543
2.32995181051537	0.001	0.778275097726079	0.012061816375828
8.68511373751352E-05	0.877551020408163	0.761181217298955	0.017548242734266
0.000355648030622	0.857142857142857	0.755405248805739	0.018108012390836
0.000828642772855	0.918367346938775	0.751749844415449	0.017998519465671
0.754312006335461	0.142857142857143	1.00702423284011	0.003439289511763
5.1794746792312E-05	0.571428571428571	0.762751441848171	0.017387528610814
0.268269579527972	0.693877551020408	1.00702423284011	0.003439289511763
9.10298177991523E-05	0.26530612244898	0.762929814226003	0.017368305411207
0.000517947467923	0.795918367346939	0.753877481051539	0.018152380884739
3.72759372031494E-05	0.877551020408163	0.762642266855991	0.017399959033978
0.001	0.001	0.763105300822192	0.017406553273964
5.42867543932386E-06	0.163265306122449	0.763849797757473	0.017238976521478
1.32571136559011E-06	0.428571428571429	0.763863642136539	0.017236564130557
9.54095476349994E-06	0.428571428571429	0.763747583680121	0.017255865126888
1.38949549437314E-05	0.775510204081633	0.763498653539209	0.017287710727593
0.082864277285469	0.01	0.748917475856863	0.016971371463206
0.00268269579528	0.571428571428571	0.752124001066616	0.017107639325929
1E-06	0.816326530612245	0.763855882267404	0.01723770985841
0.001526417967175	0.244897959183673	0.75429222649726	0.018148098463775
0.026826957952797	0.612244897959184	0.785007607952701	0.012801937351677
3.72759372031494E-05	0.857142857142857	0.762671988186145	0.017396263325909
0.429193426012878	0.387755102040816	1.00702423284011	0.003439289511763
2.68269579527973E-06	0.571428571428571	0.763831497095608	0.017241589082865
0.000281176869797	0.285714285714286	0.760925148057908	0.017570161914825
0.138949549437314	0.73469387755102	1.00702423284011	0.003439289511763
3.72759372031494E-05	0.653061224489796	0.762964112049309	0.017359729059508
0.013894954943731	0.73469387755102	0.772758498967319	0.013345402544633
1	0.755102040816326	1.00702423284011	0.003439289511763
0.001151395399326	0.163265306122449	0.757255936979466	0.017921461455298
0.000120679264064	0.183673469387755	0.762984133223217	0.01736377153398
0.000494171336132	0.306122448979592	0.758546884765047	0.017761443169156
3.08884359647748E-06	0.142857142857143	0.763866259488058	0.0172363187227
0.014563484775013	0.122448979591837	0.75220735148528	0.016743289700389
0.075431200633546	0.979591836734694	0.971104767354689	0.003566234975941
1.59985871960606E-05	0.836734693877551	0.76340040825161	0.017300451167576
3.72759372031494E-06	0.020408163265306	0.763878105285655	0.017234791393651
0.005179474679231	0.63265306122449	0.7546922451002	0.016095988660455
0.001098541141988	1	0.751743430596441	0.017733492695371
0.044984326689695	0.244897959183673	0.774981451670893	0.012838915303693
0.244205309454865	0.285714285714286	0.961077216831406	0.003840676336851
0.001526417967175	0.306122448979592	0.753248291520869	0.0181344071383
0.000719685673001	0.73469387755102	0.752634053322138	0.018122595883155
0.051794746792312	0.469387755102041	0.804068904694523	0.011853577090019
0.000294705170255	0.01	0.763548852429283	0.017304544579427
5.17947467923121E-07	0.510204081632653	0.763874425760974	0.017234971378859
1.75751062485479E-06	0.326530612244898	0.763863082970754	0.017236682329821
0.013894954943731	0.918367346938775	0.778156282052227	0.013172266050799
0.005179474679231	0.040816326530612	0.756037856297923	0.018018062360834
5.17947467923121E-06	0.489795918367347	0.763798073506204	0.017247104160233
0.006551285568596	0.061224489795918	0.753543141260161	0.01808980956521
2.68269579527972	0.020408163265306	0.967397618459358	0.004028454687501
0.044984326689695	0.408163265306122	0.78933162472667	0.012462775337498
0.00065512855686	0.122448979591837	0.76069071034901	0.017591564788119
0.000268269579528	0.714285714285714	0.757544384573579	0.017875991336896
2.32995181051537E-07	0.857142857142857	0.763876858503048	0.017234617519265
0.138949549437314	0.428571428571429	0.920729434986857	0.005142167224632
0.010481131341547	0.959183673469388	0.772343267060659	0.013424548070118
9.54095476349994E-07	0.877551020408163	0.763855245536921	0.017237802893649
0.000268269579528	0.489795918367347	0.759310054966793	0.017688603897885
1.38949549437314E-05	0.489795918367347	0.763649518322981	0.017269540685732
0.000355648030622	0.897959183673469	0.755180346976745	0.018121381834058
0.005179474679231	0.795918367346939	0.756423021815547	0.016088651731384
0.008286427728547	0.001	0.75970444148035	0.017847582360631
1	0.142857142857143	1.00702423284011	0.003439289511763
0.193069772888325	0.755102040816326	1.00702423284011	0.003439289511763
0.026826957952797	0.714285714285714	0.790871622830847	0.012742936344867
9.54095476349994E-06	0.26530612244898	0.76379452736195	0.017247970592953
4.09491506238043E-05	0.081632653061225	0.763743109535872	0.017258408930016
0.008286427728547	0.326530612244898	0.753937928143605	0.01622114819642
2.68269579527973E-05	0.63265306122449	0.763257024399999	0.017320969591667
0.059636233165946	0.122448979591837	0.764342876752196	0.013943224478937
0.000517947467923	0.489795918367347	0.756177871570447	0.018052311344573
0.024420530945487	0.959183673469388	0.800855047754983	0.01222491392701
0.00268269579528	0.612244897959184	0.752155698138227	0.016981062282291
9.54095476349994E-06	0.346938775510204	0.763770804942943	0.017251895656362
0.000868511373751	0.346938775510204	0.75536803840455	0.018105100483833
1.32571136559011E-06	0.285714285714286	0.763869861156608	0.017235662754941
0.000193069772888	0.775510204081633	0.758781867771569	0.017735884411128
1.67683293681101E-05	0.163265306122449	0.763782035692366	0.017250482477518
0.51794746792312	0.673469387755102	1.00702423284011	0.003439289511763
0.003727593720315	0.795918367346939	0.75437052656294	0.016164290170107
0.000268269579528	0.469387755102041	0.759480152742545	0.017676974714913
3.72759372031494E-05	0.448979591836735	0.763257440848465	0.017321683732339
9.54095476349994E-06	0.36734693877551	0.763764951978787	0.017252884037989
1.32571136559011E-06	0.183673469387755	0.763874448127747	0.017235047372161
0.372759372031494	0.755102040816326	1.00702423284011	0.003439289511763
0.000719685673001	0.673469387755102	0.753091444325968	0.018137772554153
0.059636233165946	0.26530612244898	0.784655481155965	0.01230472455354
12.0679264063933	0.001	0.888754686512179	0.006293527792569
0.000159985871961	0.326530612244898	0.761865165662331	0.017493954528725
0.006250551925274	0.26530612244898	0.752126445545588	0.016930927681827
0.059636233165946	0.183673469387755	0.774981304991223	0.012728890683716
1.38949549437314E-07	0.469387755102041	0.763881507390017	0.017233984443806
0.037275937203149	0.510204081632653	0.790679010284385	0.01256890458123
0.568986602901829	0.244897959183673	1.00702423284011	0.003439289511763
0.0001	0.653061224489796	0.761499404213166	0.017524970759636
0.000625055192527	0.836734693877551	0.752691390958179	0.018126444241885
2.81176869797423E-05	0.836734693877551	0.763003759343808	0.017354213529677
0.0001	0.530612244897959	0.761874505305729	0.017491576901695
0.323745754281764	0.428571428571429	1.00702423284011	0.003439289511763
0.006250551925274	0.387755102040816	0.753566798588735	0.016337136259986
0.000494171336132	0.122448979591837	0.76142275440638	0.017538231723742
0.000120679264064	0.244897959183673	0.762701331407141	0.017398893744634
0.00268269579528	0.551020408163265	0.752153636060416	0.017175154694792
0.000355648030622	0.877551020408163	0.755291289077808	0.018114732958494
7.19685673001151E-06	0.122448979591837	0.763848434747894	0.0172393198866
0.000120679264064	0.36734693877551	0.762157057870507	0.017463919848655
0.010985411419876	0.285714285714286	0.754425503022223	0.01604788356219
0.019306977288833	0.26530612244898	0.758699651583904	0.015359603688268
2.68269579527973E-07	0.530612244897959	0.763878778845328	0.017234363945506
0.019306977288833	0.387755102040816	0.764809842022815	0.014085891627905
0.000281176869797	0.36734693877551	0.760194925356894	0.017626602181377
0.000517947467923	0.775510204081633	0.754008700493935	0.01815382121066
0.000281176869797	0.163265306122449	0.76199660487924	0.017484899466026
4.09491506238043E-06	0.244897959183673	0.763847198226112	0.017239270135236
1.75751062485479E-07	0.959183673469388	0.763877965035106	0.017234463768718
[truncated: 551 more rows]
