# Supplementary material for: A large-scale machine learning study of sociodemographic factors contributing to COVID-19 severity
Source: Front Big Data. 2023 Mar 24;6:1038283. doi: 10.3389/fdata.2023.1038283 (PMC10080051; doi:10.3389/fdata.2023.1038283)
Supplement: Supplementary file 8 [file Data_Sheet_8.CSV]

alpha	lambda	crossvalidation_MSE	crossvalidation_MSE_standard_deviation
9.54095476349994E-07	0.01	0.759774267763864	0.014407585019002
1.52641796717523	0.040816326530612	0.970861150161042	0.003799767012169
0.000115139539933	0.877551020408163	0.759771659453331	0.014390538108517
0.024420530945487	0.061224489795918	0.75990131085902	0.013951757346365
1.93069772888325E-07	0.755102040816326	0.759774282275091	0.014407573659811
3.72759372031494E-06	0.469387755102041	0.759774205008818	0.014407287844344
0.193069772888325	0.73469387755102	1.00702423284011	0.003439289511763
0.037275937203149	0.285714285714286	0.77213001986516	0.012786920133509
0.372759372031494	0.673469387755102	1.00702423284011	0.003439289511763
0.000568986602902	0.040816326530612	0.759769116936214	0.014398620627337
1.93069772888325E-07	0.653061224489796	0.759774282817862	0.014407576829493
0.719685673001151	0.408163265306122	1.00702423284011	0.003439289511763
0.0001	0.551020408163265	0.759772277890021	0.014397928924178
1.38949549437314E-06	0.183673469387755	0.759774269511725	0.014407544914192
6.866488450043	0.081632653061225	1.00702423284011	0.003439289511763
5.1794746792312E-05	0.63265306122449	0.759773068196649	0.014401976110502
6.55128556859551E-05	0.918367346938775	0.759772510375257	0.014397544605927
0.001	0.489795918367347	0.759780645893861	0.014320853965149
2.68269579527973E-05	0.285714285714286	0.75977386446277	0.014406136699364
0.019306977288833	0.755102040816326	0.781241863634277	0.013006754892656
3.72759372031494E-06	0.163265306122449	0.759774241699067	0.014407465894792
0.000138949549437	0.285714285714286	0.759772269074408	0.014400043946648
0.000719685673001	0.448979591836735	0.759771854165074	0.014349725997529
0.019306977288833	0.122448979591837	0.760286849225595	0.013867604316641
2.94705170255181E-06	0.081632653061225	0.759774257221659	0.014407532766596
0.003727593720315	0.040816326530612	0.759744897719028	0.014348988384317
4.29193426012878E-06	0.061224489795918	0.759774245651434	0.014407516673182
1.93069772888325E-07	0.816326530612245	0.75977428194947	0.014407571758004
12.0679264063933	0.001	0.937122711111703	0.004356216527481
0.024420530945487	0.857142857142857	0.794907143646837	0.01254600757213
2.68269579527973E-05	0.795918367346939	0.759773538601886	0.014403970107018
0.056898660290183	0.836734693877551	0.875379442611639	0.007385694158583
1.38949549437314E-05	0.448979591836735	0.759774010320972	0.014406484973229
3.23745754281764	0.040816326530612	1.00702423284011	0.003439289511763
2.68269579527973E-05	0.326530612244898	0.759773833455584	0.014405960154185
0.000184206996933	0.01	0.759772735228711	0.014405593012723
1E-06	0.142857142857143	0.759774275779547	0.014407566617769
0.000115139539933	0.938775510204082	0.759771866298856	0.014389584397535
0.000719685673001	0.183673469387755	0.759767144680257	0.014380086110963
0.001098541141988	0.918367346938775	0.759853417351854	0.014239827352572
0.000152641796718	0.877551020408163	0.759771562332601	0.014385101040278
1.93069772888325E-07	0.224489795918367	0.759774285098442	0.014407590142197
0.019306977288833	0.387755102040816	0.765845080064305	0.013250074351684
2.94705170255181E-06	0.979591836734694	0.759774182255411	0.014407112438086
0.019306977288833	0.775510204081633	0.7819862255683	0.012985875499238
3.72759372031494E-05	0.571428571428571	0.759773455181363	0.01440388101886
1	0.530612244897959	1.00702423284011	0.003439289511763
0.019306977288833	0.530612244897959	0.771252466509707	0.013029784898747
1.45634847750124E-07	0.081632653061225	0.759774271754765	0.014407592850204
0.001389495494373	0.530612244897959	0.759805651540366	0.014278661522519
0.013894954943731	0.714285714285714	0.770569916642388	0.01311953562659
1E-07	0.408163265306122	0.759774285926606	0.014407591415174
0.001	0.612244897959184	0.759792541567736	0.014301737371637
0.000517947467923	0.346938775510204	0.759769102492791	0.014374386431497
5.1794746792312E-05	0.36734693877551	0.75977338995203	0.014404111191569
1.93069772888325E-06	0.795918367346939	0.759774224898292	0.014407338942779
2.68269579527973E-07	0.714285714285714	0.759774280399831	0.014407565585457
5.17947467923121E-06	0.612244897959184	0.759774162916977	0.014407045938201
1.93069772888325E-06	0.183673469387755	0.759774263317055	0.014407523486365
1.38949549437314E-07	0.244897959183673	0.759774280710791	0.01440759213923
5.17947467923121E-06	0.571428571428571	0.75977416860239	0.014407079945981
2.68269579527973E-07	0.551020408163265	0.759774281606179	0.014407572632259
1	0.346938775510204	1.00702423284011	0.003439289511763
7.19685673001151E-07	0.285714285714286	0.759774276335368	0.01440755912924
5.17947467923121E-06	0.714285714285714	0.759774148746873	0.014406960920537
0.003727593720315	0.142857142857143	0.759766436225353	0.01428856678578
0.042919342601288	0.938775510204082	0.848927638609997	0.008900158764601
0.051794746792312	0.571428571428571	0.818434416940426	0.011126300136055
0.001456348477501	1	0.759963109007624	0.014169311833453
0.01	0.530612244897959	0.762773638222712	0.013578880299206
1.67683293681101E-06	0.959183673469388	0.7597742250136	0.014407329769824
0.000568986602902	0.01	0.759769527615126	0.014401410754188
0.000268269579528	0.857142857142857	0.759771953513408	0.014368729027417
1E-05	0.163265306122449	0.759774156556825	0.014407248362574
0.001930697728883	0.244897959183673	0.759772791407158	0.014314762324588
7.19685673001151E-07	0.877551020408163	0.759774265577982	0.014407490206118
5.1794746792312E-05	0.612244897959184	0.759773121145203	0.014402132775691
2.68269579527973E-05	0.591836734693878	0.759773667324138	0.014404850003148
0.268269579527972	0.244897959183673	0.948153711035178	0.004212169254386
7.19685673001151E-06	0.571428571428571	0.759774121300584	0.014406875721653
0.268269579527972	0.306122448979592	1.00586589582498	0.003106633080563
2.32995181051537E-07	0.877551020408163	0.759774280333626	0.014407563847444
9.10298177991523E-06	0.836734693877551	0.759774009798174	0.01440630950861
7.9060432109077	0.001	0.905760846354407	0.004949930161708
0.000372759372031	0.73469387755102	0.759772447228001	0.014360780454363
0.026826957952797	0.571428571428571	0.782743971745862	0.012850850786292
5.17947467923121E-06	0.306122448979592	0.759774197102891	0.01440730082745
0.001	0.673469387755102	0.759799740572276	0.014292231051469
0.0025595479227	0.979591836734694	0.760398381171278	0.014008116188429
1E-06	0.63265306122449	0.759774263263883	0.014407487420297
1E-07	0.244897959183673	0.759774278591915	0.014407593695124
0.000152641796718	0.959183673469388	0.759771611417766	0.014383111885513
0.051794746792312	0.326530612244898	0.786227891634315	0.012417757720247
1.38949549437314E-07	0.530612244897959	0.759774284701846	0.014407585757291
1.93069772888325E-05	0.816326530612245	0.759773731110189	0.01440493877765
3.23745754281764	0.061224489795918	1.00702423284011	0.003439289511763
5.1794746792312E-05	0.693877551020408	0.759773041889556	0.014401460301106
5.17947467923121E-06	0.591836734693878	0.759774165758442	0.01440706294204
4.49843266896944E-07	0.081632653061225	0.759774278102736	0.014407588811095
7.19685673001151E-07	0.959183673469388	0.759774263966303	0.014407480754168
0.000372759372031	0.755102040816326	0.759772713493208	0.01435957513034
0.019306977288833	0.469387755102041	0.768724908086218	0.013113946810794
2.68269579527973E-05	0.122448979591837	0.759773983653993	0.014406826048386
2.12095088792019E-05	0.979591836734694	0.759773597244857	0.014404114924921
5.42867543932386E-07	0.857142857142857	0.759774271583613	0.014407518599107
0.071968567300115	0.530612244897959	0.844533168721258	0.00917174763057
0.018420699693267	0.836734693877551	0.782807114039318	0.012984790234421
3.72759372031494E-05	0.122448979591837	0.759773855011713	0.014406536549512
0.001	0.183673469387755	0.759765486791798	0.014369248980975
0.001206792640639	0.040816326530612	0.759763587630137	0.014388570973283
1.38949549437314E-06	0.816326530612245	0.759774240285918	0.014407408719331
0.037275937203149	0.489795918367347	0.788899388956781	0.012592526962764
9.10298177991523E-06	0.938775510204082	0.759773982986208	0.014406159678935
0.000719685673001	0.26530612244898	0.759767731420002	0.014370708993036
0.000184206996933	0.040816326530612	0.759772590822584	0.014404694973412
0.193069772888325	0.183673469387755	0.84431233804958	0.009249428054841
0.138949549437314	0.244897959183673	0.836616188654011	0.009760749542475
1E-06	0.653061224489796	0.759774262703959	0.014407484136932
0.071968567300115	0.755102040816326	0.899095078793136	0.006086598407157
0.026826957952797	0.510204081632653	0.779507376023524	0.012915378484422
0.051794746792312	0.714285714285714	0.839525250792086	0.009513993600762
0.01676832936811	0.081632653061225	0.759876809476645	0.014039204574689
0.005179474679231	0.142857142857143	0.759783178346714	0.014242597984599
2.68269579527973E-05	0.306122448979592	0.759773850357502	0.014406048649398
1.59985871960606E-05	0.918367346938775	0.759773781208819	0.014405138782412
1.38949549437314E-07	0.510204081632653	0.759774284780012	0.014407586213528
7.19685673001151E-05	0.244897959183673	0.759773259966415	0.014404148486256
1	0.36734693877551	1.00702423284011	0.003439289511763
7.19685673001151E-07	0.571428571428571	0.759774271628604	0.014407525651209
4.94171336132384E-05	0.979591836734694	0.759772832447687	0.014399481216607
0.001	0.714285714285714	0.75980500355009	0.014285912797165
0.719685673001151	0.36734693877551	1.00702423284011	0.003439289511763
1.38949549437314E-07	0.306122448979592	0.759774285561763	0.014407590775897
7.19685673001151E-05	0.653061224489796	0.759772675092126	0.014399496937818
0.003727593720315	0.612244897959184	0.760278957666813	0.014027872555973
0.159985871960606	0.040816326530612	0.765881359094375	0.012230090810956
9.54095476349994E-07	0.857142857142857	0.759774254029715	0.014407459706144
1.04811313415469	0.01	0.798333186064309	0.008804982896766
0.000193069772888	0.63265306122449	0.75977123043257	0.014386608865014
1.38949549437314E-05	0.204081632653061	0.759774094495872	0.014407018726914
8.68511373751352E-05	0.959183673469388	0.759772102113687	0.014393656194819
7.19685673001151E-06	0.489795918367347	0.759774136999183	0.01440697022528
0.035564803062231	0.020408163265306	0.759668581365298	0.013979510411603
3.72759372031494E-07	0.714285714285714	0.759774277493606	0.014407552604516
0.001	0.469387755102041	0.75977898750192	0.014324053512899
0.232995181051537	0.081632653061225	0.796082851220608	0.010513505386081
0.01	0.163265306122449	0.759984783037883	0.014061597165926
0.000828642772855	0.836734693877551	0.759803372275321	0.014290777744098
5.17947467923121E-07	0.551020408163265	0.759774275783614	0.014407548172762
0.001930697728883	0.408163265306122	0.759809589317919	0.014265691046894
5.17947467923121E-07	0.285714285714286	0.759774279566876	0.014407570281235
1E-07	0.163265306122449	0.759774272466126	0.014407592512289
3.72759372031494E-05	0.551020408163265	0.759773472572471	0.01440400327523
0.056898660290183	1	0.905910360451227	0.005748099434379
0.004498432668969	0.959183673469388	0.761733189082329	0.01375388231117
0.268269579527972	0.142857142857143	0.858144966975946	0.008381299600208
1.93069772888325E-05	0.510204081632653	0.759773866772835	0.014405854802632
1.2648552168553E-06	0.897959183673469	0.759774241260243	0.01440740963763
0.1	0.693877551020408	0.953628606892308	0.003966137774169
1E-05	0.63265306122449	0.759774035902014	0.014406508680727
7.19685673001151E-07	0.591836734693878	0.759774271224893	0.014407523288189
0.071968567300115	0.408163265306122	0.818762722555077	0.010980515191869
3.72759372031494E-07	0.387755102040816	0.759774280845042	0.014407572187479
0.138949549437314	0.775510204081633	1.00702423284011	0.003439289511763
0.000268269579528	0.102040816326531	0.759771503191832	0.014400798529241
0.075431200633546	0.959183673469388	0.964573130188891	0.003689873119489
1.93069772888325E-06	0.591836734693878	0.759774235647694	0.014407402332222
0.003727593720315	0.346938775510204	0.759905655514942	0.014171701578762
0.001389495494373	0.26530612244898	0.759769377528367	0.014336251027834
9.10298177991523E-06	0.061224489795918	0.759774199308283	0.014407424091223
0.051794746792312	0.653061224489796	0.83061856789085	0.010155362837728
0.001389495494373	0.326530612244898	0.759775068307194	0.014322850041501
0.000193069772888	0.36734693877551	0.759771390314167	0.0143946478443
1.32571136559011E-07	0.897959183673469	0.759774283504974	0.01440757852594
2.68269579527973E-05	0.816326530612245	0.759773526158081	0.014403882126086
8.68511373751352E-05	0.061224489795918	0.759773436463408	0.01440595465846
0.051794746792312	0.346938775510204	0.788492689379165	0.012379488269894
8.68511373751352E-05	0.040816326530612	0.759773488521422	0.014406225379644
2.94705170255181E-06	0.938775510204082	0.759774185497253	0.014407131788227
6.25055192527398E-06	0.061224489795918	0.759774227344703	0.014407478747605
1E-06	0.326530612244898	0.759774271673835	0.014407536671234
3.72759372031494E-05	0.755102040816326	0.759773306183613	0.014402839951623
0.000268269579528	0.63265306122449	0.759770901868748	0.014378312114093
1.32571136559011E-07	0.877551020408163	0.759774283579524	0.014407578961232
1.93069772888325E-05	0.428571428571429	0.759773907015135	0.014406108256467
6.55128556859551E-05	0.897959183673469	0.75977255200028	0.014397764177871
0.0001	0.102040816326531	0.759773202840324	0.014405046464315
0.037275937203149	0.326530612244898	0.77582299305674	0.012726617727965
0.001	0.775510204081633	0.759813593747728	0.014276464400264
0.007196856730012	0.408163265306122	0.760637904044005	0.01390290509374
0.001389495494373	0.73469387755102	0.759854080869164	0.014235207662765
6.25055192527398E-06	0.020408163265306	0.759774233412522	0.014407520190321
2.68269579527973E-07	0.816326530612245	0.75977427964608	0.014407561181215
0.000138949549437	0.489795918367347	0.759771855098649	0.014395612370171
0.037275937203149	0.591836734693878	0.797969772179595	0.012279325769581
1E-07	0.63265306122449	0.759774285307704	0.014407587803354
0.268269579527972	0.163265306122449	0.87572756723443	0.00734843070361
0.232995181051537	0.061224489795918	0.783997894569921	0.010919512271983
0.000115139539933	0.959183673469388	0.759771859206838	0.014389208648448
1E-07	0.959183673469388	0.759774284407682	0.014407582549806
1.93069772888325E-05	0.63265306122449	0.759773809228673	0.014405505353157
0.01	0.775510204081633	0.766315369068538	0.013333118191114
7.19685673001151E-06	0.428571428571429	0.759774148823446	0.014407041105066
1.93069772888325E-07	0.36734693877551	0.75977428433808	0.014407585704622
1E-06	0.346938775510204	0.759774271112523	0.014407533387811
0.000372759372031	0.510204081632653	0.759770367455614	0.014374074062918
3.90693993705462E-06	0.897959183673469	0.759774164229769	0.01440700355168
7.19685673001151E-07	0.63265306122449	0.759774270417617	0.014407518562155
9.54095476349994E-07	0.836734693877551	0.759774254563233	0.014407462838755
1E-06	0.775510204081633	0.759774254814436	0.014407466081805
0.000719685673001	0.63265306122449	0.759779860367945	0.014328903451227
7.19685673001151E-06	0.612244897959184	0.759774103945991	0.014406842108133
0.013894954943731	0.448979591836735	0.763957885392128	0.013434730232983
0.001930697728883	0.673469387755102	0.759916524445932	0.01418791707187
0.000471486636346	0.979591836734694	0.759782103041206	0.01433021701354
0.000193069772888	0.387755102040816	0.759771347219837	0.014394016336072
0.000138949549437	0.755102040816326	0.759771682336333	0.014389870656592
8.68511373751352E-05	0.857142857142857	0.759772196908615	0.014395075065188
1	0.816326530612245	1.00702423284011	0.003439289511763
7.19685673001151E-06	0.448979591836735	0.759774144877233	0.014407017478274
0.071968567300115	0.387755102040816	0.814554088240045	0.011184082238781
2.68269579527973E-05	0.224489795918367	0.759773905900688	0.014406400183367
1.38949549437314E-05	0.714285714285714	0.759773908853201	0.014405893238186
1.93069772888325E-06	0.571428571428571	0.75977423672453	0.014407408671244
3.72759372031494E-05	0.204081632653061	0.759773781021525	0.01440604863431
1	0.510204081632653	1.00702423284011	0.003439289511763
0.032374575428176	0.877551020408163	0.814122186241802	0.011464220798625
9.10298177991523E-06	0.857142857142857	0.759774004994708	0.014406279631893
0.001	0.36734693877551	0.759772084254693	0.014340108753258
0.051794746792312	0.408163265306122	0.796119025024072	0.012253508573006
1.38949549437314E-06	0.612244897959184	0.759774243605846	0.014407452107481
2.68269579527973E-07	0.346938775510204	0.759774283114713	0.014407581440786
2.68269579527973E-06	0.306122448979592	0.759774239851372	0.014407443057406
0.000372759372031	0.816326530612245	0.759773589504658	0.014355962347622
0.01	0.428571428571429	0.761697623719365	0.013699705062685
0.013894954943731	0.857142857142857	0.775300971960744	0.013059069413751
4.94171336132384E-05	0.857142857142857	0.759772937727639	0.014400452332352
0.00268269579528	0.285714285714286	0.759801755489862	0.014261908435819
7.19685673001151E-06	0.775510204081633	0.759774077160492	0.014406653959014
7.19685673001151E-06	0.163265306122449	0.759774191861901	0.014407348092267
0.000471486636346	0.857142857142857	0.759778074935563	0.014339283610757
1.45634847750124E-07	0.01	0.759774278929002	0.014407597194188
1.38949549437314E-06	0.653061224489796	0.759774242052764	0.014407442983164
0.000138949549437	0.183673469387755	0.759772524867019	0.014402253125774
1E-06	0.306122448979592	0.759774272235238	0.01440753995466
5.1794746792312E-05	0.489795918367347	0.759773232010918	0.014403089650009
1E-06	0.408163265306122	0.759774269429146	0.014407523537567
0.372759372031494	0.795918367346939	1.00702423284011	0.003439289511763
0.018420699693267	0.959183673469388	0.787366196121054	0.012926474935908
0.013894954943731	0.489795918367347	0.764774691443227	0.01337665877493
3.23745754281764	0.01	0.911644150663895	0.005062414194299
0.001389495494373	0.387755102040816	0.759782366421887	0.014309515587586
7.19685673001151E-05	0.795918367346939	0.759772549832587	0.01439794218692
0.0025595479227	1	0.760426738793223	0.01400091443376
3.72759372031494E-07	0.122448979591837	0.759774283570506	0.014407588098735
0.0001	0.510204081632653	0.759772341468817	0.01439858374635
0.001098541141988	0.897959183673469	0.759849004275188	0.014243235085199
4.09491506238043E-07	0.857142857142857	0.759774275813178	0.014407538233975
0.001389495494373	0.163265306122449	0.759763462132795	0.014358733410913
0.010481131341547	0.877551020408163	0.769039877629342	0.01321285402562
0.719685673001151	0.73469387755102	1.00702423284011	0.003439289511763
0.268269579527972	0.673469387755102	1.00702423284011	0.003439289511763
0.019306977288833	0.346938775510204	0.764613569952188	0.013328046462206
0.003727593720315	0.224489795918367	0.759806739271758	0.014241179982998
1.38949549437314E-07	0.755102040816326	0.759774283842145	0.014407580738694
0.719685673001151	0.26530612244898	1.00702423284011	0.003439289511763
0.0001	0.224489795918367	0.75977290695746	0.01440310970773
7.19685673001151E-07	0.693877551020408	0.759774269207061	0.014407511473119
3.72759372031494E-06	0.387755102040816	0.759774212747343	0.014407336895818
5.17947467923121E-07	0.653061224489796	0.759774275279782	0.014407539274027
0.138949549437314	0.142857142857143	0.795117690135435	0.011236797742875
0.000138949549437	0.653061224489796	0.759771629487234	0.014391978946311
0.000471486636346	0.877551020408163	0.759778694774887	0.014337770377361
0.013894954943731	0.142857142857143	0.760112845008516	0.01397305623702
1E-06	0.244897959183673	0.759774272969786	0.014407550200511
0.032374575428177	0.001	0.759584155690968	0.014120256497269
7.19685673001151E-05	0.489795918367347	0.759772892782814	0.014401382901362
0.037275937203149	0.306122448979592	0.773957505603475	0.012737021812601
7.19685673001151E-06	0.714285714285714	0.759774088784634	0.014406724830375
1E-07	0.693877551020408	0.759774285138932	0.014407586818313
3.72759372031494E-05	0.102040816326531	0.759773884771282	0.014406645307314
1E-07	0.428571428571429	0.759774285870338	0.014407591086827
0.001930697728883	0.142857142857143	0.759760989140111	0.014345895544946
0.372759372031494	0.551020408163265	1.00702423284011	0.003439289511763
1.93069772888325E-05	0.653061224489796	0.759773799460529	0.01440544200223
0.1	1	1.00702423284011	0.003439289511763
3.72759372031494E-06	0.571428571428571	0.759774196349505	0.014407226923408
3.23745754281764	0.081632653061225	1.00702423284011	0.003439289511763
0.109854114198756	0.061224489795918	0.765398560528616	0.012536712201168
2.94705170255181E-06	0.020408163265306	0.759774262190877	0.014407561796277
0.000471486636346	0.836734693877551	0.7597774756976	0.014340797697142
2.68269579527973E-07	0.591836734693878	0.759774281304552	0.014407570870557
2.68269579527973E-06	0.224489795918367	0.759774250387282	0.014407476645551
0.000372759372031	0.591836734693878	0.759770943640765	0.014369232594159
2.12095088792019E-07	0.081632653061225	0.759774276512499	0.01440759209034
0.037275937203149	0.73469387755102	0.811519928499384	0.011553570787642
1.67683293681101E-06	0.877551020408163	0.759774228741983	0.014407351791345
0.007196856730012	0.428571428571429	0.760733981091554	0.013883081216491
1E-07	0.775510204081633	0.759774284913915	0.014407585504926
0.193069772888325	0.775510204081633	1.00702423284011	0.003439289511763
0.075431200633546	0.938775510204082	0.958197407428393	0.003834792692608
4.94171336132384E-05	0.836734693877551	0.759772956065167	0.014400614217484
0.051794746792312	0.775510204081633	0.849178099961311	0.008879887093621
1.38949549437314E-06	0.408163265306122	0.759774261888082	0.014407494333501
0.003393221771895	0.857142857142857	0.760629388815462	0.013945024909194
5.17947467923121E-07	0.26530612244898	0.75977427985807	0.014407571981894
0.719685673001151	0.285714285714286	1.00702423284011	0.003439289511763
0.138949549437314	0.122448979591837	0.788510580377663	0.011399193156362
0.001389495494373	0.795918367346939	0.759872119916459	0.014222321159425
3.72759372031494E-05	0.183673469387755	0.75977380054994	0.014406171004256
0.138949549437314	0.224489795918367	0.827572983925088	0.010239424054347
3.72759372031494E-07	0.612244897959184	0.759774278540576	0.014407558724177
5.17947467923121E-06	0.795918367346939	0.759774137455464	0.014406892908239
0.007196856730012	0.387755102040816	0.760546634750097	0.013922937537904
1E-06	0.469387755102041	0.7597742677466	0.014407513687357
0.003393221771895	0.897959183673469	0.760718521547701	0.013926487642788
1E-05	0.755102040816326	0.759774004206385	0.014406311729351
7.19685673001151E-06	0.693877551020408	0.759774092668931	0.014406748454556
1.38949549437314E-05	0.285714285714286	0.759774070585553	0.014406836269
2.68269579527973E-07	0.795918367346939	0.759774279796817	0.014407562062063
1E-07	0.020408163265306	0.759774279280421	0.014407597524624
0.138949549437314	0.448979591836735	0.93017592073376	0.00476323952257
0.00268269579528	0.326530612244898	0.759819341217427	0.014245029438772
6.25055192527398E-06	0.081632653061225	0.759774223840896	0.014407458224332
1.38949549437314E-06	0.306122448979592	0.759774265782624	0.014407517144814
1	0.428571428571429	1.00702423284011	0.003439289511763
0.001930697728883	0.163265306122449	0.759762661347222	0.014339640497165
0.037275937203149	0.795918367346939	0.817902243955768	0.011223196703543
0.005428675439324	0.040816326530612	0.759734555978994	0.014322221632112
0.01	0.142857142857143	0.759917353335166	0.014092184712137
3.72759372031494E-05	0.938775510204082	0.759773177482178	0.014401747495059
2.68269579527973E-05	0.693877551020408	0.759773601819678	0.01440441005271
5.1794746792312E-05	0.551020408163265	0.759773180570692	0.014402641507789
0.075431200633546	0.918367346938775	0.951976259016133	0.003997905159982
7.19685673001151E-05	0.224489795918367	0.759773294737397	0.014404384595532
1.67683293681101E-06	0.836734693877551	0.759774230607736	0.014407362802169
0.51794746792312	0.755102040816326	1.00702423284011	0.003439289511763
0.494171336132383	0.081632653061225	0.876118097807051	0.007496691190871
0.494171336132383	0.020408163265306	0.780795677941518	0.010268730944759
6.55128556859551E-05	0.979591836734694	0.75977241357061	0.014396933697037
0.0001	0.408163265306122	0.75977255892197	0.014400228077256
0.193069772888325	0.469387755102041	1.00702423284011	0.003439289511763
0.001	0.816326530612245	0.759819784523658	0.014270184818836
7.19685673001151E-05	0.142857142857143	0.759773433885298	0.014405295084608
0.001930697728883	0.571428571428571	0.759868478535571	0.014217540187749
0.000138949549437	0.510204081632653	0.759771821572883	0.014395157840021
0.003727593720315	0.714285714285714	0.760480713894175	0.013975041846877
1E-06	0.530612244897959	0.759774266064887	0.014407503837181
0.004498432668969	0.938775510204082	0.761647301638646	0.013765027338542
3.72759372031494E-07	0.63265306122449	0.759774278331156	0.014407557500244
4.71486636345739	0.061224489795918	1.00702423284011	0.003439289511763
0.000193069772888	0.448979591836735	0.759771231194935	0.014392123423173
0.719685673001151	0.163265306122449	1.00702423284011	0.003439289511763
0.007906043210908	0.877551020408163	0.764987430250106	0.013432322381263
6.55128556859551E-05	0.959183673469388	0.75977240609467	0.014397143938723
0.051794746792312	0.795918367346939	0.852575684277309	0.008669209214876
0.005179474679231	0.408163265306122	0.760194789189983	0.014037482653389
1.38949549437314E-07	0.653061224489796	0.759774284232891	0.014407583019873
0.021209508879202	0.001	0.759633926441676	0.014215332519891
3.72759372031494E-05	0.673469387755102	0.759773355172016	0.014403267474097
1E-05	0.204081632653061	0.759774147861283	0.0144071827977
2.68269579527973E-06	0.142857142857143	0.759774256402127	0.014407511879042
9.54095476349994E-07	0.938775510204082	0.759774245921775	0.014407448926834
2.68269579527973E-06	0.428571428571429	0.759774229327873	0.014407394192477
0.037275937203149	0.673469387755102	0.805516099481428	0.011870411666213
0.01	0.73469387755102	0.765630350842522	0.013369611460229
1.38949549437314E-06	0.040816326530612	0.759774274979023	0.014407576850673
0.001930697728883	0.183673469387755	0.759764677582078	0.014333399635076
0.003727593720315	0.163265306122449	0.75977459197005	0.014276640524511
0.0001	0.795918367346939	0.759772032015566	0.014394128323546
5.17947467923121E-06	0.326530612244898	0.759774194226981	0.014407283822177
1.38949549437314E-07	0.224489795918367	0.759774278402864	0.014407592221975
0.003727593720315	0.102040816326531	0.759754031221595	0.014312577389937
0.001930697728883	0.510204081632653	0.759843803128375	0.014235488361534
3.72759372031494E-05	0.224489795918367	0.759773758591693	0.014405925840126
0.000625055192527	0.918367346938775	0.7597910057487	0.014311235525587
0.000152641796718	1	0.75977164890195	0.014382117841197
0.001389495494373	0.306122448979592	0.759772992835751	0.014327309652545
0.013894954943731	0.530612244897959	0.765663945988439	0.013321985333247
2.68269579527973E-07	0.122448979591837	0.759774279689338	0.014407591124817
1.93069772888325E-07	0.428571428571429	0.759774284012262	0.014407583802806
2.02358964772516E-06	0.061224489795918	0.759774267960096	0.014407560138065
0.000138949549437	0.142857142857143	0.759772665824025	0.014403166977325
2.68269579527973E-06	0.591836734693878	0.759774217382484	0.014407323729019
1E-06	0.183673469387755	0.759774274655365	0.014407560050854
1.38949549437314E-07	0.795918367346939	0.759774283685859	0.014407579826222
1E-07	0.653061224489796	0.759774285251446	0.014407587475007
2.94705170255181E-06	0.857142857142857	0.75977419199058	0.014407170488904
9.10298177991523E-06	1	0.759773968712997	0.01440607005434
1	0.408163265306122	1.00702423284011	0.003439289511763
0.001	0.795918367346939	0.759816642728972	0.014273322673033
0.001930697728883	0.979591836734694	0.760112675403217	0.014101245927772
0.001389495494373	0.816326530612245	0.759878491725671	0.014218040718251
1E-07	0.673469387755102	0.759774285195188	0.01440758714666
0.0001	0.816326530612245	0.759772012758071	0.014393801435603
10	0.040816326530612	1.00702423284011	0.003439289511763
0.005428675439324	0.061224489795918	0.75973967751368	0.014304502818372
0.372759372031494	0.448979591836735	1.00702423284011	0.003439289511763
0.719685673001151	0.795918367346939	1.00702423284011	0.003439289511763
0.1	0.26530612244898	0.811960033213741	0.01116097399646
1.93069772888325E-07	0.346938775510204	0.759774284446693	0.014407586338561
0.000372759372031	0.612244897959184	0.75977111984353	0.014368023553044
5.17947467923121E-07	0.489795918367347	0.759774276656302	0.014407553274702
1.38949549437314E-05	0.102040816326531	0.759774130679202	0.014407246651601
3.72759372031494E-06	0.775510204081633	0.759774175795152	0.014407104545404
2.12095088792019E-05	0.897959183673469	0.759773637279847	0.014404393181546
5.17947467923121E-07	0.387755102040816	0.759774278111278	0.014407561777956
0.000126485521686	0.01	0.759773218748338	0.014406223156284
1E-07	0.612244897959184	0.759774285363963	0.014407588131701
1E-05	0.142857142857143	0.759774162111893	0.014407281195108
0.051794746792312	0.020408163265306	0.759746065915561	0.013795429557149
1.38949549437314E-05	0.693877551020408	0.759773916051884	0.014405938837639
2.68269579527973E-06	0.653061224489796	0.75977421345849	0.014407297207942
0.000193069772888	0.673469387755102	0.759771237521865	0.014385349756186
1.93069772888325E-06	0.285714285714286	0.759774257903973	0.014407491790039
0.019306977288833	0.428571428571429	0.767215277324056	0.01317865798377
0.011513953993265	0.061224489795918	0.759744153760683	0.01418995087008
0.051794746792312	0.285714285714286	0.782030197040584	0.012502916086586
1.67683293681101E-06	0.979591836734694	0.759774224082154	0.014407324264471
0.000719685673001	0.653061224489796	0.759780989823763	0.014326599765932
0.000193069772888	0.73469387755102	0.759771274031818	0.014383462158414
0.268269579527972	0.530612244897959	1.00702423284011	0.003439289511763
5.1794746792312E-05	0.816326530612245	0.759772919976174	0.014400442377076
0.003393221771895	1	0.760960255723999	0.013880972368822
0.719685673001151	0.673469387755102	1.00702423284011	0.003439289511763
1.20679264063933E-05	0.836734693877551	0.759773919321535	0.014405882488348
0.019306977288833	0.571428571428571	0.773114043615924	0.012982503120007
0.001930697728883	1	0.760128531622898	0.014095586043266
0.005428675439324	0.081632653061225	0.759747383180241	0.014286942008365
5.17947467923121E-06	0.755102040816326	0.759774143096205	0.014406926914184
0.000268269579528	0.938775510204082	0.759772535850248	0.014365252515023
5.17947467923121E-06	1	0.759774104173777	0.01440673736856
0.013894954943731	0.163265306122449	0.760245231126196	0.013931770629727
0.000268269579528	0.673469387755102	0.759771033110787	0.014376567262473
7.19685673001151E-05	0.469387755102041	0.759772921805802	0.014401618770706
0.000138949549437	0.102040816326531	0.759772797121022	0.014404076207111
0.019306977288833	0.510204081632653	0.770374736027064	0.013056092597398
7.19685673001151E-07	0.857142857142857	0.759774265981021	0.01440749256911
0.026826957952797	0.306122448979592	0.767100551212592	0.013099483143375
0.003727593720315	0.183673469387755	0.759784027272813	0.014264767225721
1.93069772888325E-05	0.326530612244898	0.759773964581059	0.014406423991036
1.38949549437314E-06	0.081632653061225	0.759774273416044	0.014407567725927
1.38949549437314E-06	0.142857142857143	0.759774271072917	0.014407554038864
2.94705170255181E-06	0.918367346938775	0.75977418711938	0.014407141463347
0.051794746792312	0.142857142857143	0.76581795616895	0.012928848052338
0.001757510624855	0.01	0.759759825205734	0.014388513675378
0.000138949549437	0.612244897959184	0.759771673298217	0.014392887052953
0.013894954943731	0.755102040816326	0.771862864309724	0.013084578023575
1.93069772888325E-06	0.326530612244898	0.759774255741154	0.014407479111608
0.019306977288833	0.408163265306122	0.766512796441209	0.013213537379662
0.138949549437314	0.408163265306122	0.911721212572464	0.005535862713973
0.000138949549437	0.204081632653061	0.75977248106277	0.014401858646226
0.001	0.163265306122449	0.759765215976677	0.014372505838501
0.000193069772888	0.428571428571429	0.759771263932061	0.01439275450698
10	0.020408163265306	1.00702423284011	0.003439289511763
0.51794746792312	0.469387755102041	1.00702423284011	0.003439289511763
7.19685673001151E-06	0.224489795918367	0.759774179852023	0.014407277204776
0.003727593720315	0.530612244897959	0.760140861635213	0.014071139075812
5.17947467923121E-07	0.428571428571429	0.759774277529213	0.014407558376651
0.0001	0.183673469387755	0.759773015044984	0.014403768088624
0.00268269579528	0.204081632653061	0.759774563522797	0.014295998095572
0.51794746792312	0.73469387755102	1.00702423284011	0.003439289511763
0.51794746792312	0.816326530612245	1.00702423284011	0.003439289511763
0.000719685673001	0.693877551020408	0.759783392722022	0.014321998364067
0.026826957952797	0.142857142857143	0.761302175908607	0.013593240320339
1E-06	0.163265306122449	0.759774275217409	0.01440756333431
1.32571136559011E-05	0.040816326530612	0.759774165909138	0.014407388021911
1.93069772888325E-07	0.142857142857143	0.759774278061355	0.014407592299084
0.000372759372031	0.428571428571429	0.759769997038616	0.014378924012966
0.000193069772888	0.346938775510204	0.759771436857132	0.014395279494333
6.866488450043E-06	0.918367346938775	0.759774065730725	0.014406539592319
4.09491506238042E-05	0.040816326530612	0.759773903502505	0.014406953961485
0.013894954943731	0.510204081632653	0.765210244777162	0.013348893775604
5.1794746792312E-05	0.26530612244898	0.759773513986922	0.014404958206598
0.000268269579528	0.326530612244898	0.759770629025038	0.014391275166312
1.20679264063933E-05	0.857142857142857	0.759773918636657	0.014405842890793
100	0.001	1.00702423284011	0.003439289511763
5.96362331659464E-05	0.01	0.759773786722905	0.014406947348765
3.72759372031494E-07	0.204081632653061	0.759774282731671	0.014407583202955
1.32571136559011E-07	0.938775510204082	0.759774283355879	0.014407577655356
0.000138949549437	0.63265306122449	0.759771650499395	0.014392432962882
65.5128556859552	0.001	1.00584421523539	0.003441670324615
2.68269579527973E-05	0.612244897959184	0.759773654214626	0.014404761994849
0.071968567300115	0.469387755102041	0.831811597653821	0.010069097747196
5.1794746792312E-05	0.326530612244898	0.759773440216765	0.014404450943344
5.17947467923121E-07	0.530612244897959	0.759774276074485	0.014407549873408
0.000828642772855	0.020408163265306	0.759767191066074	0.014397226363464
0.000517947467923	0.73469387755102	0.759776306556283	0.014342561084133
9.10298177991523E-06	0.979591836734694	0.759773973463068	0.01440609992889
0.0001	0.163265306122449	0.759773063638505	0.014404096106321
0.268269579527972	0.346938775510204	1.00702423284011	0.003439289511763
2.68269579527973E-06	0.73469387755102	0.759774207865922	0.014407261940771
1.20679264063933E-05	0.959183673469388	0.759773887690963	0.014405644886351
0.003906939937055	0.001	0.75974352076494	0.014370918388571
0.003393221771895	0.959183673469388	0.760860318971987	0.013899036065517
0.372759372031494	0.204081632653061	0.986503549048301	0.003412793731031
7.19685673001151E-07	0.428571428571429	0.759774274455917	0.014407542192403
0.000193069772888	0.653061224489796	0.759771232252214	0.01438597923958
0.001389495494373	0.673469387755102	0.759837655633415	0.014248161804933
2.32995181051537E-07	0.918367346938775	0.759774280071776	0.01440756231739
0.056898660290183	0.877551020408163	0.883872646759296	0.006834763896271
3.72759372031494E-06	0.346938775510204	0.759774216896463	0.014407361373029
7.19685673001151E-07	0.979591836734694	0.759774263563503	0.014407478391186
0.193069772888325	0.448979591836735	1.00702423284011	0.003439289511763
3.72759372031494E-06	0.122448979591837	0.759774245876146	0.014407490373172
0.042919342601288	0.897959183673469	0.843473432674384	0.009251731090531
0.000719685673001	0.428571428571429	0.759771204373119	0.014352049529273
5.42867543932386E-07	0.979591836734694	0.759774269757625	0.014407507904433
1.38949549437314E-05	0.755102040816326	0.759773900054343	0.01440580204644
0.071968567300115	0.306122448979592	0.798889050324308	0.011943798827097
1.38949549437314E-07	0.63265306122449	0.759774284311046	0.014407583476109
1E-07	0.469387755102041	0.759774285757804	0.014407590430132
0.051794746792312	0.510204081632653	0.809583424252036	0.01155717388059
0.013894954943731	0.979591836734694	0.77933330862514	0.013136416596317
0.001098541141988	0.877551020408163	0.75984470333013	0.014246647516015
0.193069772888325	0.571428571428571	1.00702423284011	0.003439289511763
3.72759372031494E-05	0.795918367346939	0.759773274098457	0.014402595553352
0.339322177189532	0.061224489795918	0.804291262524381	0.009755377066129
1	0.714285714285714	1.00702423284011	0.003439289511763
0.00268269579528	0.530612244897959	0.75994739857774	0.014162280897506
0.019306977288833	0.224489795918367	0.76174384646768	0.013599831537187
1.93069772888325E-05	0.469387755102041	0.759773886825015	0.014405981526717
1E-07	0.122448979591837	0.759774272116854	0.014407593217779
0.003393221771895	0.918367346938775	0.760764707043753	0.013917289776591
6.866488450043E-06	0.979591836734694	0.759774050946182	0.014406473561193
1.38949549437314E-05	0.653061224489796	0.759773930502838	0.014406030038746
0.000719685673001	0.571428571428571	0.759776759913725	0.014335826434404
5.17947467923121E-06	0.530612244897959	0.759774167812877	0.014407113947582
0.1	0.448979591836735	0.868422231657091	0.007733175324386
0.005963623316595	0.857142857142857	0.762556072245676	0.013644688164757
2.68269579527973E-06	0.489795918367347	0.759774224843359	0.014407367768475
0.193069772888325	0.816326530612245	1.00702423284011	0.003439289511763
2.68269579527973E-05	0.204081632653061	0.75977392027146	0.014406488244501
4.94171336132384E-05	1	0.759772773270193	0.014399312773183
0.032374575428176	0.938775510204082	0.819683378145285	0.011075634598052
0.007196856730012	0.775510204081633	0.76310770830472	0.01357888479693
3.72759372031494E-06	0.73469387755102	0.759774179895739	0.014407129020583
0.004498432668969	0.897959183673469	0.761481250096028	0.013787573837246
0.005179474679231	0.571428571428571	0.760656889594668	0.013920109244583
5.17947467923121E-07	0.224489795918367	0.759774280440532	0.014407575383215
0.000372759372031	0.673469387755102	0.759771725638483	0.014364399614145
2.32995181051537E-07	0.979591836734694	0.75977427967904	0.014407560022312
0.000568986602902	0.020408163265306	0.759769414608296	0.014400478200897
0.013894954943731	0.26530612244898	0.761171242696574	0.013736618589022
1.93069772888325E-07	0.591836734693878	0.759774283143566	0.014407578731304
7.19685673001151E-07	0.142857142857143	0.759774279167344	0.01440757567064
0.000138949549437	0.571428571428571	0.759771724255703	0.014393795453566
3.72759372031494E-06	0.224489795918367	0.759774224442613	0.014407432493331
0.372759372031494	0.26530612244898	1.00702423284011	0.003439289511763
0.51794746792312	0.163265306122449	1.00702423284011	0.003439289511763
0.032374575428176	0.979591836734694	0.823422708436348	0.010744394670546
0.1	0.102040816326531	0.771588600288658	0.012221011810244
1.93069772888325E-06	0.714285714285714	0.759774229193914	0.014407364298386
10	0.081632653061225	1.00702423284011	0.003439289511763
0.001389495494373	0.346938775510204	0.759777322371501	0.014318397822943
1	0.204081632653061	1.00702423284011	0.003439289511763
0.001389495494373	0.244897959183673	0.759767837620927	0.014340732779971
0.51794746792312	0.224489795918367	1.00702423284011	0.003439289511763
3.90693993705462E-06	0.857142857142857	0.759774168505963	0.014407029203568
0.000184206996933	0.061224489795918	0.759772499405349	0.014404089822011
0.003727593720315	0.204081632653061	0.759794742813236	0.014252947006165
3.72759372031494E-05	0.775510204081633	0.759773290076755	0.014402717749847
0.51794746792312	0.408163265306122	1.00702423284011	0.003439289511763
0.035564803062231	0.01	0.75960492146274	0.014040437173514
0.007196856730012	0.755102040816326	0.762929134167573	0.013595020200831
4.09491506238042E-05	0.081632653061225	0.759773867193045	0.014406685247278
2.68269579527973E-05	0.387755102040816	0.759773797286742	0.014405696033543
0.339322177189532	0.081632653061225	0.82493193428122	0.009222471081817
3.72759372031494E-05	0.244897959183673	0.759773739147035	0.014405803498203
0.268269579527972	0.816326530612245	1.00702423284011	0.003439289511763
1.93069772888325E-05	0.142857142857143	0.759774052525263	0.014406980809508
0.000138949549437	0.163265306122449	0.759772587015159	0.014402708851741
0.0001	0.306122448979592	0.759772742085801	0.014401857880658
1E-07	0.836734693877551	0.759774284745162	0.014407584519886
1.59985871960606E-05	0.979591836734694	0.759773760080623	0.014404983864174
0.007196856730012	0.653061224489796	0.762109561070147	0.013679047275869
0.000719685673001	0.551020408163265	0.7597758223834	0.014338138068409
0.010481131341547	1	0.771869289940993	0.013131018944826
1.38949549437314E-07	0.571428571428571	0.759774284545521	0.014407584844818
0.003727593720315	0.081632653061225	0.759749710098858	0.014324661927005
1.38949549437314E-06	0.469387755102041	0.759774259553501	0.014407480646801
5.17947467923121E-06	0.36734693877551	0.759774189382745	0.01440724967788
3.72759372031494E-05	0.408163265306122	0.759773583317335	0.014404861883967
0.000202358964773	0.001	0.759772636247639	0.014405683000123
1.75751062485479E-07	0.857142857142857	0.759774282282452	0.014407573039729
0.000372759372031	0.387755102040816	0.7597698889793	0.014381352166146
1E-06	0.26530612244898	0.759774272408112	0.01440754691707
1E-07	0.387755102040816	0.759774285982876	0.014407591743522
0.000625055192527	1	0.759796474262418	0.014303298466866
0.032374575428176	0.918367346938775	0.817819632984519	0.011233185747744
0.268269579527972	0.63265306122449	1.00702423284011	0.003439289511763
0.026826957952797	0.653061224489796	0.787126154858155	0.012785386912428
1.93069772888325E-05	0.612244897959184	0.759773822791333	0.014405538022053
1	0.224489795918367	1.00702423284011	0.003439289511763
0.001930697728883	0.591836734693878	0.759877395436755	0.014211586469239
2.81176869797423E-05	0.938775510204082	0.759773398711892	0.014403145249033
0.000126485521686	0.061224489795918	0.759773053128083	0.014405196000043
0.1	0.836734693877551	1.00702423284011	0.003439289511763
0.007196856730012	0.469387755102041	0.760940578210177	0.013844062802253
2.68269579527973E-07	0.102040816326531	0.759774277454174	0.014407591632181
1E-05	0.714285714285714	0.759774014792016	0.014406377372415
0.071968567300115	0.26530612244898	0.791472106532198	0.012052492719725
1E-07	0.979591836734694	0.759774284351439	0.01440758222146
0.51794746792312	0.775510204081633	1.00702423284011	0.003439289511763
0.193069772888325	0.102040816326531	0.796539091124145	0.010753796166789
0.032374575428176	1	0.825283463819241	0.01058062310455
3.72759372031494E-05	0.591836734693878	0.759773422943185	0.014403756426282
2.68269579527973E-05	0.428571428571429	0.759773769805681	0.014405519963375
1E-07	0.26530612244898	0.75977427884886	0.014407593334735
0.000268269579528	0.530612244897959	0.75977069034021	0.014382679046196
1.93069772888325E-07	0.530612244897959	0.759774283469301	0.014407580633117
0.001	0.693877551020408	0.759802325688083	0.014289069993543
2.68269579527973E-07	0.428571428571429	0.75977428251122	0.014407577917372
3.72759372031494E-07	0.244897959183673	0.75977428231233	0.014407580755067
1.38949549437314E-07	0.448979591836735	0.759774285014518	0.014407587582238
0.719685673001151	0.040816326530612	0.845234799738902	0.007634839159636
0.000828642772855	0.040816326530612	0.75976686465757	0.014394570191956
0.051794746792312	0.306122448979592	0.784128107757411	0.012459302152869
1.93069772888325E-05	0.73469387755102	0.759773766728209	0.01440518960321
0.0001	0.591836734693878	0.759772270944895	0.014397385307299
0.026826957952797	0.775510204081633	0.794661039891527	0.012536815605399
1E-05	0.285714285714286	0.759774125629641	0.014407051547887
0.003727593720315	0.020408163265306	0.759744186640621	0.014361098821456
0.051794746792312	0.102040816326531	0.762879588282903	0.013178754180663
1.93069772888325E-07	0.693877551020408	0.759774282600744	0.01440757556162
0.000372759372031	0.469387755102041	0.759770156528871	0.014376497978246
5.17947467923121E-07	0.408163265306122	0.759774277820234	0.014407560077303
1E-06	0.102040816326531	0.759774276904099	0.014407573184699
0.005179474679231	0.122448979591837	0.75976880818592	0.014259102873884
0.372759372031494	0.714285714285714	1.00702423284011	0.003439289511763
9.54095476349994E-07	1	0.759774246568937	0.014407441259225
5.1794746792312E-05	0.306122448979592	0.759773465410217	0.01440462086636
0.0025595479227	0.040816326530612	0.759753006856105	0.014367452098924
0.000517947467923	0.142857142857143	0.759768781524373	0.014391126608728
0.000517947467923	0.571428571428571	0.759772180400987	0.014355916101137
9.54095476349994E-07	0.918367346938775	0.759774246454976	0.014407452059431
1.38949549437314E-06	0.673469387755102	0.759774243522584	0.014407440151049
1E-07	0.530612244897959	0.759774285589009	0.01440758944509
0.035564803062231	0.040816326530612	0.759875614275981	0.013863325527579
0.013894954943731	0.36734693877551	0.762540483727413	0.013560843924848
1E-05	0.816326530612245	0.759773988397323	0.014406213267605
1.93069772888325E-06	0.673469387755102	0.759774231343795	0.014407376976275
5.17947467923121E-06	0.244897959183673	0.759774205745512	0.01440735184388
7.19685673001151E-07	0.408163265306122	0.759774274860011	0.014407544555439
0.001	0.63265306122449	0.759794848525529	0.014298564742804
0.001	0.244897959183673	0.759766853760711	0.014359501246791
0.037275937203149	0.163265306122449	0.763801503459845	0.01321320102372
0.013894954943731	0.285714285714286	0.761409496459379	0.013699887538829
0.026826957952797	0.326530612244898	0.768120251660449	0.01305140451344
1.75751062485479E-07	0.918367346938775	0.75977428198605	0.014407571308517
0.001389495494373	0.36734693877551	0.759779755064461	0.014313953002944
2.68269579527973E-05	0.673469387755102	0.759773615285589	0.014404497986362
0.372759372031494	0.591836734693878	1.00702423284011	0.003439289511763
0.372759372031494	0.428571428571429	1.00702423284011	0.003439289511763
8.68511373751352E-05	0.020408163265306	0.75977352781371	0.014406510282918
0.0001	0.63265306122449	0.759772124844418	0.014396753692898
0.011513953993265	0.081632653061225	0.759786119035834	0.014153121602023
0.000625055192527	0.877551020408163	0.759788488929344	0.014315213091022
0.071968567300115	0.571428571428571	0.853707202901667	0.008591624294011
1.93069772888325E-05	0.755102040816326	0.759773757131955	0.014405126259266
0.000625055192527	0.938775510204082	0.759792318512825	0.014309249001051
0.019306977288833	0.63265306122449	0.776024578621405	0.01298082387098
2.68269579527973E-06	0.530612244897959	0.759774221857012	0.014407350152611
7.19685673001151E-05	0.448979591836735	0.75977291472171	0.014401861222358
1.93069772888325E-05	0.122448979591837	0.759774063152361	0.014407044196523
5.17947467923121E-06	0.551020408163265	0.759774164964048	0.014407096943448
5.17947467923121E-07	0.204081632653061	0.7597742807318	0.014407577083877
0.1	0.897959183673469	1.00702423284011	0.003439289511763
1.93069772888325E-06	0.448979591836735	0.759774238754506	0.014407444472658
1.38949549437314E-07	0.489795918367347	0.759774284858179	0.014407586669764
0.268269579527972	0.775510204081633	1.00702423284011	0.003439289511763
3.08884359647748E-07	0.061224489795918	0.759774275048554	0.014407590446049
2.68269579527973E-06	0.693877551020408	0.759774210839031	0.014407279556077
0.000184206996933	0.020408163265306	0.759772692251546	0.014405284794202
0.024420530945487	0.081632653061225	0.7601012819293	0.013876015042642
0.000372759372031	0.204081632653061	0.759769909371181	0.014392146308099
1.93069772888325E-06	0.530612244897959	0.759774236686924	0.014407420846208
0.019306977288833	0.612244897959184	0.775027611378732	0.012976297338378
0.001206792640639	0.081632653061225	0.759763136217451	0.014380769687185
1E-06	0.551020408163265	0.759774265504501	0.014407500553797
0.005179474679231	0.428571428571429	0.760243824495748	0.014022435585048
2.68269579527973E-06	0.122448979591837	0.759774257907503	0.014407520687483
1E-05	0.408163265306122	0.759774099308337	0.014406854580998
2.68269579527973E-05	0.653061224489796	0.759773628195352	0.014404585986456
0.719685673001151	0.530612244897959	1.00702423284011	0.003439289511763
0.001389495494373	0.224489795918367	0.75976647616335	0.014345221900378
2.68269579527973E-06	0.63265306122449	0.759774214402795	0.014407306113428
0.000193069772888	0.326530612244898	0.759771385111725	0.014395920921685
0.075431200633546	0.081632653061225	0.764179829690387	0.012870496367347
0.000193069772888	0.489795918367347	0.759771176067852	0.014390861681183
0.003727593720315	0.285714285714286	0.759850420973087	0.014206199269325
0.037275937203149	0.448979591836735	0.785616316747935	0.012640795539058
1	0.448979591836735	1.00702423284011	0.003439289511763
0.000193069772888	0.142857142857143	0.75977210433226	0.014401465659668
0.019306977288833	0.73469387755102	0.780498353301122	0.013025391495845
7.19685673001151E-06	0.510204081632653	0.759774133067346	0.014406946599078
7.19685673001151E-07	0.653061224489796	0.75977427001405	0.014407516199141
5.17947467923121E-06	0.693877551020408	0.75977415157593	0.014406977923866
2.81176869797423E-05	0.01	0.759774051035998	0.014407291880277
1.93069772888325E-05	0.673469387755102	0.75977378972687	0.014405378652719
2.68269579527973E-07	0.612244897959184	0.759774281153749	0.014407569989706
2.68269579527973E-06	0.551020408163265	0.759774220364836	0.01440734134472
6.55128556859551E-05	1	0.759772473039302	0.01439670558408
0.007906043210908	0.061224489795918	0.759735933786123	0.014257718281754
9.10298177991523E-06	0.959183673469388	0.759773978220805	0.014406129803755
0.019306977288833	0.285714285714286	0.763024735483742	0.013456973971633
0.007196856730012	0.816326530612245	0.763479557183503	0.013547291846213
0.000517947467923	0.36734693877551	0.759769258169214	0.014372702191624
0.000719685673001	0.530612244897959	0.759774932821953	0.014340451687478
1.93069772888325E-07	0.306122448979592	0.759774284663929	0.014407587606439
1.93069772888325E-06	0.306122448979592	0.759774256822391	0.014407485450816
0.000268269579528	0.428571428571429	0.759770645323742	0.014387052835469
0.000268269579528	0.122448979591837	0.759771324206622	0.014399945805034
0.007196856730012	0.306122448979592	0.76022953677011	0.014005134983349
0.138949549437314	0.612244897959184	1.00702423284011	0.003439289511763
0.138949549437314	0.489795918367347	0.950410122292862	0.004078266019666
4.71486636345739	0.081632653061225	1.00702423284011	0.003439289511763
0.719685673001151	0.204081632653061	1.00702423284011	0.003439289511763
0.019306977288833	0.591836734693878	0.774065475947658	0.012973837766309
10	0.01	1.00702423284011	0.003439289511763
1.93069772888325E-06	0.510204081632653	0.759774237764773	0.014407427185267
0.000372759372031	0.448979591836735	0.759770070354529	0.01437771073074
0.007906043210908	0.836734693877551	0.764502025135772	0.013463537503681
0.001389495494373	0.183673469387755	0.759764288454967	0.014354222221872
0.051794746792312	0.489795918367347	0.806789466224095	0.01170465301369
3.72759372031494E-06	0.285714285714286	0.759774223129782	0.01440739808924
3.72759372031494E-06	0.489795918367347	0.7597742029413	0.014407275606035
0.013894954943731	0.224489795918367	0.760747887889738	0.013812399167182
0.013894954943731	0.877551020408163	0.776026658692988	0.013063700003886
0.051794746792312	0.040816326530612	0.760189900573446	0.013627365389968
1	0.551020408163265	1.00702423284011	0.003439289511763
3.72759372031494E-06	0.530612244897959	0.759774199166357	0.014407251093132
0.007196856730012	0.795918367346939	0.763291180924079	0.013562975016215
2.68269579527973E-06	0.387755102040816	0.759774230128557	0.014407411305491
5.17947467923121E-07	0.73469387755102	0.759774274117028	0.01440753247148
3.72759372031494E-06	0.183673469387755	0.759774239612456	0.01440745365568
5.42867543932386E-07	0.918367346938775	0.759774270670496	0.014407513251765
0.019306977288833	0.448979591836735	0.767952616150944	0.013145454946711
5.17947467923121E-07	0.571428571428571	0.759774276442933	0.014407546076589
0.000152641796718	0.836734693877551	0.759771550730857	0.014386096150598
1E-06	0.224489795918367	0.759774273531553	0.014407553483955
0.001930697728883	0.73469387755102	0.759949508388403	0.014170318245115
1E-07	0.346938775510204	0.759774281009884	0.014407592394837
1.45634847750124E-07	0.040816326530612	0.759774278803751	0.014407596467278
0.000355648030622	0.836734693877551	0.759773446901126	0.014357184854518
1E-05	0.428571428571429	0.759774084337781	0.014406835388495
3.72759372031494E-06	0.448979591836735	0.759774206533305	0.014407300180398
2.68269579527973E-06	0.775510204081633	0.759774206381944	0.014407244558222
1.93069772888325E-05	0.775510204081633	0.759773747570188	0.014405062916739
4.94171336132384E-05	0.918367346938775	0.75977288407082	0.014399966732683
0.001676832936811	0.001	0.759760792274041	0.014391778298913
2.02358964772516E-06	0.040816326530612	0.759774269097988	0.014407566782471
5.17947467923121E-06	0.836734693877551	0.759774122291609	0.014406872541176
0.00268269579528	0.102040816326531	0.759755514031879	0.014339228438046
2.68269579527973E-07	0.408163265306122	0.759774282662083	0.014407578798225
0.0025595479227	0.959183673469388	0.760370636721868	0.014015344464163
0.071968567300115	0.693877551020408	0.885011476445659	0.0067908612234
0.193069772888325	0.142857142857143	0.818910586951088	0.010302231503081
0.1	0.979591836734694	1.00702423284011	0.003439289511763
1.38949549437314E-07	0.591836734693878	0.759774284467361	0.014407584388582
0.013894954943731	0.306122448979592	0.761665513155872	0.013663937958956
0.1	0.224489795918367	0.800687944372418	0.01154797680003
1	0.489795918367347	1.00702423284011	0.003439289511763
3.72759372031494E-06	0.102040816326531	0.759774247966614	0.014407502612442
1.38949549437314E-07	0.122448979591837	0.759774277116887	0.01440759281961
0.719685673001151	0.183673469387755	1.00702423284011	0.003439289511763
1E-05	0.551020408163265	0.759774056224575	0.01440663927656
0.138949549437314	0.530612244897959	0.972477736998264	0.003563109566083
0.001	0.448979591836735	0.759777421708651	0.01432725689711
7.19685673001151E-07	0.102040816326531	0.759774279976912	0.014407580396772
0.109854114198756	0.081632653061225	0.769213117591864	0.012270880791407
0.193069772888325	0.244897959183673	0.882995527062034	0.006954394926683
1E-05	0.387755102040816	0.759774104752975	0.014406887408959
0.001930697728883	0.224489795918367	0.75976974251658	0.014320960532596
0.005179474679231	0.816326530612245	0.761650680013706	0.013757178639743
0.071968567300115	0.73469387755102	0.894585653624092	0.00625942172545
0.005179474679231	0.387755102040816	0.760148241828709	0.014052635975943
1E-07	0.73469387755102	0.759774285026422	0.014407586161619
1E-07	0.571428571428571	0.759774285476484	0.014407588788396
0.000471486636346	0.918367346938775	0.759779996263249	0.014334746470486
0.007196856730012	0.510204081632653	0.761166465750061	0.013805889622595
1.93069772888325E-06	0.653061224489796	0.759774232419252	0.014407383315241
0.1	0.714285714285714	0.961759982102571	0.003762287237899
0.019306977288833	0.551020408163265	0.772165536298682	0.013005249155259
1.93069772888325E-05	0.346938775510204	0.75977395050082	0.014406362198696
1E-05	0.530612244897959	0.759774061604977	0.014406672101787
0.000138949549437	0.714285714285714	0.759771480436455	0.014390602272924
2.44205309454865E-05	0.001	0.759774080423175	0.014407367265493
0.000719685673001	0.387755102040816	0.759770048601002	0.014356702531949
0.000115139539933	0.857142857142857	0.759771671494572	0.014390914081601
1E-05	0.183673469387755	0.759774151553735	0.014407215433013
1.93069772888325E-06	0.142857142857143	0.759774264534426	0.014407536560568
0.005179474679231	0.510204081632653	0.760464882142202	0.013963316504555
7.19685673001151E-06	0.102040816326531	0.759774209983685	0.014407413354591
2.68269579527973E-07	0.775510204081633	0.75977427994756	0.014407562942911
5.17947467923121E-06	0.346938775510204	0.759774191897469	0.014407266719386
3.72759372031494E-07	0.693877551020408	0.759774277702974	0.014407553828447
0.1	0.346938775510204	0.836315026614159	0.009740474840541
3.72759372031494E-06	0.551020408163265	0.75977419858937	0.014407239087669
0.003727593720315	0.122448979591837	0.759759559359976	0.01430054589317
7.19685673001151E-07	0.938775510204082	0.759774264369151	0.014407483117153
0.193069772888325	0.653061224489796	1.00702423284011	0.003439289511763
3.72759372031494E-07	0.795918367346939	0.759774277606416	0.014407547313273
0.00268269579528	0.346938775510204	0.759829132413615	0.01423663155254
3.72759372031494E-06	0.408163265306122	0.759774210674712	0.014407324657292
0.024420530945487	1	0.803287165414331	0.012086624418567
1.32571136559011E-05	0.081632653061225	0.759774145028681	0.014407306589452
2.12095088792019E-05	0.938775510204082	0.759773617179113	0.014404254049814
3.08884359647748E-07	0.877551020408163	0.759774277881915	0.014407552426189
0.719685673001151	0.571428571428571	1.00702423284011	0.003439289511763
1.38949549437314E-05	0.142857142857143	0.759774116166421	0.014407155276845
0.000390693993705	0.061224489795918	0.759770532338348	0.014400166863625
1.38949549437314E-06	0.122448979591837	0.759774271853781	0.014407558601211
0.000517947467923	0.469387755102041	0.759770408905063	0.014364296341236
0.001930697728883	0.346938775510204	0.759793203917595	0.014283985367144
2.94705170255181E-06	0.001	0.759774256055882	0.014407570871037
1E-07	0.816326530612245	0.759774284801412	0.014407584848232
1.93069772888325E-05	0.102040816326531	0.759774072498478	0.014407107279144
3.72759372031494E-07	0.102040816326531	0.759774283780248	0.014407589322682
0.000719685673001	0.142857142857143	0.759767132851199	0.014384787973782
6.55128556859551E-07	0.020408163265306	0.759774268029489	0.014407587820115
7.19685673001151E-07	0.612244897959184	0.759774270821231	0.014407520925171
0.000268269579528	0.020408163265306	0.759771960941172	0.014404240957041
5.17947467923121E-06	0.63265306122449	0.759774160077992	0.014407028934465
7.19685673001151E-05	0.63265306122449	0.759772700280583	0.014399732649681
3.72759372031494E-06	0.326530612244898	0.75977421897295	0.014407373611713
0.001	0.530612244897959	0.759784240527323	0.014314466388121
0.000193069772888	0.795918367346939	0.759771341595303	0.014381575839594
0.01	0.489795918367347	0.762315206637993	0.013625946114918
2.81176869797423E-05	0.020408163265306	0.759774043963679	0.014407244397456
0.003727593720315	0.387755102040816	0.759948905925582	0.014148973056924
0.193069772888325	0.26530612244898	0.897604217459124	0.006221363359573
7.19685673001151E-07	0.326530612244898	0.759774275526663	0.014407554403143
0.000517947467923	0.63265306122449	0.759773541360166	0.014350900266299
0.000828642772855	0.938775510204082	0.759815032735478	0.014277726189331
1.38949549437314E-07	0.387755102040816	0.759774285249041	0.014407588950948
1.93069772888325E-07	0.510204081632653	0.759774283577886	0.014407581267054
0.000138949549437	0.244897959183673	0.759772377292023	0.014400954722916
3.08884359647748E-07	0.938775510204082	0.759774278311666	0.014407548988065
3.72759372031494E-07	0.408163265306122	0.759774280635481	0.01440757096354
3.72759372031494E-06	0.673469387755102	0.75977418605626	0.014407165733746
1.93069772888325E-06	0.102040816326531	0.759774266703427	0.014407549239265
0.071968567300115	0.204081632653061	0.782028336153895	0.012245862537165
5.17947467923121E-06	0.163265306122449	0.759774212866635	0.014407417635143
0.013894954943731	0.387755102040816	0.762867895810836	0.013528086397358
18.4206996932672	0.001	0.963429539617084	0.003955191896573
3.72759372031494E-05	0.489795918367347	0.759773525517102	0.014404370076029
0.075431200633546	1	0.97779367111368	0.003467087408843
1.93069772888325E-07	0.204081632653061	0.759774285207079	0.014407590776137
0.109854114198756	0.01	0.759947820484377	0.013373605596035
0.051794746792312	0.244897959183673	0.777116313258066	0.01254299601725
1E-05	0.693877551020408	0.759774019926673	0.014406410212116
0.000372759372031	0.653061224489796	0.759771510841695	0.01436560706292
2.2229964825262E-06	0.979591836734694	0.759774207314484	0.014407233280831
5.17947467923121E-07	0.714285714285714	0.75977427440768	0.014407534172115
0.019306977288833	0.795918367346939	0.782729614987521	0.012971279644401
1E-07	0.306122448979592	0.759774278736314	0.014407592678041
5.42867543932386E-07	0.836734693877551	0.759774271888039	0.014407520381556
1E-07	0.102040816326531	0.759774271330371	0.014407593841745
0.1	0.877551020408163	1.00702423284011	0.003439289511763
0.138949549437314	0.183673469387755	0.810639444900645	0.01095581516986
0.019306977288833	0.714285714285714	0.779720203128569	0.013041244488697
2.94705170255181E-06	0.897959183673469	0.75977418874231	0.0144071511385
0.193069772888325	0.163265306122449	0.831264748999147	0.009862493086187
1.38949549437314E-05	0.122448979591837	0.759774122964904	0.014407201030691
4.09491506238043E-07	0.918367346938775	0.759774275123736	0.014407534200384
3.72759372031494E-05	0.63265306122449	0.759773388800492	0.014403511939626
0.000568986602902	0.081632653061225	0.75976871138369	0.014394955452457
0.026826957952797	0.285714285714286	0.76614692749437	0.013150704504221
0.000268269579528	0.01	0.759772032518574	0.014404676005968
7.19685673001151E-06	0.673469387755102	0.759774096558021	0.014406772078934
0.004498432668969	0.877551020408163	0.761401083482832	0.013798974840461
1.32571136559011E-05	0.01	0.759774176182573	0.014407454147674
0.193069772888325	0.122448979591837	0.806963576173577	0.010513838778044
1	0.612244897959184	1.00702423284011	0.003439289511763
0.138949549437314	0.102040816326531	0.781696293096193	0.011602450832518
0.01	0.551020408163265	0.763016906993761	0.013555987125441
0.071968567300115	0.551020408163265	0.849035936441151	0.008881408779932
1E-07	0.183673469387755	0.759774276765962	0.014407592478514
0.193069772888325	0.673469387755102	1.00702423284011	0.003439289511763
1.38949549437314E-05	0.571428571428571	0.759773962487241	0.014406212898531
0.000719685673001	0.244897959183673	0.759767512898923	0.014373050314655
1E-06	0.510204081632653	0.759774266625365	0.014407507120569
7.19685673001151E-05	0.775510204081633	0.759772590417602	0.014398172917962
0.000471486636346	0.938775510204082	0.759780677915105	0.014333235797484
0.193069772888325	0.612244897959184	1.00702423284011	0.003439289511763
0.000390693993705	0.081632653061225	0.759770360635557	0.014398959469915
3.72759372031494E-05	0.387755102040816	0.759773614393404	0.014404978914036
6.55128556859551E-07	0.061224489795918	0.759774281421778	0.01440758635993
0.005179474679231	0.26530612244898	0.759921101493337	0.014145768862954
2.12095088792019E-07	0.040816326530612	0.759774278174275	0.01440759540765
0.01	0.591836734693878	0.763531617751116	0.013511493208069
1E-06	0.204081632653061	0.759774274093413	0.014407556767403
0.000719685673001	0.122448979591837	0.759767071683727	0.014386982281692
1.32571136559011E-07	1	0.759774283132248	0.01440757634948
0.01	0.183673469387755	0.760061351179304	0.01403139308293
7.19685673001151E-06	0.795918367346939	0.759774073295361	0.01440663033562
6.866488450043E-06	0.897959183673469	0.759774069400497	0.014406562130523
0.037275937203149	0.775510204081633	0.815753918175083	0.011352313648876
6.866488450043	0.040816326530612	1.00702423284011	0.003439289511763
3.72759372031494E-06	0.204081632653061	0.75977423299559	0.014407443061468
0.01	0.244897959183673	0.760346013227306	0.013943104570364
1.93069772888325E-05	0.489795918367347	0.759773876781682	0.014405918163966
0.051794746792312	0.204081632653061	0.771971079780987	0.012633800959726
5.1794746792312E-05	0.183673469387755	0.759773611462008	0.014405606443833
1.38949549437314E-06	0.102040816326531	0.759774272634823	0.014407563163565
3.72759372031494E-07	0.224489795918367	0.759774282521994	0.014407581979011
3.72759372031494E-05	0.918367346938775	0.759773192560068	0.014401869654451
3.72759372031494E-06	0.36734693877551	0.75977421482126	0.014407349134397
2.94705170255181E-06	0.01	0.75977425556457	0.014407566352451
0.005179474679231	0.204081632653061	0.759840969984194	0.014193743318786
0.071968567300115	0.346938775510204	0.806558949800368	0.011595387920043
1.38949549437314E-06	0.061224489795918	0.759774274197444	0.014407572288296
0.071968567300115	0.163265306122449	0.77488467413131	0.012340392197302
0.001930697728883	0.816326530612245	0.759998341538988	0.014147058305262
0.01	0.285714285714286	0.760581713661654	0.013886205295902
6.866488450043E-06	1	0.759774047293757	0.014406451023747
0.000152641796718	0.979591836734694	0.759771629081352	0.014382614818926
0.1	0.285714285714286	0.817765414697551	0.010870119091842
0.00268269579528	0.306122448979592	0.759810215661644	0.014253455081251
9.10298177991523E-06	0.040816326530612	0.759774204409051	0.014407453980387
3.90693993705462E-06	1	0.759774153563996	0.014406939422975
0.000517947467923	0.183673469387755	0.759768613691345	0.014387739281324
0.071968567300115	0.326530612244898	0.802699395878957	0.01177934036659
1E-05	0.36734693877551	0.759774110206863	0.0144069202373
9.54095476349994E-07	0.081632653061225	0.759774277943907	0.014407577498499
7.19685673001151E-07	0.183673469387755	0.759774278357969	0.014407570944516
0.1	0.795918367346939	0.996914451385443	0.003340859910744
5.17947467923121E-06	0.857142857142857	0.7597741194798	0.014406855538629
8.68511373751352E-05	0.897959183673469	0.759772159877216	0.014394507125909
1.2648552168553E-06	0.877551020408163	0.759774241965751	0.014407413790499
0.193069772888325	0.346938775510204	0.949093568498396	0.004146132325802
0.000138949549437	0.775510204081633	0.759771679614607	0.014389415172917
5.17947467923121E-06	0.775510204081633	0.759774140274593	0.014406909911161
0.000471486636346	0.001	0.759770450621478	0.014403137132578
2.68269579527973E-05	0.571428571428571	0.759773665276243	0.014404940745811
0.037275937203149	0.142857142857143	0.762847253976532	0.013304249017791
0.268269579527972	0.489795918367347	1.00702423284011	0.003439289511763
0.00268269579528	0.122448979591837	0.759757997247642	0.014330527644048
0.026826957952797	0.673469387755102	0.788335712660939	0.012770570242921
2.68269579527973E-05	0.510204081632653	0.759773717867868	0.014405199523832
0.026826957952797	0.183673469387755	0.762361787799218	0.013452272123416
1.38949549437314E-05	0.36734693877551	0.759774035243898	0.014406668294001
0.051794746792312	0.36734693877551	0.790906610661458	0.012342153942394
0.024420530945487	0.01	0.759631315033092	0.014151334858061
0.000193069772888	0.408163265306122	0.759771307574239	0.014393384969666
2.68269579527973E-07	0.489795918367347	0.759774282058669	0.014407575274814
1.20679264063933E-05	0.979591836734694	0.759773881542245	0.014405605287124
0.005179474679231	0.326530612244898	0.760023508994722	0.014098730174941
2.68269579527973E-06	0.510204081632653	0.759774223349852	0.014407358960529
0.005179474679231	0.591836734693878	0.760725895201666	0.013905924259674
0.000517947467923	0.714285714285714	0.75977570381528	0.014344226864843
0.013894954943731	0.326530612244898	0.761939326997131	0.013628776408514
0.000184206996933	0.081632653061225	0.759772397770923	0.014403521943341
0.193069772888325	0.551020408163265	1.00702423284011	0.003439289511763
0.268269579527972	0.448979591836735	1.00702423284011	0.003439289511763
3.08884359647748E-07	0.836734693877551	0.759774278228893	0.014407554454592
1.67683293681101E-06	0.918367346938775	0.759774226877271	0.014407340780563
5.1794746792312E-05	0.653061224489796	0.759773083592486	0.014401799784907
3.90693993705462E-06	0.979591836734694	0.759774155694327	0.0144069522486
0.001	0.408163265306122	0.759774567864602	0.014333675165852
0.001389495494373	0.142857142857143	0.759762814117754	0.014363251944134
0.001389495494373	0.469387755102041	0.759794599213	0.014291840094468
0.005963623316595	0.877551020408163	0.762694850923851	0.013630962888343
1E-07	0.897959183673469	0.759774284576418	0.014407583534846
1.38949549437314E-06	0.163265306122449	0.759774270292231	0.014407549476524
0.005179474679231	0.612244897959184	0.760797405488098	0.013891848561868
0.000719685673001	0.346938775510204	0.759769084544692	0.014361363447942
0.003727593720315	0.01	0.759744418506855	0.014367252265918
0.000268269579528	0.979591836734694	0.759772867011595	0.014363515909584
0.1	0.755102040816326	0.978805531468652	0.003459465016364
0.075431200633546	0.001	0.759520481220734	0.01378455607935
7.19685673001151E-07	0.346938775510204	0.759774275122383	0.014407552040098
0.042919342601288	0.979591836734694	0.854632671572125	0.008549702968597
0.193069772888325	0.408163265306122	0.994455457385562	0.003338530977023
0.007906043210908	0.897959183673469	0.765239067242571	0.013417138118662
0.001930697728883	0.122448979591837	0.759759660865434	0.014352164762301
7.19685673001151E-06	0.591836734693878	0.759774107854044	0.014406865733255
0.001757510624855	0.061224489795918	0.759759038113684	0.01437436424862
0.013894954943731	0.693877551020408	0.76995123859368	0.013138412090286
1.38949549437314E-06	0.755102040816326	0.759774242611569	0.014407422405652
1.38949549437314E-05	0.26530612244898	0.759774078157772	0.014406881884023
0.037275937203149	0.530612244897959	0.792483777664176	0.012549987926885
0.013894954943731	0.244897959183673	0.760950717808986	0.013774124610787
0.000152641796718	0.857142857142857	0.759771555453366	0.014385598551033
0.001930697728883	0.612244897959184	0.75988665838166	0.014205647281626
5.17947467923121E-07	0.102040816326531	0.759774282188515	0.014407585587202
2.94705170255181E-06	0.061224489795918	0.759774258877261	0.014407542443123
0.007906043210908	0.918367346938775	0.765496669788562	0.013402237847745
0.1	0.673469387755102	0.945754305132705	0.004196360418456
0.000202358964773	1	0.759771876212675	0.014373732185818
2.68269579527973E-05	0.755102040816326	0.75977356368925	0.014404146077088
5.1794746792312E-05	0.795918367346939	0.759772939213653	0.014400612052727
0.026826957952797	0.489795918367347	0.778243885777898	0.01290077254281
0.051794746792312	0.448979591836735	0.80140216107188	0.011997173071393
0.007196856730012	0.612244897959184	0.76181584208601	0.013714203344838
0.000202358964773	0.857142857142857	0.759771452385475	0.014378334812006
0.00268269579528	0.673469387755102	0.760076681688009	0.014106050197748
0.494171336132383	0.040816326530612	0.80790252582808	0.009193079267657
1E-05	0.489795918367347	0.759774072393535	0.014406737753382
2.2229964825262E-06	0.877551020408163	0.759774212157794	0.014407269465893
5.42867543932386E-07	1	0.759774269453389	0.014407506121992
0.005179474679231	0.163265306122449	0.759799900279176	0.014226241906342
0.000828642772855	0.959183673469388	0.759817556042502	0.014275123852545
1.38949549437314E-05	0.346938775510204	0.7597740427454	0.014406713905988
0.000193069772888	0.816326530612245	0.759771371017698	0.014380947350941
0.0025595479227	0.081632653061225	0.759754327372654	0.014350703809018
0.026826957952797	0.36734693877551	0.770358844353965	0.012964870774016
2.68269579527973E-06	0.469387755102041	0.759774226337531	0.014407376576449
0.000268269579528	0.061224489795918	0.759771700958208	0.014402513614462
0.01	0.448979591836735	0.761894160507035	0.013674700775707
0.0001	0.204081632653061	0.759772967997305	0.014403440045408
3.72759372031494E-06	0.142857142857143	0.759774243786964	0.014407478133955
0.003727593720315	0.73469387755102	0.760524956961982	0.013964643954747
0.138949549437314	0.36734693877551	0.893591005987261	0.00637335334601
6.55128556859551E-05	0.877551020408163	0.759772571410138	0.0143979785918
1E-05	0.795918367346939	0.759773993657759	0.014406246087807
0.01	0.204081632653061	0.760147070437963	0.014001574749369
1.93069772888325E-06	0.489795918367347	0.759774238842967	0.014407433524339
2.12095088792019E-05	0.877551020408163	0.759773647392642	0.014404462749977
0.018420699693267	1	0.789056083902896	0.012909723615815
3.08884359647748E-07	0.857142857142857	0.759774278055399	0.01440755344039
0.000268269579528	0.571428571428571	0.759770754968366	0.014380931450191
0.000268269579528	0.244897959183673	0.759770853868187	0.014394784058088
1.38949549437314E-06	0.73469387755102	0.759774241194838	0.014407426464653
5.17947467923121E-07	0.326530612244898	0.759774278984563	0.01440756687992
0.51794746792312	0.142857142857143	0.982022894507516	0.003496420970681
0.193069772888325	0.387755102040816	0.978508796455884	0.003483378853594
7.19685673001151E-06	0.469387755102041	0.759774140935813	0.014406993851678
0.719685673001151	0.693877551020408	1.00702423284011	0.003439289511763
3.72759372031494E-05	0.897959183673469	0.759773171122495	0.014401998391703
1.52641796717523	0.081632653061225	1.00702423284011	0.003439289511763
0.026826957952797	0.204081632653061	0.762988520711108	0.013386054704555
0.51794746792312	0.387755102040816	1.00702423284011	0.003439289511763
0.003727593720315	0.63265306122449	0.760316716700176	0.014017194668449
1.75751062485479E-07	0.836734693877551	0.759774282381259	0.014407573616799
0.051794746792312	0.693877551020408	0.836486357859904	0.009725878547493
0.000372759372031	0.142857142857143	0.759770127156107	0.014395683425981
0.007196856730012	0.183673469387755	0.759897290370288	0.014134536820562
3.90693993705462E-06	0.959183673469388	0.759774157826069	0.014406965074283
0.000115139539933	0.836734693877551	0.759771781556044	0.014391305180943
0.719685673001151	0.387755102040816	1.00702423284011	0.003439289511763
7.19685673001151E-07	1	0.759774263160751	0.014407476028205
1.38949549437314E-07	0.73469387755102	0.759774283920291	0.014407581194929
7.19685673001151E-06	0.816326530612245	0.759774069435022	0.014406606712423
1.93069772888325E-06	0.612244897959184	0.759774234571202	0.014407395993214
9.54095476349994E-07	0.897959183673469	0.759774246988262	0.014407455192032
0.000372759372031	0.571428571428571	0.759770780301284	0.014370442165821
7.19685673001151E-07	0.204081632653061	0.759774277953353	0.014407568581457
0.013894954943731	0.571428571428571	0.766625936044041	0.013270766561478
0.719685673001151	0.612244897959184	1.00702423284011	0.003439289511763
0.000115139539933	0.897959183673469	0.759771876576077	0.014390337999829
7.19685673001151E-05	0.204081632653061	0.759773327437885	0.014404618190583
1.93069772888325E-07	0.122448979591837	0.759774277856784	0.014407592965065
0.494171336132383	0.01	0.770679346292161	0.01095759515442
1E-07	0.857142857142857	0.759774284688913	0.014407584191539
0.037275937203149	0.408163265306122	0.782659174160961	0.012696601878593
0.000372759372031	0.408163265306122	0.759769936580437	0.014380137824806
0.000719685673001	0.775510204081633	0.759788774605145	0.014312819458987
0.000202358964773	0.836734693877551	0.759771407004274	0.014378992955165
0.719685673001151	0.102040816326531	0.983479008193099	0.003506422295759
0.001930697728883	0.795918367346939	0.759985612828338	0.014152851257621
0.003727593720315	0.755102040816326	0.76057049894229	0.013954302441669
3.72759372031494E-07	0.510204081632653	0.759774279587868	0.014407564843852
0.003393221771895	0.836734693877551	0.76058644051063	0.013954364115222
1.59985871960606E-05	0.959183673469388	0.759773752719231	0.014405039083323
3.08884359647748E-07	0.959183673469388	0.759774278138214	0.014407547973866
3.90693993705462E-06	0.836734693877551	0.759774170646178	0.014407042029598
2.68269579527973E-07	0.163265306122449	0.759774284472964	0.014407589368483
7.19685673001151E-06	0.346938775510204	0.759774158170943	0.01440713560759
7.19685673001151E-07	0.530612244897959	0.759774272436168	0.014407530377255
0.625055192527398	0.001	0.767394542313179	0.011167422633413
0.000268269579528	0.36734693877551	0.759770463903602	0.014389506966708
3.72759372031494E-05	0.714285714285714	0.759773319733002	0.014403023028204
1E-06	0.571428571428571	0.759774264944208	0.014407497270416
1.45634847750124	0.001	0.789469170384458	0.009079079767103
0.1	0.489795918367347	0.883389760964436	0.006946317867048
0.000126485521686	0.040816326530612	0.759773118607818	0.014405610580431
1E-05	0.73469387755102	0.759774009494575	0.014406344550693
0.018420699693267	0.938775510204082	0.786551130545405	0.012935765441576
0.000517947467923	0.530612244897959	0.759771397296521	0.014359265121439
0.007196856730012	0.224489795918367	0.759988970889996	0.014090598101506
0.193069772888325	0.530612244897959	1.00702423284011	0.003439289511763
0.001389495494373	0.204081632653061	0.759765293119927	0.014349718383021
1.93069772888325E-07	0.63265306122449	0.759774282926427	0.01440757746343
0.1	0.326530612244898	0.83009938415134	0.010232254379775
0.001930697728883	0.285714285714286	0.75977992251277	0.01430240867621
2.94705170255181E-06	0.040816326530612	0.759774260533667	0.014407552119683
0.001	0.428571428571429	0.759775948500672	0.014330464115517
3.72759372031494E-07	0.469387755102041	0.759774280006874	0.014407567291725
6.25055192527398E-06	0.01	0.759774235204521	0.014407530657407
1	0.306122448979592	1.00702423284011	0.003439289511763
3.72759372031494E-06	0.63265306122449	0.759774190169702	0.014407190209453
1.2648552168553E-06	0.979591836734694	0.759774238439692	0.014407393026213
0.138949549437314	0.387755102040816	0.903048178376603	0.005862621919399
7.19685673001151E-07	0.551020408163265	0.759774272032362	0.014407528014231
0.001389495494373	0.448979591836735	0.75979127283929	0.01429624783029
7.19685673001151E-05	0.408163265306122	0.759773000134051	0.014402319335941
3.08884359647748E-07	0.01	0.759774277545256	0.014407595411214
7.19685673001151E-06	0.63265306122449	0.75977410004273	0.014406818483208
5.17947467923121E-07	0.183673469387755	0.759774281023094	0.01440757878454
1.93069772888325E-07	0.285714285714286	0.759774284772552	0.014407588240378
2.32995181051537E-07	1	0.759774279548138	0.014407559257286
7.19685673001151E-05	0.755102040816326	0.759772513942221	0.014398312056199
1.93069772888325E-07	0.571428571428571	0.759774283252141	0.014407579365242
0.000517947467923	0.612244897959184	0.759773062864292	0.014352571184745
0.138949549437314	0.816326530612245	1.00702423284011	0.003439289511763
0.0001	0.285714285714286	0.759772790749141	0.014402187158526
0.003393221771895	0.938775510204082	0.760811972673224	0.013908139218264
0.000471486636346	0.897959183673469	0.75977933521698	0.014336257997191
0.01	0.408163265306122	0.761510393462337	0.013725123959838
2.68269579527973E-07	0.653061224489796	0.759774280852161	0.014407568228006
0.1	0.469387755102041	0.875753040428341	0.007340864031444
0.001930697728883	0.530612244897959	0.759851682477915	0.014229491150581
0.0001	0.469387755102041	0.759772451078943	0.014399245330916
0.000138949549437	0.469387755102041	0.759771813712192	0.014396080722902
1.38949549437314E-07	0.816326530612245	0.759774283607719	0.014407579369987
7.19685673001151E-06	0.36734693877551	0.759774154205679	0.014407111980026
0.019306977288833	0.816326530612245	0.783470861185991	0.012960049532285
0.719685673001151	0.122448979591837	1.00702423284011	0.003439289511763
0.007196856730012	0.204081632653061	0.759940751120049	0.014112467582443
0.719685673001151	0.346938775510204	1.00702423284011	0.003439289511763
3.72759372031494E-07	0.26530612244898	0.759774282102679	0.014407579531125
0.00268269579528	0.142857142857143	0.759761143550173	0.01432185416956
0.719685673001151	0.081632653061225	0.945936756234498	0.004317392686206
0.005179474679231	0.755102040816326	0.761368266493034	0.013796407754325
1E-06	0.591836734693878	0.759774264384007	0.014407493987039
0.1	0.612244897959184	0.923645476881822	0.004994944507092
2.32995181051537E-07	0.001	0.759774278245856	0.014407596573224
0.000517947467923	0.204081632653061	0.759768707592613	0.014386204724203
3.72759372031494E-05	0.73469387755102	0.759773365595401	0.014402948761736
0.037275937203149	0.102040816326531	0.761305474912061	0.013502401029145
0.071968567300115	0.816326530612245	0.913216595843324	0.005421197612204
0.000372759372031	0.346938775510204	0.759769832345376	0.014383782436857
2.81176869797423E-05	0.081632653061225	0.759773993282897	0.014406973225338
0.000517947467923	0.122448979591837	0.759768823211158	0.014392835762653
0.000268269579528	0.081632653061225	0.759771561268899	0.014401631045099
0.372759372031494	0.244897959183673	1.00702423284011	0.003439289511763
0.037275937203149	0.653061224489796	0.803594635741057	0.011977424755015
1.52641796717523	0.061224489795918	1.00702423284011	0.003439289511763
3.90693993705462E-06	0.877551020408163	0.75977416636716	0.014407016377595
0.000517947467923	0.163265306122449	0.759768681484794	0.014389432816176
0.00268269579528	0.469387755102041	0.759902020005768	0.014186803734644
1.93069772888325E-07	0.612244897959184	0.759774283034995	0.014407578097367
1.93069772888325E-07	0.673469387755102	0.759774282709301	0.014407576195557
0.138949549437314	0.693877551020408	1.00702423284011	0.003439289511763
0.007196856730012	0.714285714285714	0.762586660771495	0.013627963947229
1E-07	0.081632653061225	0.759774279106978	0.014407596535034
7.19685673001151E-06	0.142857142857143	0.759774193682357	0.014407371218676
0.000138949549437	0.693877551020408	0.759771496093163	0.014391056067464
0.0001	0.673469387755102	0.759772174488721	0.014396089683671
2.68269579527973E-06	0.102040816326531	0.759774258463213	0.014407529891548
0.138949549437314	0.326530612244898	0.872716519783491	0.007492361695179
0.00268269579528	0.428571428571429	0.759875105273467	0.014203292709699
3.72759372031494E-05	0.979591836734694	0.759773147712093	0.014401503192127
5.68986602901831E-05	0.001	0.759773822819126	0.014407060032007
0.0001	0.26530612244898	0.75977281521451	0.014402453808975
0.0025595479227	0.877551020408163	0.76026578607121	0.014044521957423
0.00268269579528	0.36734693877551	0.759839589506845	0.014228261466819
0.075431200633546	0.836734693877551	0.928611025485693	0.004780130301375
5.17947467923121E-07	0.816326530612245	0.759774272954671	0.01440752566895
7.19685673001151E-06	0.122448979591837	0.759774195456084	0.0144073931201
2.68269579527973E-07	0.571428571428571	0.759774281455362	0.014407571751408
0.01676832936811	0.040816326530612	0.759717043124573	0.014146194898063
0.01	0.36734693877551	0.761163799838519	0.013777195599019
0.719685673001151	0.551020408163265	1.00702423284011	0.003439289511763
2.68269579527973E-06	0.816326530612245	0.759774203236447	0.014407227017058
0.000625055192527	0.897959183673469	0.759789729221967	0.014313223555763
0.0001	0.428571428571429	0.759772522049111	0.014399900457118
0.109854114198756	0.040816326530612	0.762524921204463	0.012842255698944
5.1794746792312E-05	0.224489795918367	0.75977356391202	0.01440526648764
0.000268269579528	0.448979591836735	0.759770641007622	0.014386177529301
1E-05	0.224489795918367	0.759774142157347	0.014407150039687
1.38949549437314E-05	0.612244897959184	0.759773945025238	0.014406121242788
0.193069772888325	0.36734693877551	0.963393590425774	0.003764864495932
0.007196856730012	0.346938775510204	0.760378499731541	0.013963624516944
0.0001	0.122448979591837	0.759773153820584	0.01440474886243
1.38949549437314E-07	0.714285714285714	0.759774283998438	0.014407581651165
0.138949549437314	0.204081632653061	0.818948198019683	0.01063621012201
0.000517947467923	0.26530612244898	0.759768727960958	0.014381133613247
0.000268269579528	0.959183673469388	0.759772698097962	0.014364384074704
0.019306977288833	0.244897959183673	0.762136742502312	0.013550694131315
0.003727593720315	0.673469387755102	0.760396121684728	0.013996006260063
0.075431200633546	0.020408163265306	0.759986036446521	0.01353862664743
0.001	0.224489795918367	0.759766305670488	0.014362746682878
0.007196856730012	0.102040816326531	0.759770941545228	0.014224794374847
0.193069772888325	0.591836734693878	1.00702423284011	0.003439289511763
0.000268269579528	0.755102040816326	0.759771375544461	0.014373080854664
1.93069772888325E-06	0.428571428571429	0.759774239339163	0.014407450731648
1E-06	0.795918367346939	0.759774254255149	0.01440746279847
1.32571136559011E-07	0.979591836734694	0.75977428320679	0.014407576784772
2.68269579527973E-06	0.26530612244898	0.759774247383854	0.014407459028969
0.037275937203149	0.387755102040816	0.781176727421214	0.0127276680931
1.93069772888325E-05	0.530612244897959	0.759773856798473	0.014405791442714
1.38949549437314E-06	0.591836734693878	0.759774243888034	0.014407456589516
0.042919342601288	0.918367346938775	0.846169191937864	0.009075826322623
5.17947467923121E-06	0.428571428571429	0.759774182094248	0.014407198969779
1.38949549437314E-05	0.163265306122449	0.759774109800615	0.014407109963505
7.19685673001151E-05	0.551020408163265	0.759772808589072	0.014400675411488
3.72759372031494E-05	1	0.759773133019901	0.014401381048586
0.01	0.755102040816326	0.765968098156108	0.01335113654121
3.72759372031494E-07	0.428571428571429	0.759774280425932	0.014407569739601
0.51794746792312	0.551020408163265	1.00702423284011	0.003439289511763
0.026826957952797	0.102040816326531	0.760499550081799	0.013745289658486
1E-05	0.591836734693878	0.759774045491525	0.014406573627244
0.005963623316595	1	0.763598305079894	0.013551866564103
0.037275937203149	0.714285714285714	0.809473296258068	0.011657923949153
0.000193069772888	0.469387755102041	0.759771201906832	0.014391492481235
0.013894954943731	0.836734693877551	0.774594084944228	0.013055469041708
1.93069772888325E-05	0.306122448979592	0.759773969997431	0.014406488244869
2.68269579527973E-05	0.408163265306122	0.759773783512922	0.014405607997092
0.000828642772855	0.081632653061225	0.759766396996792	0.014389252408355
1.38949549437314E-06	0.714285714285714	0.759774241970575	0.014407431026778
1.38949549437314E-05	0.326530612244898	0.759774045957464	0.014406758673678
1.45634847750124E-07	0.020408163265306	0.759774278886135	0.014407596950538
1.38949549437314E-06	0.63265306122449	0.759774242829216	0.014407447545319
1.38949549437314E-06	0.020408163265306	0.759774268289064	0.014407581034171
0.004498432668969	1	0.761910693614637	0.013731849875882
0.51794746792312	0.591836734693878	1.00702423284011	0.003439289511763
0.000138949549437	0.551020408163265	0.759771759880717	0.014394249000115
0.000828642772855	0.979591836734694	0.759820143105745	0.01427252417687
0.001389495494373	0.551020408163265	0.759809693504658	0.014274283564163
0.037275937203149	0.693877551020408	0.807475130125542	0.011764534491714
0.0001	0.489795918367347	0.75977237464607	0.014398911214487
1E-05	0.612244897959184	0.759774045045373	0.014406539922634
5.17947467923121E-06	0.26530612244898	0.759774202862156	0.014407334838301
0.000390693993705	0.01	0.759771016445476	0.014403340561512
0.001	0.73469387755102	0.759807774171737	0.014282759464629
1.75751062485479E-07	0.979591836734694	0.759774281689673	0.014407569577307
0.00268269579528	0.163265306122449	0.7597649531938	0.014313208057769
0.019306977288833	0.673469387755102	0.777925021669908	0.013012238475062
0.071968567300115	0.612244897959184	0.863562508797723	0.008014321179174
0.0001	0.448979591836735	0.759772486101431	0.014399572875004
0.00268269579528	0.816326530612245	0.76023879665693	0.014051217155153
2.68269579527973E-06	0.673469387755102	0.75977421197029	0.014407288400219
5.17947467923121E-07	0.142857142857143	0.759774281605754	0.014407582185869
1E-06	0.285714285714286	0.75977427184653	0.014407543633634
0.000193069772888	0.551020408163265	0.759771257652127	0.014389128786842
0.071968567300115	0.653061224489796	0.87410775536818	0.007441087068441
6.866488450043E-06	0.959183673469388	0.759774054602969	0.014406496098819
0.268269579527972	0.714285714285714	1.00702423284011	0.003439289511763
0.138949549437314	0.26530612244898	0.845440606921158	0.009111560820059
7.19685673001151E-07	0.306122448979592	0.759774275930992	0.01440755676619
5.42867543932386E-07	0.938775510204082	0.759774270366178	0.01440751146932
0.000372759372031	0.530612244897959	0.759770492209403	0.014372862900317
0.001930697728883	0.775510204081633	0.759973231131191	0.01415865890972
2.2229964825262E-06	0.918367346938775	0.759774211182069	0.014407255101815
6.866488450043	0.020408163265306	1.00702423284011	0.003439289511763
0.005179474679231	0.489795918367347	0.760405876561185	0.013977935227213
1	0.571428571428571	1.00702423284011	0.003439289511763
0.1	0.244897959183673	0.806335602036232	0.011423122548416
3.72759372031494E-05	0.306122448979592	0.759773687137317	0.014405436509003
0.005179474679231	0.714285714285714	0.7611925928772	0.013823121455892
5.17947467923121E-07	0.591836734693878	0.759774276152108	0.014407544375947
0.026826957952797	0.693877551020408	0.789583093456976	0.012756682019745
1.38949549437314E-07	0.26530612244898	0.759774280632603	0.014407591682993
7.19685673001151E-07	0.897959183673469	0.75977426517499	0.014407487843128
0.0001	0.346938775510204	0.759772677855333	0.014401210883018
5.17947467923121E-07	0.346938775510204	0.759774278693443	0.014407565179265
3.72759372031494E-07	0.163265306122449	0.759774283151063	0.014407585650844
3.72759372031494E-06	0.612244897959184	0.759774192228351	0.014407202447385
0.0001	0.73469387755102	0.759772102818484	0.014395108450636
0.00268269579528	0.489795918367347	0.759916478408347	0.014178601327193
5.96362331659464E-05	0.040816326530612	0.759773733048607	0.01440665744086
0.001930697728883	0.26530612244898	0.759776184707347	0.014308578367037
0.51794746792312	0.63265306122449	1.00702423284011	0.003439289511763
0.005963623316595	0.001	0.759728259947123	0.014351842874604
3.72759372031494E-07	0.551020408163265	0.759774279168912	0.01440756239598
1E-07	0.795918367346939	0.759774284857663	0.014407585176579
0.51794746792312	0.36734693877551	1.00702423284011	0.003439289511763
0.000517947467923	0.448979591836735	0.75977012910453	0.014365975463742
0.051794746792312	0.387755102040816	0.793457357913129	0.012307945781883
0.1	0.653061224489796	0.938134224021122	0.004447476955983
0.193069772888325	0.510204081632653	1.00702423284011	0.003439289511763
0.0001	0.775510204081633	0.759772059665243	0.014394454485569
3.39322177189533	0.001	0.838716197180396	0.006767750695214
0.719685673001151	0.489795918367347	1.00702423284011	0.003439289511763
0.51794746792312	0.653061224489796	1.00702423284011	0.003439289511763
0.001389495494373	0.693877551020408	0.759842951459797	0.014243836252487
0.013894954943731	0.551020408163265	0.766135831035961	0.013295940549392
0.026826957952797	0.591836734693878	0.783782192332424	0.012833118799044
1.93069772888325E-06	0.224489795918367	0.759774261150788	0.014407510807792
0.003727593720315	0.428571428571429	0.759997304659074	0.014126461609716
0.013894954943731	0.001	0.759675182648729	0.014279792990943
0.071968567300115	0.142857142857143	0.771452058194224	0.012458596364224
7.19685673001151E-06	0.551020408163265	0.759774125218046	0.014406899347264
9.10298177991523E-06	0.918367346938775	0.759773987759278	0.01440618955443
0.138949549437314	0.163265306122449	0.802464467265504	0.011085303930159
1.38949549437314E-06	0.489795918367347	0.759774258775664	0.014407476084583
1E-05	0.775510204081633	0.759773998927446	0.014406278908389
0.075431200633546	0.061224489795918	0.762318585670083	0.013074167510279
1.38949549437314E-07	0.204081632653061	0.759774278481054	0.014407592678213
7.19685673001151E-05	0.183673469387755	0.759773357466121	0.014404853415936
0.01	0.673469387755102	0.764674111615487	0.013427748545842
0.003727593720315	0.469387755102041	0.760050857230965	0.014104168207406
0.026826957952797	0.428571428571429	0.774197232298542	0.01286827973461
7.19685673001151E-05	0.26530612244898	0.759773225052556	0.014403912460297
0.071968567300115	0.775510204081633	0.903676972578666	0.005867005125427
3.08884359647748E-07	0.897959183673469	0.759774277708439	0.014407551411988
2.02358964772516E-06	0.01	0.759774257047064	0.014407576318086
0.00268269579528	0.224489795918367	0.759780364717972	0.014287434332083
0.00268269579528	0.448979591836735	0.759888229046821	0.014195034210447
1	0.673469387755102	1.00702423284011	0.003439289511763
0.1	0.204081632653061	0.795348612528635	0.01163687279791
2.68269579527973E-07	0.510204081632653	0.759774281907833	0.014407574393962
4.94171336132384E-05	0.877551020408163	0.75977291961607	0.014400290456508
0.037275937203149	0.346938775510204	0.777760913724554	0.012738924091492
8.68511373751352E-05	0.938775510204082	0.759772118181248	0.014393940064452
1	0.469387755102041	1.00702423284011	0.003439289511763
3.72759372031494E-07	0.346938775510204	0.759774281264203	0.014407574635359
0.001389495494373	0.489795918367347	0.759798104430473	0.014287439793812
0.00268269579528	0.795918367346939	0.760213623870487	0.014058964276001
0.056898660290183	0.959183673469388	0.89852976266838	0.006111303785848
1.93069772888325E-06	0.63265306122449	0.759774233495054	0.01440738965422
0.013894954943731	0.959183673469388	0.778696156036767	0.013121423704687
0.026826957952797	0.755102040816326	0.793385605837757	0.012603977676713
4.09491506238043E-07	1	0.759774274204697	0.014407528822273
7.19685673001151E-07	0.26530612244898	0.759774276739792	0.014407561492291
0.000138949549437	0.387755102040816	0.759771984751911	0.014397761971384
0.268269579527972	0.26530612244898	0.966852680707422	0.003715653718905
2.68269579527973E-06	0.755102040816326	0.75977420786688	0.014407253365815
0.007196856730012	0.693877551020408	0.762422751259712	0.013644770334043
7.19685673001151E-06	0.183673469387755	0.759774187853817	0.014407324462907
0.011513953993265	0.01	0.759691630341745	0.014284553052303
2.2229964825262E-06	0.897959183673469	0.7597742109265	0.014407262167525
1.38949549437314E-06	0.510204081632653	0.759774257998006	0.014407471522371
1E-05	0.346938775510204	0.759774115670002	0.014406953066021
0.1	0.918367346938775	1.00702423284011	0.003439289511763
0.372759372031494	0.73469387755102	1.00702423284011	0.003439289511763
1E-07	0.040816326530612	0.759774279222922	0.014407597196122
0.000268269579528	0.285714285714286	0.759770731845177	0.014393028684697
0.001389495494373	0.102040816326531	0.759762052866519	0.014372311019111
1.2648552168553E-06	0.001	0.759774269811145	0.014407586804488
0.138949549437314	0.346938775510204	0.882971470407351	0.006959393541401
0.024420530945487	0.918367346938775	0.79847514369195	0.012365055838345
0.007196856730012	0.26530612244898	0.760099706787188	0.014047461847475
1.93069772888325E-06	0.346938775510204	0.759774254660262	0.014407472772414
3.72759372031494E-05	0.163265306122449	0.759773824167888	0.014406291784621
0.011513953993265	0.040816326530612	0.759714186313649	0.014227272305248
1.93069772888325E-05	0.040816326530612	0.759774105332559	0.014407293608465
1.38949549437314E-07	0.163265306122449	0.759774278324219	0.014407593622728
0.051794746792312	0.163265306122449	0.767634835486958	0.012819544901339
0.004498432668969	0.918367346938775	0.761563322395912	0.01377625792537
0.138949549437314	0.428571428571429	0.920729434986857	0.005142167224632
3.72759372031494E-06	0.510204081632653	0.759774201231329	0.014407263331333
0.0001	0.693877551020408	0.759772149673277	0.014395762567938
3.72759372031494E-06	0.428571428571429	0.759774208603366	0.014407312418819
0.000355648030622	0.959183673469388	0.759775373290229	0.014350301800607
7.19685673001151E-05	0.530612244897959	0.759772836174444	0.014400911221753
1.38949549437314E-07	0.612244897959184	0.759774284389202	0.014407583932345
9.54095476349994E-07	0.979591836734694	0.759774247101886	0.014407444391811
0.268269579527972	0.591836734693878	1.00702423284011	0.003439289511763
7.19685673001151E-07	0.775510204081633	0.759774267593658	0.014407502021099
0.024420530945487	0.836734693877551	0.793736136214264	0.012606881471558
2.81176869797423E-05	1	0.759773380813646	0.014402930056767
7.19685673001151E-05	0.73469387755102	0.759772536738159	0.014398547669635
0.000719685673001	0.102040816326531	0.759767195970693	0.014389336775148
0.1	0.142857142857143	0.78137878806077	0.011958825251675
0.000152641796718	0.938775510204082	0.759771595911146	0.01438360904095
2.12095088792019E-05	0.959183673469388	0.759773607191175	0.014404184486513
0.003727593720315	0.306122448979592	0.759867547925435	0.01419464621119
0.005179474679231	0.775510204081633	0.761459882018075	0.013783218837106
0.000372759372031	0.775510204081633	0.759772992627256	0.014358370337798
3.72759372031494E-05	0.530612244897959	0.75977349009213	0.014404125536882
0.075431200633546	0.01	0.759685111051425	0.013668658305008
0.005963623316595	0.979591836734694	0.763439288144248	0.013564658925296
0.000719685673001	0.285714285714286	0.759767997840139	0.014368369644719
2.68269579527973E-06	0.612244897959184	0.759774215892307	0.01440731492121
4.49843266896944E-07	0.01	0.759774276360215	0.01440759387171
0.193069772888325	0.795918367346939	1.00702423284011	0.003439289511763
0.019306977288833	0.489795918367347	0.769532248504672	0.013084153172571
0.000202358964773	0.938775510204082	0.759771671823022	0.014375703802014
0.1	0.63265306122449	0.930765543710368	0.004714913279666
0.268269579527972	0.469387755102041	1.00702423284011	0.003439289511763
1.32571136559011E-05	0.020408163265306	0.759774172387387	0.014407431947345
0.007906043210908	0.938775510204082	0.765760244859122	0.01338762291829
0.019306977288833	0.36734693877551	0.76521203533155	0.013288250228226
2.68269579527973E-05	0.775510204081633	0.759773551112275	0.014404058090685
0.037275937203149	0.63265306122449	0.80170341860299	0.01208334880363
1.93069772888325E-06	0.387755102040816	0.759774252499512	0.014407460094067
0.719685673001151	0.448979591836735	1.00702423284011	0.003439289511763
0.037275937203149	0.204081632653061	0.766079548908346	0.013047754011612
3.72759372031494E-05	0.285714285714286	0.759773706197267	0.014405558835155
0.000132571136559	0.001	0.759773205116696	0.014406343552991
0.1	0.387755102040816	0.848352046522153	0.008919879696796
0.051794746792312	0.816326530612245	0.856063487018338	0.008458948881943
0.051794746792312	0.081632653061225	0.761755332900133	0.01331874964992
0.001	0.142857142857143	0.759765037559941	0.014375766498694
5.42867543932386E-07	0.897959183673469	0.759774270974841	0.014407515034211
1.38949549437314E-07	0.673469387755102	0.759774284154739	0.014407582563637
5.1794746792312E-05	0.244897959183673	0.75977353392915	0.014405127169558
0.049417133613238	0.001	0.759536201491585	0.013982003217102
0.071968567300115	0.510204081632653	0.840199098112502	0.009462566987961
0.000138949549437	0.26530612244898	0.759772322290217	0.014400499298088
1.38949549437314E-07	0.36734693877551	0.759774285327219	0.014407589407185
9.54095476349994E-07	0.959183673469388	0.759774245388658	0.01440744579424
1.93069772888325E-05	0.061224489795918	0.759774093026814	0.014407234193824
2.68269579527973E-05	0.73469387755102	0.759773576332808	0.014404234066227
1E-05	0.448979591836735	0.759774078911404	0.014406802561427
0.000517947467923	0.102040816326531	0.759768977692898	0.014394395554689
2.68269579527973E-06	0.204081632653061	0.759774251889994	0.014407485453883
0.005179474679231	0.530612244897959	0.760526384932476	0.013948805707422
0.013894954943731	0.408163265306122	0.763213243429911	0.013496143707236
3.72759372031494E-06	0.755102040816326	0.759774177844802	0.014407116782967
0.071968567300115	0.102040816326531	0.765898217178623	0.012756324455572
4.71486636345739	0.020408163265306	1.00702423284011	0.003439289511763
0.0001	0.755102040816326	0.759772080779163	0.014394781449072
0.268269579527972	0.795918367346939	1.00702423284011	0.003439289511763
1E-06	0.428571428571429	0.759774268868205	0.01440752025416
0.719685673001151	0.306122448979592	1.00702423284011	0.003439289511763
1.93069772888325E-05	0.36734693877551	0.75977394042333	0.014406298809913
0.000138949549437	0.408163265306122	0.759772040949416	0.014397403345637
6.55128556859551E-07	0.040816326530612	0.759774274318737	0.014407588132153
0.013894954943731	0.673469387755102	0.769351040200115	0.013158210056325
0.000268269579528	0.653061224489796	0.75977096415875	0.01437743955101
1.93069772888325E-07	0.387755102040816	0.75977428422947	0.014407585070683
0.000517947467923	0.755102040816326	0.759776934151904	0.014340896331913
0.0025595479227	0.836734693877551	0.76021703383481	0.014059268766364
1.67683293681101E-06	0.938775510204082	0.759774225945306	0.014407335275188
0.000471486636346	1	0.75978284651827	0.014328708903074
1.32571136559011E-07	0.959183673469388	0.759774283281333	0.014407577220064
2.68269579527973E-07	0.469387755102041	0.759774282209513	0.014407576155666
2.68269579527973E-07	0.673469387755102	0.759774280701378	0.014407567347156
0.024420530945487	0.938775510204082	0.799659371989921	0.012294004638551
3.72759372031494E-07	0.571428571428571	0.759774278959454	0.014407561172045
1E-07	0.714285714285714	0.759774285082676	0.014407586489966
1.38949549437314E-05	0.73469387755102	0.759773901672379	0.014405847639466
0.000372759372031	0.326530612244898	0.759769823311203	0.014384998365997
0.005963623316595	0.897959183673469	0.762836995252991	0.013617391690997
0.026826957952797	0.346938775510204	0.769206267895437	0.013006516972681
0.010481131341547	0.897959183673469	0.76948491159921	0.013197883831249
0.372759372031494	0.102040816326531	0.862293340253779	0.008177018904441
0.000268269579528	0.836734693877551	0.759771824591406	0.014369598843078
8.68511373751352E-05	1	0.759772072072882	0.014393088541706
1.20679264063933E-05	1	0.759773888530616	0.01440559202364
0.01	0.122448979591837	0.759859049433611	0.01412315345452
8.68511373751352E-05	0.836734693877551	0.759772216471406	0.014395359077894
6.55128556859551E-05	0.938775510204082	0.759772424308885	0.014397358303677
1.04811313415469	0.061224489795918	0.966761110576498	0.00391138540743
1E-06	0.612244897959184	0.759774263823898	0.014407490703666
0.013894954943731	0.346938775510204	0.76223097234786	0.013594409505435
0.001930697728883	0.918367346938775	0.760067193703525	0.014118314636957
5.17947467923121E-06	0.102040816326531	0.759774232066501	0.014407465258064
0.004498432668969	0.979591836734694	0.761820985986999	0.013742823078354
0.051794746792312	0.612244897959184	0.824554456942831	0.01066465076087
0.003727593720315	0.510204081632653	0.760109569170675	0.014082093826452
3.72759372031494E-05	0.36734693877551	0.759773632940652	0.014405101218244
2.68269579527973E-06	0.244897959183673	0.759774248885235	0.014407467837247
0.01	0.346938775510204	0.761004410229311	0.013803843389696
7.19685673001151E-05	0.122448979591837	0.759773465478088	0.014405531289292
1.93069772888325E-05	0.204081632653061	0.759774027336312	0.014406790663426
0.138949549437314	0.795918367346939	1.00702423284011	0.003439289511763
0.000268269579528	0.306122448979592	0.75977067337824	0.014392152170125
0.003727593720315	0.36734693877551	0.759926637524087	0.014160310243913
1.93069772888325E-06	0.816326530612245	0.759774223825248	0.014407332603913
1.38949549437314E-05	0.63265306122449	0.759773937755107	0.014406075640401
0.018420699693267	0.857142857142857	0.7835154299774	0.012974276105725
0.001930697728883	0.693877551020408	0.759927172533271	0.01418203617569
7.19685673001151E-06	0.306122448979592	0.759774166115845	0.014407182863309
0.001930697728883	0.551020408163265	0.75985990758148	0.014223508420429
0.001	0.285714285714286	0.759768227309585	0.01435302181176
7.19685673001151E-05	0.510204081632653	0.759772864239027	0.014401147051711
0.001389495494373	0.714285714285714	0.759848426526347	0.014239518203027
1.93069772888325E-07	0.408163265306122	0.759774284120864	0.014407584436745
2.12095088792019E-05	0.836734693877551	0.759773668365718	0.014404601828273
7.19685673001151E-06	0.387755102040816	0.759774150245207	0.014407088352658
1.38949549437314E-07	0.551020408163265	0.759774284623683	0.014407585301054
0.005179474679231	0.693877551020408	0.761108530991923	0.013836645536007
6.866488450043E-06	0.836734693877551	0.759774075527755	0.014406630627049
0.001930697728883	0.714285714285714	0.759938167148425	0.014176169894472
0.001757510624855	0.020408163265306	0.759759516519198	0.014385628825983
0.019306977288833	0.326530612244898	0.764049592201309	0.013369444643931
0.001930697728883	0.897959183673469	0.760052728464147	0.014124033834449
0.51794746792312	0.510204081632653	1.00702423284011	0.003439289511763
1E-06	0.387755102040816	0.759774269990179	0.014407526820978
5.17947467923121E-07	0.122448979591837	0.759774281897122	0.014407583886535
2.68269579527973E-07	0.387755102040816	0.759774282812954	0.014407579679078
0.003727593720315	0.244897959183673	0.75982001732967	0.014229466273771
0.000719685673001	0.306122448979592	0.759768312164312	0.014366032270539
3.72759372031494E-06	0.795918367346939	0.759774180231313	0.014407092314458
0.007196856730012	0.36734693877551	0.760460168283969	0.013943177645236
0.005179474679231	0.469387755102041	0.760349366330014	0.013992661538383
6.866488450043E-06	0.857142857142857	0.759774071844948	0.014406608088296
0.339322177189532	0.020408163265306	0.770272799161006	0.011268744791397
5.96362331659464E-05	0.061224489795918	0.759773706959584	0.014406461645585
0.1	0.816326530612245	1.00478690679905	0.003033856676876
0.000517947467923	0.673469387755102	0.759774572889672	0.014347561510477
0.000115139539933	0.979591836734694	0.759771853341902	0.01438883294987
0.000268269579528	0.693877551020408	0.759771108725117	0.014375695248527
6.55128556859551E-05	0.836734693877551	0.759772558415898	0.014398296362087
0.001098541141988	0.001	0.759765393694551	0.014397223053455
3.72759372031494E-06	0.26530612244898	0.759774223017755	0.014407409824946
1E-06	0.448979591836735	0.759774268307356	0.014407516970756
0.003727593720315	0.591836734693878	0.760242493340934	0.014038606065201
0.0001	0.326530612244898	0.759772681888852	0.014401545209769
0.000268269579528	0.591836734693878	0.759770797273815	0.014380058063727
6.866488450043E-06	0.001	0.759774223999372	0.014407533742545
2.68269579527973E-05	0.714285714285714	0.759773589042951	0.014404322058101
4.09491506238043E-07	0.959183673469388	0.759774274664185	0.014407531511327
9.10298177991523E-06	0.897959183673469	0.759773995410773	0.014406219879405
1.38949549437314E-05	0.510204081632653	0.759773984510747	0.014406349714326
3.72759372031494E-07	0.285714285714286	0.75977428189304	0.014407578307182
0.000517947467923	0.224489795918367	0.759768689573344	0.014384513333112
0.001389495494373	0.755102040816326	0.759859914524364	0.014230904637923
0.056898660290183	0.897959183673469	0.887767501914537	0.006589636105978
0.005428675439324	0.020408163265306	0.759732130250585	0.014340050815548
0.138949549437314	0.306122448979592	0.863055270458909	0.008028728718331
0.000193069772888	0.102040816326531	0.759772231973851	0.014402686925884
1.93069772888325E-05	0.693877551020408	0.759773780307001	0.014405315368685
3.72759372031494E-06	0.591836734693878	0.759774194288285	0.01440721468537
0.007196856730012	0.489795918367347	0.761051108192254	0.013824870097139
2.81176869797423E-05	0.979591836734694	0.759773436237961	0.014403008840914
3.72759372031494E-05	0.001	0.759773978058338	0.01440724585627
0.51794746792312	0.346938775510204	1.00702423284011	0.003439289511763
2.81176869797423E-05	0.061224489795918	0.759774006604254	0.014407065370989
4.94171336132384E-05	0.938775510204082	0.759772866637142	0.014399804884702
0.000138949549437	0.795918367346939	0.759771671154919	0.014388961699052
0.003727593720315	0.448979591836735	0.760023436369957	0.014115287592065
3.72759372031494E-05	0.959183673469388	0.759773162532852	0.014401625340951
0.193069772888325	0.63265306122449	1.00702423284011	0.003439289511763
1E-05	0.326530612244898	0.759774121142393	0.014406985895122
1.93069772888325E-05	0.183673469387755	0.759774037860267	0.014406854046234
0.51794746792312	0.204081632653061	1.00702423284011	0.003439289511763
2.22299648252619	0.040816326530612	1.00702423284011	0.003439289511763
0.000719685673001	0.489795918367347	0.759773297585718	0.014345084877434
0.159985871960606	0.081632653061225	0.779368862600303	0.011516105316526
1E-07	0.36734693877551	0.759774280953614	0.01440759206649
0.1	0.938775510204082	1.00702423284011	0.003439289511763
7.19685673001151E-07	0.836734693877551	0.759774266384108	0.014407494932104
0.000471486636346	0.959183673469388	0.759781380173954	0.014331725978422
7.19685673001151E-05	0.428571428571429	0.759772963419922	0.014402081974406
0.051794746792312	0.63265306122449	0.827600656740407	0.010399062195348
1	0.183673469387755	1.00702423284011	0.003439289511763
9.54095476349994E-07	0.040816326530612	0.759774279017395	0.014407583764
5.1794746792312E-05	0.142857142857143	0.75977366841259	0.014405946891549
0.000138949549437	0.346938775510204	0.759772117388289	0.014398678614611
5.17947467923121E-06	0.673469387755102	0.759774154407469	0.014406994927297
0.000719685673001	0.163265306122449	0.759767117705639	0.014382435317433
0.000719685673001	0.816326530612245	0.759791753670118	0.01430824196936
7.19685673001151E-05	0.673469387755102	0.75977265038291	0.014399261245654
0.000193069772888	0.591836734693878	0.759771237142915	0.014387868541942
0.0001	0.571428571428571	0.759772327457538	0.014397702803578
2.68269579527973E-07	0.204081632653061	0.759774284171084	0.014407587606771
1.93069772888325E-07	0.469387755102041	0.759774283795067	0.01440758253493
0.051794746792312	0.122448979591837	0.764233338029303	0.013048686873836
0.001	0.204081632653061	0.759765850018627	0.014365995928354
2.2229964825262E-06	0.938775510204082	0.759774209773997	0.01440724787743
1E-05	0.673469387755102	0.759774025242535	0.014406443034606
3.90693993705462E-06	0.918367346938775	0.75977416209379	0.014406990725823
7.19685673001151E-05	0.306122448979592	0.759773142962824	0.014403438003789
0.007906043210908	0.959183673469388	0.766029799444223	0.013373294684136
7.19685673001151E-07	0.387755102040816	0.759774274313966	0.014407547314013
0.719685673001151	0.469387755102041	1.00702423284011	0.003439289511763
7.19685673001151E-07	0.673469387755102	0.759774269610532	0.014407513836129
1E-05	0.244897959183673	0.75977413663886	0.014407117208707
1.67683293681101E-06	0.897959183673469	0.759774227809497	0.014407346285948
0.719685673001151	0.020408163265306	0.799692649388564	0.009090097920678
2.81176869797423E-05	0.877551020408163	0.759773438676017	0.014403421832045
3.72759372031494E-07	0.755102040816326	0.759774277074908	0.014407550156655
0.0001	0.142857142857143	0.75977310999176	0.01440442169576
1	0.285714285714286	1.00702423284011	0.003439289511763
5.17947467923121E-07	0.795918367346939	0.759774273245223	0.014407527369581
1.38949549437314E-05	0.224489795918367	0.759774093355794	0.014406973116271
3.72759372031494E-05	0.510204081632653	0.759773507740341	0.014404247803815
2.22299648252619	0.081632653061225	1.00702423284011	0.003439289511763
1.38949549437314E-07	0.142857142857143	0.759774272416908	0.014407593928374
0.159985871960606	0.01	0.76060399094142	0.012977990655578
3.08884359647748E-07	0.979591836734694	0.759774277964771	0.014407546959667
1.2648552168553E-06	1	0.759774237734925	0.014407388873374
0.011513953993265	0.020408163265306	0.759696197918663	0.014265082610091
0.071968567300115	0.63265306122449	0.868748413645041	0.007727083731557
0.0025595479227	0.857142857142857	0.760241104052448	0.01405188222397
0.051794746792312	0.673469387755102	0.833532912886171	0.009938218154552
1.93069772888325E-07	0.551020408163265	0.759774283360719	0.014407579999179
0.372759372031494	0.816326530612245	1.00702423284011	0.003439289511763
2.94705170255181E-06	0.877551020408163	0.759774190366043	0.014407160813686
0.026826957952797	0.448979591836735	0.775539510047309	0.012869571224117
0.000268269579528	0.26530612244898	0.759770789528141	0.01439390623454
1E-05	0.510204081632653	0.759774066994631	0.014406704927395
0.193069772888325	0.714285714285714	1.00702423284011	0.003439289511763
0.000126485521686	0.081632653061225	0.759772990631415	0.014404780369777
1E-06	0.73469387755102	0.759774260465191	0.014407471003508
2.2229964825262E-06	0.836734693877551	0.759774214621756	0.014407284062686
0.000138949549437	0.530612244897959	0.75977178983356	0.014394703383333
2.68269579527973E-05	0.346938775510204	0.759773819482685	0.014405872109579
0.00268269579528	0.653061224489796	0.760056204642131	0.014113997951855
5.1794746792312E-05	0.510204081632653	0.759773206738209	0.014402919817071
0.001098541141988	0.857142857142857	0.759840514498797	0.014250064641946
2.32995181051537E-07	0.938775510204082	0.759774279940859	0.014407561552364
0.019306977288833	0.204081632653061	0.761384899310615	0.013650463959704
5.17947467923121E-06	0.653061224489796	0.75977415724149	0.01440701193083
0.007906043210908	1	0.766586875213029	0.013345503736486
0.000372759372031	0.122448979591837	0.759770288766433	0.014396911290445
0.005179474679231	0.102040816326531	0.759756900446219	0.01427570952861
5.1794746792312E-05	0.73469387755102	0.75977300117948	0.014401120858107
0.056898660290183	0.938775510204082	0.89493071504464	0.006265645196597
3.72759372031494E-05	0.428571428571429	0.759773580240583	0.014404736860734
0.1	0.551020408163265	0.903748772332744	0.005882984441449
1.93069772888325E-07	0.775510204081633	0.759774282166547	0.014407573025875
2.68269579527973E-06	0.346938775510204	0.759774233124164	0.014407428921721
0.000517947467923	0.285714285714286	0.759768784371554	0.014379445285095
7.19685673001151E-05	0.714285714285714	0.759772560013357	0.014398783302774
0.001	0.102040816326531	0.759764952952753	0.014382300483195
0.1	0.510204081632653	0.890872027233775	0.006469812536474
7.19685673001151E-05	0.102040816326531	0.759773505957854	0.014405767963045
0.000517947467923	0.816326530612245	0.759778966085135	0.014335908249349
1.59985871960606E-05	0.001	0.759774142924274	0.014407444538613
0.51794746792312	0.326530612244898	1.00702423284011	0.003439289511763
0.000268269579528	0.040816326530612	0.75977182749167	0.014403360318294
4.29193426012878E-06	0.081632653061225	0.759774244192873	0.014407502185192
0.268269579527972	0.755102040816326	1.00702423284011	0.003439289511763
0.037275937203149	0.244897959183673	0.768854163669738	0.012905318713878
1.38949549437314E-07	0.346938775510204	0.759774285405399	0.014407589863423
2.02358964772516E-06	0.081632653061225	0.759774266822584	0.014407553493675
0.193069772888325	0.306122448979592	0.922875646274573	0.005087156864875
1E-07	0.938775510204082	0.759774284463926	0.014407582878153
0.159985871960606	0.020408163265306	0.761917762999612	0.012707612324805
0.000193069772888	0.612244897959184	0.759771232062836	0.014387238632474
5.1794746792312E-05	0.102040816326531	0.759773722227674	0.014406286253563
2.68269579527973E-07	0.244897959183673	0.75977428386923	0.01440758584506
0.001389495494373	0.775510204081633	0.759865927528079	0.014226609134731
1E-06	0.755102040816326	0.75977425990573	0.014407467720162
1.38949549437314E-06	0.204081632653061	0.759774268731397	0.014407540351867
0.232995181051537	0.020408163265306	0.764714028640124	0.012077312548902
9.10298177991523E-06	0.020408163265306	0.759774208566655	0.014407484265669
0.00268269579528	0.183673469387755	0.759769426433079	0.014304589351972
0.000828642772855	0.061224489795918	0.759766545872298	0.01439184566468
0.000193069772888	0.26530612244898	0.759771592969367	0.014397683506819
1.59985871960606E-05	0.938775510204082	0.759773773288787	0.014405086294645
0.000625055192527	0.857142857142857	0.759787284867543	0.014317204130805
0.005179474679231	0.551020408163265	0.760590386794661	0.01393440317419
0.000372759372031	0.102040816326531	0.759770424085046	0.014398132860062
0.000193069772888	0.510204081632653	0.759771057088973	0.014390215979504
0.000268269579528	0.795918367346939	0.759771586740239	0.014371339299169
1.38949549437314E-06	0.571428571428571	0.759774251134222	0.014407459480751
5.17947467923121E-07	0.693877551020408	0.759774274698355	0.014407535872751
0.032374575428176	0.897959183673469	0.815985956163178	0.01137971167683
1E-05	0.26530612244898	0.759774131129625	0.014407084378107
0.372759372031494	0.306122448979592	1.00702423284011	0.003439289511763
1.04811313415469	0.040816326530612	0.904025152237676	0.006023813452015
2.68269579527973E-06	0.795918367346939	0.75977420472008	0.014407235824584
0.000193069772888	0.204081632653061	0.759771839776094	0.014399587370212
0.372759372031494	0.346938775510204	1.00702423284011	0.003439289511763
2.68269579527973E-07	0.183673469387755	0.759774284322021	0.014407588487627
0.001389495494373	0.63265306122449	0.75982760155685	0.014256835393961
1	0.775510204081633	1.00702423284011	0.003439289511763
0.000268269579528	0.73469387755102	0.759771279941695	0.014373952044579
0.268269579527972	0.224489795918367	0.930806505953362	0.004814717528346
3.55648030622313E-07	0.001	0.759774277242559	0.014407595412185
3.72759372031494E-07	0.73469387755102	0.75977427728425	0.014407551380585
2.68269579527973E-05	0.163265306122449	0.759773944906313	0.014406663529986
0.268269579527972	0.510204081632653	1.00702423284011	0.003439289511763
8.28642772854684E-07	0.001	0.759774273376158	0.014407590934876
0.372759372031494	0.469387755102041	1.00702423284011	0.003439289511763
5.1794746792312E-05	0.346938775510204	0.759773415271493	0.014404281030524
0.51794746792312	0.183673469387755	1.00702423284011	0.003439289511763
0.003727593720315	0.061224489795918	0.759746665823125	0.014336798963385
7.19685673001151E-06	0.408163265306122	0.759774146289526	0.014407064725487
0.1	0.183673469387755	0.790493245059439	0.011735448454501
0.719685673001151	0.061224489795918	0.898606997973638	0.006458151490152
0.719685673001151	0.326530612244898	1.00702423284011	0.003439289511763
0.00268269579528	0.714285714285714	0.760119646151347	0.014090240305193
2.68269579527973E-06	0.448979591836735	0.75977422783237	0.014407385384449
7.19685673001151E-06	0.755102040816326	0.759774081030414	0.014406677582604
0.001456348477501	0.836734693877551	0.759898111621268	0.01420472272129
3.72759372031494E-06	0.693877551020408	0.759774184001468	0.014407153495972
0.026826957952797	0.73469387755102	0.792124702395789	0.01267333494594
0.1	0.306122448979592	0.82383920915342	0.010592270724844
0.000193069772888	0.530612244897959	0.759771265737587	0.014389761012003
1.32571136559011E-07	0.857142857142857	0.759774283654075	0.014407579396524
5.17947467923121E-06	0.73469387755102	0.759774145920298	0.014406943917309
0.000517947467923	0.591836734693878	0.759772609211854	0.014354243129796
5.17947467923121E-07	0.63265306122449	0.759774275570533	0.014407540974666
0.001757510624855	0.081632653061225	0.759759195937474	0.014368616571675
3.72759372031494E-06	0.244897959183673	0.759774222854149	0.014407420334492
5.17947467923121E-07	0.755102040816326	0.759774273826402	0.014407530770846
0.001098541141988	0.938775510204082	0.759857942578016	0.014236424321214
5.42867543932386E-07	0.959183673469388	0.759774270061888	0.014407509686876
0.051794746792312	0.755102040816326	0.845871038839987	0.009090968946814
1E-05	0.102040816326531	0.759774171057302	0.014407346358153
1.93069772888325E-05	0.571428571428571	0.759773842499608	0.014405664732043
0.138949549437314	0.510204081632653	0.961211317129276	0.003792635719763
0.000719685673001	0.755102040816326	0.759787357111024	0.014315111195804
0.071968567300115	0.244897959183673	0.788152402335996	0.012113925009612
0.071968567300115	0.591836734693878	0.858549125696334	0.008302597390137
5.17947467923121E-06	0.224489795918367	0.759774208631349	0.014407368849561
0.000268269579528	0.142857142857143	0.759771256118485	0.014399059807194
0.000719685673001	0.612244897959184	0.759778778900999	0.014331209124968
0.193069772888325	0.204081632653061	0.856841223364679	0.00840196597217
0.000115139539933	1	0.759771848704067	0.014388457301805
0.01	0.795918367346939	0.766672177538489	0.013315559132995
0.000138949549437	0.224489795918367	0.759772428968094	0.014401403708894
0.005179474679231	0.73469387755102	0.761279170745713	0.013809708744835
0.138949549437314	0.571428571428571	0.996434389286917	0.003336396484363
2.12095088792019E-05	0.918367346938775	0.75977362720867	0.014404323614825
0.0025595479227	0.061224489795918	0.759753339010142	0.014359059499792
1E-06	0.714285714285714	0.759774261024744	0.014407474286858
5.1794746792312E-05	0.448979591836735	0.759773278680055	0.014403429343498
2.02358964772516E-06	0.020408163265306	0.759774270236258	0.014407573426892
0.000517947467923	0.693877551020408	0.759775125927031	0.014345893673729
4.09491506238042E-05	0.01	0.759773943969856	0.014407151379196
2.68269579527973E-05	0.551020408163265	0.759773691183658	0.014405023487668
0.000355648030622	0.918367346938775	0.759774684287251	0.014352594214302
0.0025595479227	0.001	0.759753871691815	0.014383493049011
0.01	0.469387755102041	0.762100017055299	0.013650113615603
2.94705170255181E-06	0.836734693877551	0.75977419361592	0.014407180164156
1.52641796717523	0.020408163265306	0.875447566232199	0.006193089183566
0.013894954943731	0.183673469387755	0.760395178080724	0.01389122845319
3.72759372031494E-06	0.306122448979592	0.759774221050724	0.01440738585045
3.72759372031494E-06	0.714285714285714	0.75977418194796	0.014407141258251
0.51794746792312	0.571428571428571	1.00702423284011	0.003439289511763
0.051794746792312	0.01	0.759606111321954	0.013884553510848
3.72759372031494E-07	0.489795918367347	0.759774279797364	0.014407566067788
1.2648552168553E-06	0.836734693877551	0.759774243377211	0.014407422096256
0.037275937203149	0.816326530612245	0.820047017189294	0.01104229596239
1E-07	0.755102040816326	0.759774284970168	0.014407585833273
0.071968567300115	0.673469387755102	0.8795909297672	0.007143318933672
0.007196856730012	0.163265306122449	0.759858583830802	0.014156804963378
3.72759372031494E-07	0.653061224489796	0.759774278121749	0.014407556276311
4.94171336132384E-05	0.897959183673469	0.759772901730463	0.014400128589952
1.67683293681101E-06	1	0.759774223150968	0.014407318759128
0.026826957952797	0.26530612244898	0.765259145111852	0.013205020135583
0.51794746792312	0.714285714285714	1.00702423284011	0.003439289511763
0.001456348477501	0.877551020408163	0.759913176767978	0.014195820044547
2.2229964825262E-06	1	0.759774206085413	0.01440722598256
0.719685673001151	0.816326530612245	1.00702423284011	0.003439289511763
5.17947467923121E-06	0.122448979591837	0.759774229165996	0.014407448251766
1	0.26530612244898	1.00702423284011	0.003439289511763
1.93069772888325E-06	0.73469387755102	0.759774228119492	0.014407357959463
0.372759372031494	0.63265306122449	1.00702423284011	0.003439289511763
0.000517947467923	0.387755102040816	0.75976943866674	0.014371018974599
0.001930697728883	0.387755102040816	0.75980378246953	0.014271774794203
1.38949549437314E-07	0.775510204081633	0.759774283764001	0.014407580282458
0.01	0.510204081632653	0.762539742573049	0.01360220082171
2.32995181051537E-07	0.836734693877551	0.759774280595495	0.014407565377498
0.138949549437314	0.673469387755102	1.00702423284011	0.003439289511763
1.38949549437314E-05	0.244897959183673	0.759774085747852	0.01440692749978
1E-05	0.122448979591837	0.759774167676212	0.014407314028022
0.024420530945487	0.877551020408163	0.796098799928156	0.012486566887755
0.037275937203149	0.469387755102041	0.787215355663224	0.012616380461132
0.0025595479227	0.01	0.759753448025353	0.014379871807814
0.009102981779915	0.001	0.759706173497313	0.014323060897467
0.000193069772888	0.163265306122449	0.759771986502937	0.014400846618476
0.000372759372031	0.183673469387755	0.759769990441256	0.014393366010545
0.000372759372031	0.26530612244898	0.759769639764371	0.014388476155507
6.55128556859551E-07	0.01	0.759774274627153	0.014407591625647
0.026826957952797	0.224489795918367	0.763680172358772	0.013322742523277
1.93069772888325E-07	0.102040816326531	0.759774271979946	0.014407593448413
3.72759372031494E-05	0.26530612244898	0.759773719830917	0.01440568116156
1.20679264063933E-05	0.877551020408163	0.759773912420571	0.014405803288798
3.72759372031494E-07	0.775510204081633	0.759774277815736	0.014407548537201
0.000268269579528	0.224489795918367	0.759770823398278	0.014395671768511
1.93069772888325E-06	0.001	0.759774264363512	0.014407580496971
0.001930697728883	0.489795918367347	0.759836269436423	0.014241500036647
2.68269579527973E-07	0.306122448979592	0.7597742834165	0.014407583202495
1	0.387755102040816	1.00702423284011	0.003439289511763
0.013894954943731	0.102040816326531	0.759900622774271	0.014057833375288
0.372759372031494	0.612244897959184	1.00702423284011	0.003439289511763
42.9193426012878	0.001	0.998112535650494	0.003528643351188
1.59985871960606E-05	0.877551020408163	0.759773797119925	0.014405243760866
9.54095476349994E-07	0.020408163265306	0.759774264151994	0.014407586024734
1	0.102040816326531	1.00702423284011	0.003439289511763
0.001389495494373	0.408163265306122	0.759785156479602	0.014305085582958
0.159985871960606	0.061224489795918	0.77170228776328	0.01182750138087
1.32571136559011E-05	0.061224489795918	0.759774153965802	0.014407346137436
0.193069772888325	0.428571428571429	1.00646324675929	0.003184304269671
1.38949549437314E-06	0.795918367346939	0.759774241060957	0.014407413281431
0.719685673001151	0.755102040816326	1.00702423284011	0.003439289511763
0.138949549437314	0.285714285714286	0.853979849881075	0.008567401165656
0.372759372031494	0.408163265306122	1.00702423284011	0.003439289511763
2.68269579527973E-07	0.693877551020408	0.759774280550601	0.014407566466307
0.075431200633546	0.877551020408163	0.939992384930721	0.004367644726079
1.75751062485479E-07	0.897959183673469	0.759774282084848	0.014407571885588
1.59985871960606E-05	0.897959183673469	0.759773789152532	0.014405191271153
0.268269579527972	0.102040816326531	0.82109863308582	0.009696193327627
0.000193069772888	0.183673469387755	0.759771913962024	0.014400220172963
0.01676832936811	0.061224489795918	0.759784324725844	0.014092182841283
0.193069772888325	0.224489795918367	0.869387492453311	0.007676104431976
1.93069772888325E-07	0.795918367346939	0.759774282058006	0.01440757239194
6.866488450043E-06	0.877551020408163	0.759774068166502	0.014406585549721
0.001	0.551020408163265	0.759786176795635	0.014311278363388
0.005179474679231	0.183673469387755	0.759819201210431	0.014209941261874
9.10298177991523E-06	0.877551020408163	0.759774000198907	0.014406249755492
2.68269579527973E-07	0.224489795918367	0.759774284020154	0.014407586725915
0.037275937203149	0.571428571428571	0.79610532773564	0.012371401313325
0.037275937203149	0.755102040816326	0.813617651661025	0.011450751928581
0.000517947467923	0.551020408163265	0.75977177642983	0.014357590098456
0.000268269579528	0.408163265306122	0.759770656299052	0.014387928415708
0.013894954943731	0.816326530612245	0.77390546447886	0.013052961950658
4.29193426012878E-06	0.01	0.759774251705495	0.014407552045299
0.000372759372031	0.795918367346939	0.759773284630842	0.014357166076853
0.719685673001151	0.01	0.780945699828338	0.009955656993615
1.93069772888325E-05	0.244897959183673	0.759773998976333	0.014406677875158
4.09491506238043E-07	0.938775510204082	0.759774274893953	0.014407532855856
0.018420699693267	0.897959183673469	0.784984501569057	0.012955950980469
0.007906043210908	0.081632653061225	0.75975445652095	0.014232218425496
5.1794746792312E-05	0.673469387755102	0.759773062616915	0.014401630037906
0.000828642772855	0.897959183673469	0.759810177359414	0.014282938840997
1.93069772888325E-06	0.122448979591837	0.759774265618754	0.014407542899909
0.000372759372031	0.714285714285714	0.759772193830942	0.014361986309749
0.138949549437314	0.591836734693878	1.00585335759482	0.0030871363346
0.51794746792312	0.530612244897959	1.00702423284011	0.003439289511763
0.000152641796718	0.918367346938775	0.759771582561444	0.014384106285228
0.51794746792312	0.306122448979592	1.00702423284011	0.003439289511763
7.19685673001151E-07	0.469387755102041	0.759774273647874	0.014407537466338
0.042919342601288	0.877551020408163	0.840839230012988	0.009427847761155
2.68269579527973E-06	0.285714285714286	0.759774241351451	0.014407451865619
4.29193426012878E-06	0.020408163265306	0.759774250474518	0.0144075448581
0.000372759372031	0.693877551020408	0.759771953301333	0.014363192696382
5.17947467923121	0.001	0.871716862002055	0.005760163280799
7.19685673001151E-05	0.693877551020408	0.759772583767811	0.014399018955614
0.001206792640639	0.020408163265306	0.759764012374745	0.014392473583379
4.49843266896944E-07	0.061224489795918	0.759774275969727	0.01440758991465
0.000193069772888	0.571428571428571	0.759771245672711	0.014388498593404
2.12095088792019E-07	0.01	0.759774278364637	0.014407596468025
0.51794746792312	0.693877551020408	1.00702423284011	0.003439289511763
0.268269579527972	0.183673469387755	0.894651974245424	0.006388844929285
8.68511373751352E-05	0.01	0.759773547365483	0.014406653619703
0.01	0.714285714285714	0.765302113216358	0.013388540234616
0.013894954943731	0.795918367346939	0.773230187421009	0.013053393207632
0.018420699693267	0.877551020408163	0.784239401338117	0.012964392333473
0.1	0.775510204081633	0.987725579938317	0.003374104206577
0.000268269579528	0.551020408163265	0.759770719323917	0.014381805111029
0.024420530945487	0.040816326530612	0.759754073482639	0.01402966344553
0.109854114198756	0.020408163265306	0.760582604413144	0.01318503193601
1	0.326530612244898	1.00702423284011	0.003439289511763
0.372759372031494	0.285714285714286	1.00702423284011	0.003439289511763
0.01676832936811	0.020408163265306	0.75967490878756	0.014201230700432
0.007906043210908	0.01	0.759714496535219	0.014322578510651
0.013894954943731	0.612244897959184	0.76766095127292	0.013223059686984
1.75751062485479E-07	0.877551020408163	0.759774282183649	0.014407572462658
1.38949549437314E-06	0.285714285714286	0.759774266562068	0.014407521707099
0.071968567300115	0.183673469387755	0.778544449441497	0.012313753047993
5.1794746792312E-05	0.387755102040816	0.759773365502867	0.014403941299165
0.056898660290183	0.918367346938775	0.891388871944425	0.006410812861313
0.005179474679231	0.36734693877551	0.760104180568619	0.014067895222614
0.001456348477501	0.897959183673469	0.759921005286866	0.014191381176727
2.81176869797423E-05	0.040816326530612	0.75977402221143	0.014407157692067
6.866488450043	0.061224489795918	1.00702423284011	0.003439289511763
0.00268269579528	0.510204081632653	0.759931604512835	0.014170427033109
0.372759372031494	0.142857142857143	0.914658533975614	0.005500697225276
0.007906043210908	0.857142857142857	0.764741751858977	0.013447789289997
1.38949549437314E-06	0.326530612244898	0.759774265003358	0.014407512582537
1.38949549437314E-06	0.530612244897959	0.759774257220527	0.014407466960168
0.138949549437314	0.755102040816326	1.00702423284011	0.003439289511763
4.71486636345739	0.01	0.963874748459374	0.004072705056171
0.000138949549437	0.73469387755102	0.759771694388052	0.014390324273055
5.17947467923121E-07	0.306122448979592	0.759774279275707	0.014407568580577
0.019306977288833	0.26530612244898	0.762563675850421	0.013503069092266
1.93069772888325E-05	0.795918367346939	0.759773725372134	0.014405004850086
0.010481131341547	0.918367346938775	0.76994053737941	0.013183441632098
0.000138949549437	0.816326530612245	0.75977166448219	0.01438850829874
2.12095088792019E-07	0.020408163265306	0.759774278302541	0.014407596112702
0.007196856730012	0.142857142857143	0.759824626703052	0.014179271163708
0.000828642772855	0.01	0.759767378536635	0.014398581904697
0.000719685673001	0.204081632653061	0.759767219534027	0.014377738874453
0.001	0.755102040816326	0.759810637566467	0.01427960999823
1.38949549437314E-05	0.795918367346939	0.759773885781325	0.014405710852619
0.001930697728883	0.469387755102041	0.759829081305681	0.014247526159309
3.72759372031494E-05	0.346938775510204	0.759773645620749	0.014405222536815
0.000517947467923	0.510204081632653	0.759771042999198	0.014360941169772
5.17947467923121E-06	0.938775510204082	0.759774112564969	0.014406788374458
0.001456348477501	0.918367346938775	0.759929031158447	0.014186950632273
0.013894954943731	0.897959183673469	0.776724049389721	0.013075356062511
0.719685673001151	0.714285714285714	1.00702423284011	0.003439289511763
5.17947467923121E-06	0.285714285714286	0.759774199981283	0.014407317832825
1.2648552168553E-06	0.857142857142857	0.759774242671407	0.014407417943374
0.037275937203149	0.36734693877551	0.779528324461655	0.012752573409924
0.026826957952797	0.122448979591837	0.760868850289368	0.013667901714054
0.051794746792312	0.061224489795918	0.760859216220048	0.01346838107079
2.94705170255181E-06	1	0.759774180635695	0.014407102763065
5.96362331659464E-05	0.081632653061225	0.759773669453256	0.014406280302649
0.001389495494373	0.510204081632653	0.759801788527619	0.01428304693445
0.000268269579528	0.877551020408163	0.759772089100034	0.014367859486738
5.96362331659464E-05	0.020408163265306	0.759773763737219	0.014406853083954
0.019306977288833	0.142857142857143	0.760510874682358	0.013811161019197
0.000193069772888	0.244897959183673	0.759771698994524	0.01439832247147
10	0.061224489795918	1.00702423284011	0.003439289511763
6.55128556859551E-05	0.857142857142857	0.759772637004449	0.014398178383566
0.000268269579528	0.612244897959184	0.759770846240523	0.01437918495168
0.042919342601288	1	0.857580338186968	0.008374898664288
1.52641796717523	0.01	0.825586235426361	0.007560212312605
5.17947467923121E-06	0.959183673469388	0.759774109765422	0.01440677137239
0.115139539932645	0.001	0.759610509357769	0.013508744006616
8.68511373751352E-05	0.877551020408163	0.759772178043882	0.014394791081192
0.000355648030622	0.857142857142857	0.759773738671688	0.014356036468115
0.000828642772855	0.918367346938775	0.759812573177004	0.014280331185918
0.719685673001151	0.142857142857143	1.00702423284011	0.003439289511763
5.1794746792312E-05	0.571428571428571	0.759773158353443	0.014402471709623
0.268269579527972	0.693877551020408	1.00702423284011	0.003439289511763
1.93069772888325E-05	0.26530612244898	0.759773990737006	0.014406614997453
0.000517947467923	0.795918367346939	0.759778263914465	0.014337569914207
3.72759372031494E-05	0.877551020408163	0.759773186458329	0.014402120561615
1E-07	0.001	0.759774279333306	0.014407597832612
7.19685673001151E-07	0.163265306122449	0.759774278762632	0.014407573307577
1.38949549437314E-07	0.428571428571429	0.759774285092691	0.014407588038474
1.38949549437314E-06	0.428571428571429	0.75977426110971	0.014407489771261
1.38949549437314E-05	0.775510204081633	0.759773892908904	0.014405756449163
0.01676832936811	0.01	0.759663085307366	0.014229689959206
0.00268269579528	0.571428571428571	0.759980991624017	0.014146073282745
1E-06	0.816326530612245	0.759774253695955	0.014407459515138
0.000517947467923	0.244897959183673	0.759768696362174	0.014382822962689
0.026826957952797	0.612244897959184	0.784846371929217	0.012817091261057
3.72759372031494E-05	0.857142857142857	0.759773201922727	0.014402242736811
0.372759372031494	0.387755102040816	1.00702423284011	0.003439289511763
2.68269579527973E-06	0.571428571428571	0.759774218873328	0.014407332536856
7.19685673001151E-05	0.285714285714286	0.759773191239501	0.014403676390422
0.138949549437314	0.73469387755102	1.00702423284011	0.003439289511763
3.72759372031494E-05	0.653061224489796	0.759773371921977	0.01440338970422
0.013894954943731	0.73469387755102	0.771207113157656	0.013101588615218
1	0.755102040816326	1.00702423284011	0.003439289511763
0.000372759372031	0.163265306122449	0.759769983240227	0.01439459582281
2.68269579527973E-05	0.183673469387755	0.759773934708809	0.014406576308369
0.000138949549437	0.306122448979592	0.759772214886584	0.014399588950798
3.72759372031494E-07	0.142857142857143	0.759774283360778	0.014407586874789
0.007196856730012	0.122448979591837	0.759795414199833	0.014201934579698
0.075431200633546	0.979591836734694	0.971104767354689	0.003566234975941
1.59985871960606E-05	0.836734693877551	0.759773807407475	0.01440534781637
4.49843266896944E-07	0.020408163265306	0.759774271883415	0.014407589772034
0.005179474679231	0.63265306122449	0.760871422329683	0.013877882494896
0.001098541141988	1	0.759872191332467	0.014226243465576
0.026826957952797	0.244897959183673	0.764436970591898	0.013262381995069
0.193069772888325	0.285714285714286	0.91085069374272	0.005539429043084
0.000517947467923	0.306122448979592	0.759768865595819	0.014377757978545
0.000719685673001	0.73469387755102	0.759785987635801	0.014317404926156
0.051794746792312	0.469387755102041	0.804068692602341	0.011853708798287
9.10298177991523E-06	0.01	0.759774211174877	0.014407499509437
5.17947467923121E-07	0.510204081632653	0.759774276365381	0.014407551574055
1.93069772888325E-07	0.326530612244898	0.759774284555309	0.0144075869725
0.013894954943731	0.918367346938775	0.777380487390256	0.013088243603503
0.001757510624855	0.040816326530612	0.759759120734925	0.014379971614171
5.17947467923121E-06	0.489795918367347	0.75977417351798	0.014407147956155
0.000568986602902	0.061224489795918	0.75976891421349	0.014396821028538
2.22299648252619	0.020408163265306	0.936277187224686	0.004778095505125
0.026826957952797	0.408163265306122	0.772864654522944	0.012891499448723
0.000193069772888	0.122448979591837	0.759772129170337	0.014402051227617
0.000268269579528	0.714285714285714	0.759771191002	0.014374823509214
2.32995181051537E-07	0.857142857142857	0.759774280464558	0.014407564612471
0.1	0.428571428571429	0.861413746968959	0.008127462296996
0.010481131341547	0.959183673469388	0.770883630484889	0.013156154390742
9.54095476349994E-07	0.877551020408163	0.759774247026979	0.014407458244496
0.000268269579528	0.489795918367347	0.759770652353985	0.014384427739348
1.38949549437314E-05	0.489795918367347	0.759773991715527	0.014406395338665
0.000355648030622	0.897959183673469	0.759774357364146	0.014353741147905
0.005179474679231	0.795918367346939	0.761554019223094	0.01377014234717
4.49843266896944E-06	0.001	0.75977424336567	0.014407556176107
1	0.142857142857143	1.00702423284011	0.003439289511763
0.193069772888325	0.755102040816326	1.00702423284011	0.003439289511763
0.026826957952797	0.714285714285714	0.790868101729917	0.01274349053469
1.38949549437314E-06	0.26530612244898	0.759774267341691	0.014407526269391
6.55128556859551E-07	0.081632653061225	0.75977428105318	0.01440758420883
0.003727593720315	0.326530612244898	0.759885959210866	0.01418314694116
2.68269579527973E-05	0.63265306122449	0.759773641171697	0.014404673989285
0.037275937203149	0.122448979591837	0.762015430920873	0.013400687788874
0.000517947467923	0.489795918367347	0.759770713535999	0.014362618243142
0.024420530945487	0.959183673469388	0.800854835882255	0.012224806814724
0.00268269579528	0.612244897959184	0.760017259619961	0.014129978845954
1.38949549437314E-06	0.346938775510204	0.759774264224271	0.014407508020267
0.000268269579528	0.346938775510204	0.7597705913297	0.014390398436331
1.38949549437314E-07	0.285714285714286	0.759774285639948	0.014407591232134
0.000193069772888	0.775510204081633	0.759771315623588	0.014382204470401
2.68269579527973E-06	0.163265306122449	0.759774254897417	0.014407503070628
0.51794746792312	0.673469387755102	1.00702423284011	0.003439289511763
0.003727593720315	0.795918367346939	0.760665482457094	0.013933789063109
0.000268269579528	0.469387755102041	0.75977064335095	0.014385302497246
3.72759372031494E-05	0.448979591836735	0.759773562078359	0.014404614572659
1.38949549437314E-06	0.36734693877551	0.759774263445363	0.014407503458004
1.38949549437314E-07	0.183673469387755	0.759774278559245	0.01440759313445
0.372759372031494	0.755102040816326	1.00702423284011	0.003439289511763
0.000719685673001	0.673469387755102	0.759782167273454	0.01432429806993
0.037275937203149	0.26530612244898	0.770429159899653	0.01284304083315
2.2229964825262	0.001	0.810545390892916	0.007906294143738
3.72759372031494E-05	0.326530612244898	0.759773664424041	0.014405344851392
0.00268269579528	0.26530612244898	0.759793960445912	0.014270389458424
0.037275937203149	0.183673469387755	0.764878744667616	0.013127662448095
1.38949549437314E-07	0.469387755102041	0.759774284936347	0.014407587126001
0.037275937203149	0.510204081632653	0.790655456740928	0.012570382642858
0.51794746792312	0.244897959183673	1.00702423284011	0.003439289511763
0.0001	0.653061224489796	0.759772123432202	0.014396430603665
0.000625055192527	0.836734693877551	0.759786117033283	0.014319196674557
2.81176869797423E-05	0.836734693877551	0.759773464129	0.014403606234744
0.0001	0.530612244897959	0.759772309216796	0.014398256316247
0.268269579527972	0.428571428571429	1.00702423284011	0.003439289511763
0.00268269579528	0.387755102040816	0.759850712753983	0.014219919225982
0.000138949549437	0.122448979591837	0.759772732157981	0.014403622785938
2.68269579527973E-05	0.244897959183673	0.759773892700763	0.014406312825121
0.00268269579528	0.551020408163265	0.759963860861807	0.014154162965609
0.000355648030622	0.877551020408163	0.75977404215916	0.014354888565877
1E-06	0.122448979591837	0.759774276341776	0.014407569901232
2.68269579527973E-05	0.36734693877551	0.759773805576364	0.014405784067706
0.005179474679231	0.285714285714286	0.759952759785585	0.014129984897792
0.01	0.26530612244898	0.760459262321824	0.013914457391761
2.68269579527973E-07	0.530612244897959	0.759774281757002	0.014407573513111
0.01	0.387755102040816	0.761332456549665	0.013750954966636
7.19685673001151E-05	0.36734693877551	0.759773043535681	0.014402729968912
0.000517947467923	0.775510204081633	0.75977758660401	0.0143392326085
7.19685673001151E-05	0.163265306122449	0.759773397201868	0.014405058894462
5.17947467923121E-07	0.244897959183673	0.759774280149289	0.014407573682554
1.75751062485479E-07	0.959183673469388	0.759774281788462	0.014407570154377
[truncated: 551 more rows]
