# Supplementary material for: A large-scale machine learning study of sociodemographic factors contributing to COVID-19 severity
Source: Front Big Data. 2023 Mar 24;6:1038283. doi: 10.3389/fdata.2023.1038283 (PMC10080051; doi:10.3389/fdata.2023.1038283)
Supplement: Supplementary file 9 [file Data_Sheet_9.CSV]

max_tree_depth	min_samples_leaf	crossvalidation_MSE	crossvalidation_MSE_standard_deviation
841	1024	1.00737884388276	0.003511431751151
946	1024	1.00737884388276	0.003511431751151
1786	1024	1.00737884388276	0.003511431751151
316	512	0.853825075950727	0.015382556694451
211	512	0.853825075950727	0.015382556694451
946	512	0.853825075950727	0.015382556694451
1	512	0.853825075950727	0.015382556694451
1786	256	0.798924972205526	0.017322029913546
106	256	0.798924972205526	0.017322029913546
1051	256	0.798924972205526	0.017322029913546
211	256	0.798924972205526	0.017322029913546
1261	256	0.798924972205526	0.017322029913546
841	128	0.755004158424115	0.016280635267347
421	128	0.755004158424115	0.016280635267347
1366	128	0.755004158424115	0.016280635267347
631	128	0.755004158424115	0.016280635267347
736	128	0.755004158424115	0.016280635267347
1681	512	0.853825075950727	0.015382556694451
631	512	0.853825075950727	0.015382556694451
1576	64	0.741751186433355	0.016608311323601
1051	512	0.853825075950727	0.015382556694451
841	512	0.853825075950727	0.015382556694451
1576	256	0.798924972205526	0.017322029913546
631	1024	1.00737884388276	0.003511431751151
1576	32	0.732280989805645	0.017003083822475
106	32	0.732280989805645	0.017003083822475
1681	32	0.732280989805645	0.017003083822475
526	32	0.732280989805645	0.017003083822475
1051	32	0.732280989805645	0.017003083822475
1366	32	0.732280989805645	0.017003083822475
1261	32	0.732280989805645	0.017003083822475
211	128	0.755004158424115	0.016280635267347
1891	1024	1.00737884388276	0.003511431751151
316	256	0.798924972205526	0.017322029913546
106	16	0.727351751046407	0.017269876432727
1	4	0.847054728296166	0.013112181577185
1156	64	0.741751186433355	0.016608311323601
1471	512	0.853825075950727	0.015382556694451
1471	16	0.727351751046407	0.017269876432727
211	8	0.727828376579417	0.017663329232035
1261	8	0.727828376579417	0.017663329232035
1681	8	0.727828376579417	0.017663329232035
841	256	0.798924972205526	0.017322029913546
1891	256	0.798924972205526	0.017322029913546
1261	16	0.727351751046407	0.017269876432727
736	256	0.798924972205526	0.017322029913546
316	4	0.732578782752339	0.017767416630191
946	4	0.732578782752339	0.017767416630191
211	4	0.732578782752339	0.017767416630191
1786	4	0.732578782752339	0.017767416630191
1576	4	0.732578782752339	0.017767416630191
1471	4	0.732578782752339	0.017767416630191
736	4	0.732578782752339	0.017767416630191
631	8	0.727828376579417	0.017663329232035
736	512	0.853825075950727	0.015382556694451
1261	1024	1.00737884388276	0.003511431751151
631	4	0.732578782752339	0.017767416630191
1	64	0.847054728296166	0.013112181577185
1156	2	0.736835907396979	0.018765789440433
1891	64	0.741751186433355	0.016608311323601
1576	128	0.755004158424115	0.016280635267347
1366	16	0.727351751046407	0.017269876432727
421	2	0.736835907396979	0.018765789440433
211	1024	1.00737884388276	0.003511431751151
1366	1024	1.00737884388276	0.003511431751151
1366	2	0.736835907396979	0.018765789440433
1	1024	1.00737884388276	0.003511431751151
1261	128	0.755004158424115	0.016280635267347
1891	1	0.742274203500118	0.018558433407943
631	1	0.742274203500118	0.018558433407943
1681	256	0.798924972205526	0.017322029913546
1891	128	0.755004158424115	0.016280635267347
1576	1024	1.00737884388276	0.003511431751151
526	64	0.741751186433355	0.016608311323601
1366	512	0.853825075950727	0.015382556694451
106	2	0.736835907396979	0.018765789440433
211	16	0.727351751046407	0.017269876432727
946	2	0.736835907396979	0.018765789440433
526	1024	1.00737884388276	0.003511431751151
106	128	0.755004158424115	0.016280635267347
1	32	0.847054728296166	0.013112181577185
1261	512	0.853825075950727	0.015382556694451
526	512	0.853825075950727	0.015382556694451
1	1	0.847054728296166	0.013112181577185
946	32	0.732280989805645	0.017003083822475
1156	32	0.732280989805645	0.017003083822475
211	64	0.741751186433355	0.016608311323601
631	2	0.736835907396979	0.018765789440433
1681	128	0.755004158424115	0.016280635267347
1051	8	0.727828376579417	0.017663329232035
1051	128	0.755004158424115	0.016280635267347
1786	64	0.741751186433355	0.016608311323601
316	1024	1.00737884388276	0.003511431751151
421	4	0.732578782752339	0.017767416630191
736	2	0.736835907396979	0.018765789440433
526	128	0.755004158424115	0.016280635267347
316	32	0.732280989805645	0.017003083822475
841	32	0.732280989805645	0.017003083822475
736	32	0.732280989805645	0.017003083822475
1366	1	0.742274203500118	0.018558433407943
316	8	0.727828376579417	0.017663329232035
1	8	0.847054728296166	0.013112181577185
421	512	0.853825075950727	0.015382556694451
1051	2	0.736835907396979	0.018765789440433
1786	512	0.853825075950727	0.015382556694451
211	32	0.732280989805645	0.017003083822475
1051	1024	1.00737884388276	0.003511431751151
1891	4	0.732578782752339	0.017767416630191
526	2	0.736835907396979	0.018765789440433
1681	2	0.736835907396979	0.018765789440433
1	128	0.847054728296166	0.013112181577185
1261	64	0.741751186433355	0.016608311323601
1681	16	0.727351751046407	0.017269876432727
1156	128	0.755004158424115	0.016280635267347
841	64	0.741751186433355	0.016608311323601
1156	8	0.727828376579417	0.017663329232035
736	1	0.742274203500118	0.018558433407943
1891	8	0.727828376579417	0.017663329232035
631	16	0.727351751046407	0.017269876432727
1051	16	0.727351751046407	0.017269876432727
1366	4	0.732578782752339	0.017767416630191
421	1024	1.00737884388276	0.003511431751151
1471	32	0.732280989805645	0.017003083822475
1471	1024	1.00737884388276	0.003511431751151
1786	8	0.727828376579417	0.017663329232035
316	1	0.742274203500118	0.018558433407943
1576	8	0.727828376579417	0.017663329232035
946	64	0.741751186433355	0.016608311323601
1891	512	0.853825075950727	0.015382556694451
736	16	0.727351751046407	0.017269876432727
1051	4	0.732578782752339	0.017767416630191
316	128	0.755004158424115	0.016280635267347
1681	64	0.741751186433355	0.016608311323601
1	16	0.847054728296166	0.013112181577185
631	64	0.741751186433355	0.016608311323601
106	64	0.741751186433355	0.016608311323601
526	1	0.742274203500118	0.018558433407943
1786	128	0.755004158424115	0.016280635267347
1471	256	0.798924972205526	0.017322029913546
1786	16	0.727351751046407	0.017269876432727
1891	16	0.727351751046407	0.017269876432727
1156	1024	1.00737884388276	0.003511431751151
1681	1024	1.00737884388276	0.003511431751151
946	256	0.798924972205526	0.017322029913546
1156	16	0.727351751046407	0.017269876432727
421	32	0.732280989805645	0.017003083822475
1156	4	0.732578782752339	0.017767416630191
1156	512	0.853825075950727	0.015382556694451
1366	8	0.727828376579417	0.017663329232035
736	8	0.727828376579417	0.017663329232035
841	8	0.727828376579417	0.017663329232035
1681	4	0.732578782752339	0.017767416630191
421	256	0.798924972205526	0.017322029913546
421	64	0.741751186433355	0.016608311323601
526	256	0.798924972205526	0.017322029913546
1471	128	0.755004158424115	0.016280635267347
841	4	0.732578782752339	0.017767416630191
211	1	0.742274203500118	0.018558433407943
631	256	0.798924972205526	0.017322029913546
1576	512	0.853825075950727	0.015382556694451
1366	256	0.798924972205526	0.017322029913546
316	64	0.741751186433355	0.016608311323601
106	4	0.732578782752339	0.017767416630191
946	128	0.755004158424115	0.016280635267347
421	1	0.742274203500118	0.018558433407943
1261	4	0.732578782752339	0.017767416630191
841	2	0.736835907396979	0.018765789440433
1051	64	0.741751186433355	0.016608311323601
1891	32	0.732280989805645	0.017003083822475
1261	2	0.736835907396979	0.018765789440433
1786	1	0.742274203500118	0.018558433407943
736	1024	1.00737884388276	0.003511431751151
526	8	0.727828376579417	0.017663329232035
1261	1	0.742274203500118	0.018558433407943
1576	16	0.727351751046407	0.017269876432727
1	256	0.846800133688515	0.013645813207723
316	16	0.727351751046407	0.017269876432727
736	64	0.741751186433355	0.016608311323601
946	16	0.727351751046407	0.017269876432727
1366	64	0.741751186433355	0.016608311323601
1051	1	0.742274203500118	0.018558433407943
841	16	0.727351751046407	0.017269876432727
1156	256	0.798924972205526	0.017322029913546
526	4	0.732578782752339	0.017767416630191
1471	2	0.736835907396979	0.018765789440433
946	8	0.727828376579417	0.017663329232035
1471	1	0.742274203500118	0.018558433407943
1891	2	0.736835907396979	0.018765789440433
421	8	0.727828376579417	0.017663329232035
841	1	0.742274203500118	0.018558433407943
106	512	0.853825075950727	0.015382556694451
1576	2	0.736835907396979	0.018765789440433
106	1	0.742274203500118	0.018558433407943
106	1024	1.00737884388276	0.003511431751151
1786	2	0.736835907396979	0.018765789440433
526	16	0.727351751046407	0.017269876432727
1786	32	0.732280989805645	0.017003083822475
1576	1	0.742274203500118	0.018558433407943
211	2	0.736835907396979	0.018765789440433
1	2	0.847054728296166	0.013112181577185
316	2	0.736835907396979	0.018765789440433
106	8	0.727828376579417	0.017663329232035
1471	64	0.741751186433355	0.016608311323601
421	16	0.727351751046407	0.017269876432727
1471	8	0.727828376579417	0.017663329232035
1156	1	0.742274203500118	0.018558433407943
1681	1	0.742274203500118	0.018558433407943
631	32	0.732280989805645	0.017003083822475
946	1	0.742274203500118	0.018558433407943
