# Supplementary material for: A large-scale machine learning study of sociodemographic factors contributing to COVID-19 severity
Source: Front Big Data. 2023 Mar 24;6:1038283. doi: 10.3389/fdata.2023.1038283 (PMC10080051; doi:10.3389/fdata.2023.1038283)
Supplement: Supplementary file 11 [file Data_Sheet_11.CSV]

learning_rate	number_of_tree_estimators	max_tree_depth	crossvalidation_MSE	crossvalidation_MSE_standard_deviation
0.35	30	5	0.817601903335654	0.003308356971164
0.25	90	1	0.759102714875547	0.002589688412572
0.35	100	1	0.768236344469224	0.002731110775462
0.2	65	3	0.757856356490588	0.002964233331086
0.05	65	3	0.74930039359924	0.002337859520438
0.15	30	8	0.770953485626333	0.002995925797604
0.1	150	1	0.756929813336684	0.002417776050307
0.15	165	1	0.755424076080262	0.002567519599821
0.35	15	64	0.904044024522043	0.003912511171013
0.25	15	2	0.762336212731867	0.002329542914537
0.15	60	1	0.767234849429238	0.002278328545363
0.5	165	1	0.797483782836964	0.002979889258852
0.05	60	6	0.744790693386928	0.002618708646579
0.35	45	3	0.793141964580657	0.003152254828186
0.25	30	4	0.764719837947853	0.003040991313888
0.25	135	3	0.798777929748288	0.003352808319193
0.1	60	2	0.745252767416689	0.002490063450926
0.5	100	32	0.979385774962873	0.004323644837535
0.25	65	8	0.80819383277513	0.003383070628936
0.25	65	3	0.772971843287534	0.00309871324388
0.2	105	5	0.784146619569042	0.003274386552764
0.05	165	3	0.738723464479228	0.002719440705169
0.25	65	4	0.783614899090568	0.003164927497898
0.35	75	256	0.903111895184672	0.003918907808249
0.1	65	1	0.778631579685015	0.002102739734348
0.5	100	7	0.927790256276469	0.003990468438077
0.1	105	3	0.744112204252715	0.002842835269642
0.15	65	1	0.764879573233591	0.002313723965098
0.25	75	256	0.864673852718601	0.00371649220803
0.05	65	8	0.756244193818812	0.00270337880142
0.2	150	1	0.757241741382524	0.002636644277438
0.25	65	16	0.851452076482691	0.003480912247111
0.1	15	32	0.995760911503605	0.003619988408616
0.35	105	5	0.852028288416084	0.003492596440695
0.1	100	7	0.755159493107193	0.002969760468561
0.2	90	128	0.853119751027576	0.003611085267203
0.25	105	4	0.799584270585606	0.003280691905832
0.25	45	3	0.763393083622908	0.003026526376535
0.05	60	256	0.855205637845942	0.003524396540274
0.35	15	1	0.794683689774376	0.002161303042806
0.1	165	6	0.755985654978667	0.002936009757588
0.35	90	32	0.903086017383952	0.003926177570778
0.2	135	8	0.790308850373445	0.003215997350583
0.1	30	64	0.854503994513475	0.003506070375639
0.5	45	5	0.915412990483051	0.003854447596815
0.05	45	6	0.771715419401679	0.002459548678654
0.15	100	4	0.756868649069504	0.00306734304956
0.35	100	8	0.856022882766021	0.003749175936528
0.15	90	32	0.840768646612384	0.003586864158844
0.15	100	64	0.840719909900522	0.003603623535157
0.15	100	1	0.757945999519311	0.002451951810837
0.1	65	64	0.838591525475937	0.00359659672196
0.15	120	128	0.840719984074521	0.003603625821447
0.25	100	5	0.806694923904904	0.003291857312259
0.05	75	128	0.844632930822002	0.003564265653205
0.2	165	8	0.790331837481336	0.003216118753409
0.15	150	32	0.840768521208974	0.00358686748292
0.15	45	4	0.744229849147984	0.002920301372743
0.5	15	256	0.979200598518469	0.004326000250687
0.2	165	5	0.792176574061808	0.00332709429589
0.2	120	7	0.790599606215237	0.003157332844956
0.5	90	5	0.929733719487008	0.003858894238316
0.35	65	8	0.855947397427076	0.003749156482002
0.5	90	128	0.979149377286611	0.004326463522586
0.35	30	8	0.854339750741798	0.003725695774733
0.1	165	4	0.751228806257439	0.003036512464793
0.35	150	2	0.81738659916296	0.00328891419843
0.15	120	7	0.774200045310131	0.003148957491794
0.15	120	32	0.840768505773974	0.003586867181523
0.2	75	64	0.853119687601499	0.003611083675574
0.2	75	1	0.758268664360469	0.002480056089954
0.15	45	8	0.771456879067429	0.00306125892505
0.2	15	256	0.866871726584663	0.003550334240088
0.5	90	6	0.926052689078951	0.004293875281531
0.05	65	5	0.738788557445365	0.002560540889622
0.5	45	256	0.979149377145742	0.004326463521057
0.5	120	4	0.929924212047579	0.00407377791237
0.35	120	8	0.856022879935419	0.003749175949181
0.25	90	6	0.807765855875098	0.003379639521554
0.35	60	32	0.903086016412714	0.003926177554533
0.35	150	4	0.857701981810519	0.003480036310332
0.1	90	1	0.766959097005864	0.002243930327883
0.35	65	32	0.903086017120986	0.003926177566339
0.15	165	4	0.769555737649369	0.00317163221958
0.2	60	3	0.756696515650051	0.002934836484301
0.5	75	16	0.967666425061014	0.004192951411211
0.25	100	128	0.864673859027429	0.003716492301353
0.05	135	6	0.737174389058814	0.002883053670826
0.2	120	8	0.790285432550398	0.003215721233761
0.05	15	64	1.46417445124356	0.00507496631719
0.25	60	7	0.808195358987315	0.00324809000872
0.15	150	5	0.771503873810721	0.003084919391429
0.1	120	16	0.818278514433233	0.003375832835081
0.25	60	1	0.760559399058965	0.002498839241893
0.35	75	1	0.765523299429773	0.002676527877113
0.1	60	1	0.781638013628881	0.002066059117964
0.5	15	5	0.857055111190286	0.003501291756557
0.35	105	32	0.903086017384474	0.003926177570789
0.25	135	8	0.808575273185795	0.003386844332363
0.2	15	8	0.788917614206109	0.003037064674862
0.05	165	1	0.769961446953718	0.002185208664421
0.15	150	2	0.75651531866113	0.002855694152326
0.5	100	3	0.897795112870483	0.003907327646252
0.2	60	6	0.783136447352903	0.003252290222096
0.05	90	6	0.736468047267323	0.002798745622728
0.35	135	1	0.771779400489001	0.002804516201323
0.25	65	128	0.864673828925509	0.003716491752436
0.1	75	32	0.83830201488402	0.003593366183517
0.5	150	7	0.927790256825864	0.00399046850847
0.05	60	1	0.824032118264679	0.001534487215641
0.35	45	4	0.813740520518708	0.003277398269154
0.35	120	16	0.892825175100809	0.003792232903406
0.5	75	64	0.97914937728655	0.004326463522587
0.1	60	64	0.838900318326088	0.003592890174811
0.2	45	2	0.747636301299548	0.002649703236393
0.25	30	5	0.776656994523804	0.003067547460854
0.5	65	8	0.936254614571915	0.004193189269881
0.05	135	32	0.837427523185932	0.003600148653887
0.35	90	1	0.767165729054563	0.002722353325588
0.25	45	128	0.864675533075782	0.00371648026026
0.2	75	4	0.768730225220917	0.003122270623886
0.05	45	5	0.769866216278292	0.002313042260229
0.2	75	2	0.752498351061999	0.002791515190547
0.2	105	7	0.790327298983317	0.003153878341018
0.15	30	64	0.843737751199711	0.003577561656968
0.2	90	6	0.788607844551588	0.003289255183478
0.05	150	5	0.735629045819124	0.002813750312175
0.25	60	4	0.781050301998168	0.003153889506587
0.35	30	64	0.903114469275102	0.003918906842782
0.2	30	4	0.75070795129484	0.002977214178764
0.15	65	5	0.755976433953776	0.00299222026814
0.2	165	4	0.791962866238309	0.003268528035544
0.05	150	256	0.837180434911275	0.00360741467581
0.5	105	6	0.92617940206493	0.004293602897331
0.25	100	6	0.808953774076971	0.003382167676541
0.15	90	16	0.826610628685287	0.003448231054634
0.5	45	2	0.809920311855302	0.003069063369981
0.5	100	5	0.93065322345139	0.003869793527341
0.2	90	7	0.789684823904752	0.003154986735955
0.1	45	2	0.751856319185259	0.002354847709027
0.15	75	256	0.840722615741485	0.003603602268985
0.05	135	64	0.837434154819733	0.003604571983081
0.5	90	2	0.843784936618286	0.00330536829507
0.35	100	16	0.892825175100701	0.003792232903404
0.25	100	3	0.786534228341462	0.003239370665318
0.25	45	6	0.797585136267941	0.003334081309052
0.05	90	16	0.820633087318635	0.003416413990008
0.25	120	1	0.760115769947843	0.002674813596874
0.1	135	8	0.762527522323187	0.002978323497562
0.1	100	6	0.750694259926294	0.002899464207859
0.5	90	4	0.92143366697488	0.004054503696783
0.5	30	5	0.898663255730305	0.003771659124799
0.15	105	128	0.840719935690722	0.003603624572422
0.2	60	4	0.763327026602567	0.003072456371918
0.1	90	8	0.761387451266055	0.002974899650425
0.35	30	128	0.903114469275102	0.003918906842782
0.05	135	16	0.817475732523658	0.003451019822516
0.2	90	256	0.853119751027576	0.003611085267203
0.15	90	128	0.840720079097416	0.00360362214384
0.35	150	3	0.846309592748984	0.003602199974533
0.25	65	1	0.76006913788608	0.002520291905861
0.35	100	128	0.903111895201277	0.003918907808463
0.2	45	16	0.837408957496977	0.003516449476989
0.1	60	3	0.740279819461635	0.002680133893385
0.35	100	2	0.797753852484492	0.003189050882583
0.15	45	2	0.746387728809632	0.002538335316956
0.2	45	6	0.777487723315068	0.003213738634998
0.5	165	256	0.979149377286683	0.004326463522582
0.05	65	7	0.749235158153449	0.002715878160552
0.1	75	16	0.818538916619233	0.003373860773901
0.05	90	64	0.840596313946041	0.003583608098168
0.1	65	4	0.737976116774152	0.00281656151888
0.5	45	1	0.78080459450651	0.002793084036302
0.05	105	32	0.838795325849095	0.003589874325082
0.2	45	256	0.853153064120343	0.003610900854846
0.5	135	16	0.967666425061139	0.004192951411215
0.25	65	64	0.864673828925509	0.003716491752436
0.15	30	2	0.752805976442354	0.002355638180693
0.15	60	5	0.754754763409179	0.002975627724641
0.2	30	32	0.854001510079684	0.003619250512787
0.1	15	6	0.874014405770791	0.002524756010256
0.25	100	1	0.75927292471161	0.002612163810466
0.1	120	256	0.838020382066377	0.003601743351276
0.35	165	7	0.853076462600566	0.003560211184517
0.25	45	32	0.864596942586514	0.003726587878839
0.1	165	7	0.758227792305268	0.002996179776299
0.1	120	1	0.759753057283821	0.002349521392408
0.35	120	256	0.903111895201377	0.003918907808465
0.1	105	2	0.74415692479146	0.002651264241477
0.1	165	16	0.818277171410188	0.003375851836631
0.2	135	256	0.853119762516835	0.003611085738033
0.05	100	6	0.736274070935014	0.002825950041302
0.1	150	32	0.838062128952021	0.003595327977688
0.2	150	64	0.853119762552078	0.003611085738182
0.25	120	64	0.864673859110658	0.003716492302818
0.1	65	256	0.838591525475937	0.00359659672196
0.15	135	64	0.840719996317452	0.003603626067853
0.25	60	2	0.758182272726355	0.002834025054505
0.15	45	256	0.841130220744628	0.003600778995781
0.15	105	32	0.840768456675865	0.003586865909383
0.35	30	1	0.769321042520795	0.00245943466084
0.25	135	64	0.864673859113292	0.003716492302863
0.05	120	256	0.837899508401657	0.003600320266869
0.15	90	5	0.761809001707607	0.003057604382367
0.1	60	256	0.838900318326088	0.003592890174811
0.15	15	6	0.777825632108959	0.002637958805288
0.1	30	3	0.754396074722995	0.002306803586402
0.15	60	6	0.761508400689096	0.003098325118092
0.5	135	3	0.916373013573905	0.003940313434802
0.05	75	3	0.743259204214562	0.00242844155551
0.1	45	5	0.73887331012064	0.002778576359899
0.05	120	128	0.837899508401657	0.003600320266869
0.35	65	64	0.903111894935095	0.003918907804293
0.2	120	256	0.853119762231441	0.003611085733593
0.1	120	7	0.756222154197796	0.002980086883418
0.35	75	2	0.786513885857507	0.003060992359956
0.5	135	6	0.926248779479504	0.00429720054214
0.05	135	7	0.743318004726183	0.002911581325625
0.1	105	5	0.74597534431328	0.002957924323773
0.15	30	5	0.746688250904803	0.002824500619244
0.25	15	4	0.755161991167606	0.002791096380907
0.1	150	3	0.748872279824036	0.002941009122308
0.05	75	6	0.738148284140505	0.002735788987143
0.5	75	32	0.979385774962789	0.004323644837533
0.2	65	2	0.75083460745621	0.002766977544765
0.15	90	256	0.840720079097416	0.00360362214384
0.35	90	4	0.843562909815033	0.003453056889548
0.05	15	4	1.34125046446287	0.004118477076242
0.1	45	4	0.73658206718109	0.002712324878925
0.2	90	16	0.837368548792901	0.003516540911754
0.35	135	128	0.903111895201416	0.003918907808465
0.5	75	1	0.784750094999846	0.002868869610798
0.35	150	5	0.855163296703365	0.003500518475212
0.05	100	64	0.83923507702886	0.00359125319035
0.15	15	7	0.788333617887269	0.0027273892449
0.05	30	8	0.897634823968535	0.002718971759547
0.1	120	64	0.838020382066377	0.003601743351276
0.1	60	4	0.737464811156487	0.002789621066986
0.25	135	7	0.810613791136107	0.003266066990938
0.15	60	4	0.747379935091474	0.002989153009055
0.1	120	4	0.745470887932247	0.002966697243306
0.05	105	4	0.732858389430358	0.00275536577412
0.15	150	6	0.772179027118972	0.003153841466025
0.35	15	7	0.833725808434654	0.003442695258338
0.2	60	8	0.789121188609826	0.003219371921844
0.05	65	128	0.850386198099118	0.003536551801656
0.5	15	16	0.967734959602813	0.004194397327954
0.1	120	5	0.748395338978068	0.002980471260983
0.35	30	7	0.846085750079632	0.003512020432863
0.2	150	5	0.790722620487729	0.003325785080904
0.25	75	3	0.777292472442872	0.003149951353458
0.2	90	1	0.75712562629589	0.002531766721976
0.25	165	7	0.810680157106138	0.003266774776201
0.25	30	256	0.864813260086593	0.003715680901184
0.2	100	128	0.853119759037279	0.003611085634046
0.25	90	2	0.767227495355526	0.002890873588378
0.05	15	256	1.46417445124356	0.00507496631719
0.15	15	256	0.884188382348034	0.003484253718365
0.5	30	4	0.862238878452841	0.003666113817465
0.5	30	1	0.780259652969161	0.002665952697716
0.2	65	8	0.789325757889415	0.003217434589341
0.05	105	6	0.736373271638971	0.002836229283406
0.1	135	32	0.838062404521028	0.003595326023661
0.2	30	3	0.74713918897839	0.002752154087005
0.35	60	5	0.840656940728573	0.003450910887441
0.2	45	3	0.751376815869896	0.00286566312631
0.1	15	2	0.909803813162769	0.002049857132098
0.15	100	2	0.750333159853308	0.002750456745233
0.15	90	7	0.772653686126963	0.003148891567953
0.5	135	1	0.793826973644937	0.002945500376056
0.25	60	32	0.86459526268624	0.003726597634741
0.25	15	7	0.790823439649203	0.003029349105854
0.35	60	7	0.852345236195707	0.003557788332648
0.35	45	64	0.903111867363473	0.00391890742139
0.35	165	8	0.856022879916637	0.003749175948618
0.2	105	3	0.770079662458748	0.003113132377146
0.5	120	5	0.931406012774606	0.003868018685614
0.05	120	7	0.743040834009102	0.002898600853637
0.05	30	64	1.00510708343434	0.003688951788688
0.1	135	1	0.758121764174706	0.002385861127687
0.35	135	64	0.903111895201416	0.003918907808465
0.5	150	256	0.97914937728668	0.004326463522582
0.15	30	128	0.843737751199711	0.003577561656968
0.2	165	32	0.853331073882502	0.003624034927755
0.1	75	7	0.753394384621302	0.002964335777789
0.25	165	128	0.864673859114	0.003716492302879
0.5	60	5	0.924662360821046	0.003870224872471
0.1	65	7	0.752752737145544	0.002957880119621
0.35	75	16	0.892825175084971	0.003792232903176
0.25	90	3	0.782657559370784	0.003229576100997
0.05	60	5	0.74226413285612	0.002514166718111
0.1	150	8	0.762833757504532	0.002979024546224
0.35	165	6	0.855463614616284	0.003720859729596
0.2	150	128	0.853119762552078	0.003611085738182
0.15	15	5	0.772114837306586	0.002447331222787
0.15	100	32	0.84076843056141	0.003586864906208
0.1	100	64	0.838032824194175	0.003601668124504
0.1	135	64	0.838019132483272	0.003601753519379
0.05	135	128	0.837434154819733	0.003604571983081
0.5	135	5	0.931647264482932	0.003870894618057
0.1	75	4	0.739367607340034	0.002858150367987
0.1	135	5	0.750658082636471	0.00298852935014
0.15	105	1	0.757442819484847	0.002468083346676
0.1	75	64	0.838254346047094	0.003600247951377
0.05	90	1	0.795841947593723	0.00186013329048
0.2	100	8	0.790162587696453	0.003213726549676
0.2	135	7	0.790812063784	0.00316342888562
0.15	30	1	0.795495841434678	0.001932852667029
0.35	105	7	0.852982393433123	0.003560047095072
0.5	60	256	0.979149377286044	0.004326463522588
0.1	135	128	0.838019132483272	0.003601753519379
0.5	120	2	0.862786082415039	0.00345266697919
0.5	65	32	0.979385774962645	0.004323644837532
0.15	100	7	0.773433074483882	0.003150436564171
0.5	120	128	0.979149377286665	0.004326463522583
0.5	30	3	0.825679729276074	0.003622987174048
0.35	100	5	0.851405818343743	0.003494983568313
0.05	135	1	0.777308014009355	0.00210190892084
0.5	150	64	0.97914937728668	0.004326463522582
0.5	60	64	0.979149377286044	0.004326463522588
0.2	45	64	0.853153064120343	0.003610900854846
0.2	105	32	0.853331071711411	0.003624034891064
0.5	100	1	0.788895436484997	0.002933158621587
0.2	75	256	0.853119687601499	0.003611083675574
0.05	90	32	0.840580870666743	0.003573924514455
0.2	100	5	0.782932027047896	0.003262511683051
0.25	135	2	0.778123776652645	0.003013752165107
0.15	120	8	0.77467637164057	0.003080702557821
0.2	30	256	0.853817860014315	0.003608115594236
0.25	100	32	0.864595321379439	0.003726598895323
0.5	90	8	0.936255855740712	0.004193214335089
0.1	60	8	0.760342159706642	0.002943294899203
0.2	60	256	0.853120549641825	0.003611078101173
0.35	150	64	0.903111895201423	0.003918907808465
0.2	120	6	0.791021285867764	0.003301954372219
0.05	15	3	1.35620939947164	0.004124751094891
0.1	150	128	0.838018862327278	0.003601755323836
0.1	120	128	0.838020382066377	0.003601743351276
0.5	105	1	0.789746646803159	0.002941827154773
0.05	15	7	1.35018412371016	0.004267567789104
0.15	75	16	0.826612936441685	0.003448212664848
0.2	60	16	0.837369403931273	0.003516536126608
0.25	150	2	0.781676356014861	0.003039283052895
0.25	45	7	0.805429752742751	0.003206159679064
0.5	90	7	0.92778713349078	0.00399070791368
0.25	90	64	0.86467385854476	0.003716492295201
0.25	100	8	0.808551599477564	0.00338724009482
0.1	165	3	0.750817792519228	0.002967406364504
0.15	65	16	0.826623756034453	0.003448080186325
0.05	90	4	0.733401544351658	0.002693203890421
0.2	165	3	0.785650294367124	0.003193481688036
0.35	150	7	0.853076462615629	0.003560211171843
0.05	60	16	0.835391010879932	0.003320529462663
0.35	65	5	0.842985710787949	0.003456187905364
0.15	90	8	0.774066197556241	0.003073894661767
0.2	65	16	0.837368744032297	0.003516537224233
0.1	100	1	0.763775671111397	0.00228906990511
0.5	100	2	0.85104276487065	0.003357873681131
0.25	60	16	0.851452051283512	0.003480911649046
0.5	65	4	0.906878822081344	0.004015593365559
0.25	135	4	0.807319720968024	0.003331379037343
0.5	135	128	0.979149377286675	0.004326463522582
0.25	45	256	0.864675533075782	0.00371648026026
0.15	120	64	0.840719984074521	0.003603625821447
0.1	30	1	0.822502098492873	0.001564671466185
0.05	60	64	0.855205637845942	0.003524396540274
0.35	165	64	0.903111895201429	0.003918907808465
0.25	165	8	0.808575242675868	0.00338684355204
0.25	105	8	0.808561578915606	0.00338670279062
0.25	105	6	0.809348740961712	0.003379904936123
0.25	15	3	0.753609727617625	0.002625134135277
0.25	165	64	0.864673859114	0.003716492302879
0.35	150	16	0.892825175100844	0.003792232903407
0.25	165	256	0.864673859114	0.003716492302879
0.15	30	4	0.742172359625914	0.002761497553324
0.2	90	32	0.853331060228232	0.003624034680374
0.5	60	3	0.865721790239512	0.003737306177942
0.05	45	2	0.806910085008171	0.001839013091056
0.2	120	3	0.773916493958081	0.003145974787828
0.35	15	128	0.904044024522043	0.003912511171013
0.5	105	16	0.967666425061123	0.004192951411214
0.5	120	32	0.979385774962904	0.004323644837536
0.05	15	6	1.34166709082153	0.004171824601632
0.05	30	1	0.983452575891738	0.001976520585194
0.1	90	256	0.838063779355473	0.003601418798784
0.35	45	6	0.847546491743011	0.003654059751467
0.2	30	8	0.786112661173793	0.003172212045025
0.25	135	1	0.760871200403297	0.002686738425598
0.35	135	3	0.842441330926839	0.003555729538794
0.5	100	64	0.979149377286631	0.004326463522585
0.25	90	128	0.86467385854476	0.003716492295201
0.15	75	7	0.771277904537004	0.003145746667441
0.5	75	3	0.879576349733966	0.003788797263363
0.2	105	4	0.778626844842274	0.003194636524005
0.15	75	64	0.840722615741485	0.003603602268985
0.2	75	128	0.853119687601499	0.003611083675574
0.05	45	4	0.773754369602454	0.002257613217006
0.5	165	32	0.979385774962944	0.004323644837537
0.1	105	8	0.761886090459915	0.002978184471313
0.2	100	256	0.853119759037279	0.003611085634046
0.15	30	256	0.843737751199711	0.003577561656968
0.5	60	2	0.822458024216808	0.003128443761287
0.15	15	16	0.869898655460327	0.003328940495568
0.2	15	7	0.780154797213945	0.002884614320287
0.05	75	8	0.752370327308973	0.002757556441422
0.1	90	3	0.742451172679234	0.002797654841922
0.2	120	64	0.853119762231441	0.003611085733593
0.25	100	64	0.864673859027429	0.003716492301353
0.05	165	256	0.837039974395879	0.003608618194087
0.1	30	2	0.772297147587356	0.002041156374587
0.5	135	8	0.936255855739411	0.004193214335218
0.5	165	7	0.927790256825853	0.003990468508471
0.5	105	4	0.926535876291509	0.004040644559714
0.2	30	16	0.838101793931879	0.003513084294876
0.5	105	256	0.97914937728664	0.004326463522585
0.1	150	7	0.757694839222112	0.002989955008639
0.1	45	32	0.841319092496264	0.003566252036673
0.05	150	2	0.743540005193304	0.002527167113035
0.2	105	64	0.853119760462548	0.003611085691913
0.1	75	8	0.760869497363163	0.002960792265539
0.35	120	3	0.836933775763285	0.00350288491223
0.05	75	2	0.760249302287442	0.002178652064519
0.2	90	4	0.774560379201479	0.003142415816334
0.05	105	7	0.742821190810118	0.002880612918643
0.2	150	2	0.76642677112024	0.002964343993189
0.2	100	2	0.757520508617282	0.00286475243226
0.2	75	32	0.85333099658303	0.003624033102575
0.35	105	1	0.7686614108167	0.002757015608808
0.2	105	8	0.790201068150006	0.003215624301559
0.5	65	1	0.783302906250983	0.002862108479318
0.35	65	2	0.781811460771715	0.00301147253196
0.05	105	3	0.73828956579614	0.002582303191346
0.05	15	32	1.46419073740658	0.00507574842985
0.1	65	8	0.76057859068475	0.002951770055259
0.15	75	6	0.76483564207834	0.00310567378296
0.15	75	8	0.773559516903961	0.003077300820054
0.35	165	16	0.892825175100847	0.003792232903407
0.25	165	1	0.762075899764747	0.00275408420175
0.35	15	6	0.815551272237675	0.003449491590397
0.15	135	32	0.840768518286302	0.003586867430183
0.15	75	3	0.749175080440765	0.00287712032663
0.15	135	128	0.840719996317452	0.003603626067853
0.15	75	2	0.747310850596714	0.002676959601898
0.15	45	7	0.766708766876251	0.003090849125281
0.2	30	6	0.771322024306316	0.003179333847164
0.1	135	4	0.747235150554707	0.002987340779627
0.15	165	256	0.840719999895554	0.003603626132261
0.15	30	7	0.764145879448815	0.003012566927584
0.25	135	6	0.810548119494096	0.003390941405668
0.35	135	4	0.855343414244915	0.003466064927781
0.05	165	8	0.750021965573676	0.002857937497414
0.5	165	5	0.931785231614167	0.003867875031151
0.5	150	16	0.967666425061142	0.004192951411215
0.1	135	256	0.838019132483272	0.003601753519379
0.1	105	1	0.762528699644312	0.002303820264079
0.2	100	1	0.756568133693813	0.002556384184913
0.1	105	16	0.818284296547161	0.003375756548817
0.2	15	4	0.751692300905282	0.002620730382706
0.25	60	6	0.803246630908159	0.003357669080007
0.15	105	6	0.769139898751866	0.003136587261499
0.05	65	4	0.740063716296922	0.002510478386776
0.35	65	4	0.830230580382626	0.00337344694747
0.5	30	64	0.979149352845479	0.004326463252459
0.5	65	7	0.927715448974926	0.003990118780411
0.35	15	256	0.904044024522043	0.003912511171013
0.15	150	256	0.840719999191299	0.003603626120364
0.05	135	8	0.749625386488275	0.002844107300645
0.25	45	16	0.851453609508602	0.003480926381282
0.1	165	1	0.756070527732655	0.002449906635192
0.15	120	4	0.760892721701968	0.003124611792893
0.05	100	32	0.839244505229004	0.003585773166984
0.2	15	1	0.818306809823452	0.001656434500893
0.5	150	3	0.92222106093333	0.004014565376915
0.2	75	7	0.788852678728928	0.003153645549375
0.1	30	128	0.854503994513475	0.003506070375639
0.1	100	2	0.744041908012991	0.00264199333575
0.05	75	7	0.745573608876729	0.002785270214483
0.5	60	8	0.936254883881311	0.004193131861047
0.1	60	5	0.740157927033502	0.002881661226042
0.15	105	8	0.774490174471429	0.003077902229683
0.1	165	8	0.762964011491714	0.002983020580178
0.15	30	16	0.829582962049469	0.003420545585045
0.2	60	7	0.787191042643309	0.003141142667417
0.25	135	256	0.864673859113292	0.003716492302863
0.25	30	128	0.864813260086593	0.003715680901184
0.5	75	128	0.97914937728655	0.004326463522587
0.2	90	5	0.78074060219884	0.003255941618158
0.15	165	8	0.774851183892618	0.003081580861601
0.2	30	7	0.780754853150933	0.003071369697493
0.2	135	32	0.853331073845091	0.003624034927275
0.05	90	2	0.752880523468177	0.002309712944889
0.35	75	3	0.814180470870458	0.003317595093915
0.35	150	6	0.855406814680094	0.003720160446232
0.1	165	5	0.753943810487329	0.003017366918809
0.1	75	6	0.747663146757744	0.0028837726152
0.15	135	4	0.763835334425314	0.003140215607953
0.1	90	32	0.83810751310776	0.003594977037804
0.1	165	32	0.838062196778636	0.003595330296209
0.05	100	4	0.732977468104669	0.002737574856629
0.1	60	6	0.745934232518735	0.00285783899553
0.35	90	256	0.903111895200764	0.00391890780845
0.1	75	5	0.742159669128644	0.002926358417388
0.5	30	8	0.935648395261054	0.004194339848165
0.15	165	6	0.772702715118668	0.003157658434664
0.35	60	6	0.851739500435796	0.00367525163141
0.35	90	16	0.892825175100342	0.003792232903397
0.15	135	8	0.774757334507942	0.00308180734608
0.5	165	16	0.967666425061145	0.004192951411215
0.2	45	32	0.853363607524131	0.00362387525026
0.35	75	64	0.903111895184672	0.003918907808249
0.25	120	4	0.803084908299978	0.003310940249884
0.35	90	64	0.903111895200764	0.00391890780845
0.5	120	16	0.967666425061134	0.004192951411214
0.15	60	7	0.768840576293831	0.003120373230687
0.1	65	3	0.740573304243534	0.002693347556643
0.2	45	1	0.766805258393594	0.00230035930403
0.05	75	256	0.844632930822002	0.003564265653205
0.15	150	64	0.840719999191299	0.003603626120364
0.15	150	3	0.763755276251825	0.003036785159236
0.35	75	128	0.903111895184672	0.003918907808249
0.05	65	16	0.83060133580664	0.003340210240915
0.25	165	32	0.864595321469927	0.003726598896781
0.15	60	64	0.840757521468446	0.003603372618174
0.15	15	2	0.800584488806661	0.001864915920522
0.2	165	64	0.853119762555806	0.003611085738198
0.5	90	32	0.979385774962852	0.004323644837535
0.35	100	64	0.903111895201277	0.003918907808463
0.25	150	7	0.810647864673942	0.00326697576228
0.05	120	4	0.733072042153978	0.002799997863127
0.35	120	5	0.853492714920508	0.003491044449384
0.35	165	2	0.821888567985032	0.003360066004996
0.2	45	7	0.784382116239941	0.003122482760823
0.5	75	4	0.913649039548167	0.004033993923241
0.15	135	1	0.755739008168346	0.00252006167418
0.35	60	1	0.76475338425454	0.002641142775891
0.2	45	4	0.757744013380407	0.003033153965416
0.15	45	5	0.750446047020371	0.00292902681967
0.35	60	64	0.903111894248904	0.003918907794056
0.1	30	4	0.745261391392795	0.002467520502546
0.1	120	6	0.752689519353341	0.002925544224713
0.05	150	6	0.737737456879322	0.002902714371238
0.5	165	3	0.926894257027748	0.00402722115274
0.1	15	16	0.978753374651453	0.003373689996357
0.05	150	3	0.738295570298144	0.002699306872192
0.05	45	8	0.787607059985027	0.002578808765252
0.5	165	4	0.935395379312538	0.004114130105455
0.35	165	4	0.859652597663401	0.003493182015991
0.25	120	32	0.864595321467326	0.003726598896731
0.35	135	32	0.903086017384677	0.003926177570794
0.25	75	6	0.806114798816296	0.003371339635407
0.15	100	5	0.764029959219141	0.003061487223657
0.05	60	3	0.754437387342936	0.002275905058385
0.15	60	128	0.840757521468446	0.003603372618174
0.2	120	1	0.756459370181456	0.002591798581239
0.35	60	16	0.892825174232822	0.003792232890035
0.05	90	7	0.743584714414768	0.002845392661363
0.25	75	5	0.80041563547031	0.003256976228167
0.05	30	128	1.00510708343434	0.003688951788688
0.35	65	128	0.903111894935095	0.003918907804293
0.25	100	4	0.798313332294726	0.003275565609502
0.35	60	4	0.826477808117712	0.003362147997034
0.1	75	2	0.743679204349667	0.002560174571488
0.05	105	1	0.787962446141017	0.0019604694223
0.05	30	256	1.00510708343434	0.003688951788688
0.25	15	1	0.803252534802726	0.001897443054299
0.15	60	256	0.840757521468446	0.003603372618174
0.35	100	32	0.90308601738439	0.003926177570788
0.15	165	64	0.840719999895554	0.003603626132261
0.35	30	4	0.796808170287236	0.003187692286841
0.05	75	16	0.824717545182388	0.003376722672105
0.15	120	2	0.752919391644077	0.002808677548472
0.35	45	2	0.772151175384127	0.00294052751098
0.25	120	6	0.809962310259136	0.003381863626751
0.1	150	4	0.74909026048515	0.003008290593012
0.25	150	8	0.80857524375465	0.003386843576726
0.05	105	5	0.733933481147302	0.002734942986685
0.15	105	256	0.840719935690722	0.003603624572422
0.35	30	32	0.903088465245222	0.003926158236588
0.1	15	1	0.974006132881644	0.001923258525531
0.25	75	7	0.809409857838844	0.003259388628683
0.1	15	4	0.874258403342133	0.002318674852523
0.15	120	256	0.840719984074521	0.003603625821447
0.25	135	16	0.851452104441473	0.00348091275591
0.5	135	7	0.927790256825904	0.003990468508471
0.35	135	5	0.854581852619024	0.003488678601591
0.25	90	16	0.851452103928939	0.003480912746958
0.25	60	256	0.864673800377959	0.003716491091927
0.5	60	6	0.924609186564221	0.004292885000156
0.35	165	3	0.85070103297928	0.00363525504038
0.5	30	7	0.924429815840059	0.0039517563248
0.1	150	5	0.752311521287221	0.002990925197406
0.1	105	256	0.838026462461284	0.003601693667703
0.15	65	4	0.748466376570738	0.003008625712461
0.05	75	1	0.806751608177642	0.00171940010144
0.05	100	2	0.749423987534731	0.002367847311716
0.2	65	128	0.853119960374394	0.0036110817368
0.25	60	3	0.770869746748544	0.003082890262658
0.2	165	6	0.792810672188781	0.003306131826035
0.35	60	3	0.8033082373095	0.003263071329148
0.35	150	128	0.903111895201423	0.003918907808465
0.35	65	16	0.892825174853083	0.003792232899563
0.05	165	64	0.837039974395879	0.003608618194087
0.2	90	3	0.765719499821462	0.003072021366145
0.35	75	7	0.852694535278476	0.003558507563879
0.5	75	5	0.927804344571176	0.00387235863404
0.25	45	64	0.864675533075782	0.00371648026026
0.15	165	5	0.773047260487024	0.003092933435
0.15	165	2	0.75854729917531	0.002892262179618
0.5	100	256	0.979149377286631	0.004326463522585
0.1	100	5	0.745399372857677	0.002959352093521
0.15	100	128	0.840719909900522	0.003603623535157
0.25	75	128	0.864673852718601	0.00371649220803
0.15	15	1	0.854724938037673	0.001443711041384
0.35	60	2	0.779540457084739	0.003015830064025
0.25	65	32	0.864595291511598	0.003726598335411
0.5	105	8	0.936255855739314	0.004193214335217
0.05	90	3	0.739386627159455	0.002522976036727
0.1	15	256	0.995667795535087	0.003624625603106
0.15	15	32	0.884235640400639	0.003474314400235
0.35	75	5	0.84643275077965	0.003478347724454
0.1	90	128	0.838063779355473	0.003601418798784
0.15	165	7	0.775123740485133	0.003157018033409
0.15	90	1	0.758879495696588	0.002415790519803
0.15	105	7	0.77366028899059	0.003152580705057
0.05	90	5	0.733693281280183	0.002701763987096
0.5	30	256	0.979149352845479	0.004326463252459
0.15	45	32	0.841166848181492	0.003582878664406
0.35	15	8	0.84541779809401	0.003680060337068
0.35	165	256	0.903111895201429	0.003918907808465
0.2	90	64	0.853119751027576	0.003611085267203
0.2	105	128	0.853119760462548	0.003611085691913
0.25	30	7	0.800172835386945	0.003201239578853
0.35	120	32	0.90308601738461	0.003926177570792
0.15	105	16	0.826610460339479	0.003448233108564
0.2	150	3	0.78187300695052	0.003179509088159
0.25	65	5	0.797483131485042	0.003217428027376
0.2	30	128	0.853817860014315	0.003608115594236
0.35	90	128	0.903111895200764	0.00391890780845
0.35	90	3	0.822953154905426	0.003399448638004
0.25	90	7	0.81003231885903	0.003257305971198
0.1	15	5	0.870508381234517	0.002414605332863
0.15	90	6	0.767078419695386	0.0031261421247
0.2	165	16	0.837368560213266	0.003516541108344
0.25	100	2	0.769566220250766	0.002914463309621
0.2	75	5	0.77659775664084	0.00323921699452
0.35	15	3	0.764908900940291	0.00283715208447
0.05	120	2	0.745643213695514	0.002444572067253
0.5	45	4	0.886276680192498	0.003846362487677
0.15	105	4	0.757797266142544	0.003084641785244
0.15	120	3	0.758248671481477	0.002982361223633
0.2	165	256	0.853119762555806	0.003611085738198
0.2	65	32	0.853331270245273	0.003624031208212
0.25	120	256	0.864673859110658	0.003716492302818
0.2	120	5	0.786875252214782	0.00329665512413
0.5	135	4	0.932629407424794	0.004083047512333
0.2	60	2	0.749856562434916	0.00273687231652
0.2	15	128	0.866871726584663	0.003550334240088
0.15	45	3	0.743720752824284	0.002749189003892
0.5	15	32	0.979456656286325	0.004323465893406
0.35	105	2	0.799942386953122	0.003192270432716
0.05	65	64	0.850386198099118	0.003536551801656
0.1	135	7	0.757026267594458	0.002984413381212
0.35	15	4	0.775773223976413	0.002980333828293
0.1	165	128	0.838018931912941	0.003601757722016
0.05	135	4	0.733495681421769	0.002831177302385
0.25	105	2	0.770565166646737	0.002932797800697
0.2	60	128	0.853120549641825	0.003611078101173
0.2	105	6	0.790105496467868	0.00330039597588
0.25	15	64	0.869965099778892	0.003688753205817
0.25	45	2	0.754271116718867	0.002749005759929
0.05	120	5	0.734354037904218	0.002761266517417
0.05	100	7	0.742937777813151	0.002869476917727
0.5	60	1	0.7819407309366	0.002858901698915
0.5	65	128	0.979149377286398	0.004326463522588
0.25	30	8	0.805104530100807	0.003334496014397
0.2	150	8	0.790328271010064	0.003216014269058
0.35	100	6	0.854797675742828	0.003716253940059
0.35	100	3	0.828237243444312	0.003415787926831
0.35	65	3	0.806779452167174	0.00328968105226
0.5	75	256	0.97914937728655	0.004326463522587
0.05	15	8	1.36262931050001	0.00434324559427
0.25	105	16	0.851452104403365	0.003480912755211
0.15	60	32	0.840806866320396	0.003586524161434
0.1	75	1	0.773127104152371	0.00216637984824
0.1	30	7	0.759037955201807	0.002727619924365
0.05	15	1	1.43567789248699	0.004375278016346
0.35	120	1	0.770323231638533	0.002790801028223
0.5	45	6	0.922352035815509	0.00426513977037
0.35	45	5	0.831405308365608	0.003391615642829
0.25	15	256	0.869965099778892	0.003688753205817
0.15	15	128	0.884188382348034	0.003484253718365
0.05	165	32	0.837042578538142	0.00360374605478
0.25	90	8	0.808507623165466	0.003387519748338
0.05	65	32	0.850434325993608	0.003530047858979
0.1	100	8	0.761835297300672	0.002978902501819
0.15	105	2	0.751002882237767	0.002763584317867
0.1	90	4	0.741700077051564	0.002901002698197
0.2	100	32	0.853331070044046	0.003624034861986
0.35	150	32	0.903086017384701	0.003926177570794
0.15	75	128	0.840722615741485	0.003603602268985
0.35	120	2	0.805913382002921	0.003216869436238
0.35	30	2	0.763737658994342	0.002864204679126
0.15	90	4	0.754415468018996	0.003052175754438
0.35	100	4	0.847270578367758	0.003429465838222
0.5	65	3	0.870400332048135	0.003711287054108
0.25	150	256	0.864673859113781	0.003716492302875
0.25	120	16	0.851452104439077	0.00348091275587
0.35	135	6	0.855359918686836	0.003717633743947
0.1	90	2	0.74363704209772	0.002620195976114
0.1	60	7	0.752585249417563	0.002951269011044
0.2	65	6	0.784249803949659	0.00326863638602
0.15	120	6	0.770492390227287	0.00316011047092
0.15	135	7	0.774594555199846	0.003155098476873
0.25	75	1	0.759163009361831	0.002561587702638
0.15	30	32	0.843781011312569	0.003563383577714
0.15	100	8	0.774366568906898	0.003076520135737
0.05	15	128	1.46417445124356	0.00507496631719
0.05	90	8	0.750133654984105	0.002796447648475
0.1	65	128	0.838591525475937	0.00359659672196
0.05	30	32	1.00501418049733	0.003692021550395
0.25	165	2	0.786050226283211	0.003083174098735
0.5	75	6	0.925710147442169	0.004297695754617
0.1	90	5	0.74390146211501	0.002948605042321
0.5	105	5	0.930842327485041	0.003862367934582
0.5	75	7	0.927751530147397	0.003990256465249
0.15	30	3	0.743477238327149	0.002592248596383
0.35	135	8	0.856022879917259	0.003749175948654
0.15	30	6	0.754547173575508	0.002957990732988
0.25	100	7	0.810270532266277	0.003258862530625
0.35	120	6	0.855209552682816	0.003716867475562
0.05	120	16	0.817924566110554	0.003446407441147
0.35	30	16	0.892827217908009	0.003792212303147
0.5	150	2	0.876667226003673	0.00350819680073
0.1	45	1	0.79528174045404	0.001893035930367
0.35	120	128	0.903111895201377	0.003918907808465
0.05	100	1	0.790369861236665	0.001932714736678
0.15	105	3	0.754995771377534	0.002956253521003
0.15	65	7	0.769735246245624	0.003126806315155
0.05	75	5	0.735067992688241	0.002635026236547
0.35	165	32	0.903086017384722	0.003926177570795
0.25	75	32	0.864595315051317	0.003726598796037
0.05	105	2	0.748198791305998	0.002394752949788
0.25	105	3	0.788319590186588	0.003264196675657
0.1	15	128	0.995667795535087	0.003624625603106
0.15	45	128	0.841130220744628	0.003600778995781
0.05	165	4	0.734723049310371	0.002873010387309
0.15	100	6	0.76847102884045	0.003136889624154
0.5	120	6	0.926238998477127	0.00429679614686
0.2	45	5	0.766097864215473	0.003182600069319
0.5	165	8	0.936255855739414	0.004193214335218
0.25	15	32	0.869956626770229	0.003698131949992
0.2	15	6	0.768143363218893	0.002936840438729
0.35	15	2	0.758990509908593	0.002636206410262
0.05	150	7	0.743843115560844	0.002926837769138
0.25	65	6	0.804236853188663	0.003373023473336
0.2	60	1	0.760810239882995	0.002406761559436
0.25	60	8	0.808016774926446	0.003382793182315
0.1	60	32	0.838945506048798	0.003586443223607
0.15	65	6	0.762643598314205	0.003111460610594
0.05	105	256	0.838784935995474	0.003594075063883
0.35	45	16	0.892825149851369	0.003792232516591
0.15	90	64	0.840720079097416	0.00360362214384
0.05	135	2	0.744202000316712	0.002489797699787
0.05	105	64	0.838784935995474	0.003594075063883
0.2	15	16	0.850840320609272	0.003439388154919
0.25	30	2	0.751519656308961	0.002624851145622
0.25	165	16	0.851452104442044	0.00348091275592
0.05	135	3	0.738118185014027	0.0026647115603
0.5	45	16	0.967666424938264	0.004192951409672
0.1	135	3	0.747206892226962	0.002905544421243
0.5	15	64	0.979200598518469	0.004326000250687
0.15	45	16	0.827033623366066	0.003445019099386
0.05	165	16	0.81706484619555	0.003454334928868
0.25	90	5	0.804561939367084	0.003286664735744
0.1	100	128	0.838032824194175	0.003601668124504
0.25	105	5	0.807552466646592	0.003288402659884
0.15	90	2	0.749004323748493	0.002728722251169
0.25	105	1	0.759147701202951	0.00262560006405
0.1	135	2	0.745886614060064	0.002720531761719
0.05	45	3	0.786378597677979	0.002078724931287
0.1	135	16	0.818277365406036	0.003375846702621
0.1	100	256	0.838032824194175	0.003601668124504
0.35	100	7	0.852945079787387	0.003559450868691
0.1	150	16	0.818277115876571	0.00337584946591
0.2	30	64	0.853817860014315	0.003608115594236
0.1	75	3	0.741191491945507	0.002749387178841
0.1	65	2	0.744452604578795	0.002507043017162
0.25	45	5	0.787499882924476	0.00317003128038
0.05	60	7	0.752543210575509	0.002675660875089
0.1	45	16	0.82160936916912	0.003344161665382
0.2	120	128	0.853119762231441	0.003611085733593
0.5	90	16	0.967666425061092	0.004192951411213
0.2	15	32	0.866923807541795	0.003564917134038
0.15	150	1	0.755451792120755	0.00254633320585
0.5	120	256	0.979149377286665	0.004326463522583
0.25	165	6	0.811119454493802	0.003397239413246
0.15	165	3	0.766670177358467	0.0030576106164
0.5	150	1	0.795647921043504	0.002966435373273
0.05	30	7	0.888033073006137	0.002620360074662
0.2	100	4	0.77729167035121	0.003172542490407
0.2	120	32	0.853331073574753	0.003624034922795
0.05	120	8	0.749536237809962	0.002832784107121
0.1	15	64	0.995667795535087	0.003624625603106
0.25	165	5	0.813305031487176	0.003309244659965
0.15	75	32	0.840771245832748	0.003586826304244
0.15	135	6	0.771419147155741	0.003159502455033
0.2	60	32	0.85333187699317	0.003624026595712
0.2	105	1	0.756492010774821	0.002569795319922
0.35	90	8	0.856020574647091	0.003749260882758
0.25	150	5	0.812416163820424	0.003297064191452
0.15	45	6	0.757984633917188	0.003063135113555
0.25	15	16	0.856465414832357	0.00345072339905
0.15	15	64	0.884188382348034	0.003484253718365
0.2	45	128	0.853153064120343	0.003610900854846
0.1	15	8	0.895677237990858	0.002746659563316
0.2	150	16	0.837368560210197	0.003516541108247
0.1	150	64	0.838018862327278	0.003601755323836
0.5	60	16	0.967666425060615	0.004192951411201
0.1	165	2	0.748364846796366	0.002770909343578
0.5	90	3	0.891378461877666	0.003871842758269
0.35	105	4	0.849224160427738	0.003438247358575
0.05	60	4	0.744085819153188	0.002459342303137
0.5	65	2	0.826445861227394	0.003160968469921
0.35	120	4	0.85264289422979	0.003454113761429
0.35	65	7	0.852449306187725	0.003561165126655
0.25	15	128	0.869965099778892	0.003688753205817
0.05	30	6	0.879637387885863	0.002532016885648
0.15	60	16	0.826655474612993	0.00344763471795
0.05	100	128	0.83923507702886	0.00359125319035
0.5	30	6	0.913813795095168	0.004203519615604
0.5	45	64	0.979149377145742	0.004326463521057
0.25	30	3	0.755997048077938	0.002897910063331
0.05	15	5	1.33888608926262	0.004138153978108
0.25	165	3	0.807226444895956	0.003413074031842
0.1	105	6	0.751079759795577	0.002909977395202
0.15	15	3	0.782189749801241	0.002159389175775
0.2	75	3	0.760932050316881	0.002994751274642
0.2	100	7	0.790138853504354	0.003152729818774
0.35	65	1	0.765125832285784	0.002658035137782
0.05	45	7	0.779469042062706	0.002541837912496
0.5	135	64	0.979149377286675	0.004326463522582
0.25	65	256	0.864673828925509	0.003716491752436
0.15	150	7	0.774914833004418	0.003159391321606
0.1	65	16	0.818872150533526	0.003370396787796
0.35	150	256	0.903111895201423	0.003918907808465
0.05	45	32	0.888107831259731	0.003509235493893
0.25	120	5	0.809848507302181	0.003292714050934
0.15	135	16	0.826610519643336	0.003448234496979
0.25	30	6	0.789631707159446	0.0032635037838
0.15	100	3	0.754304578678287	0.00294258456631
0.1	105	4	0.743828921989102	0.002937312974357
0.5	45	8	0.936193591782406	0.004196124857651
0.35	135	16	0.892825175100832	0.003792232903407
0.5	45	3	0.847365154013682	0.003684196302486
0.2	65	64	0.853119960374394	0.0036110817368
0.05	45	256	0.888100767312302	0.003509607941235
0.25	30	16	0.851612727420314	0.003480355439419
0.05	45	64	0.888100767312302	0.003509607941235
0.15	75	1	0.76159496056526	0.002355772495342
0.2	100	3	0.768764639772767	0.003105000529434
0.05	135	256	0.837434154819733	0.003604571983081
0.2	135	3	0.778096074573218	0.003142108118972
0.1	15	7	0.882953532595674	0.002594175679455
0.05	90	256	0.840596313946041	0.003583608098168
0.35	165	1	0.774968509534868	0.002843710039446
0.5	105	2	0.854464321430799	0.003405498245819
0.5	45	7	0.927238281437218	0.003984095058577
0.2	65	1	0.759881744164272	0.002427322296157
0.05	75	32	0.844698535335759	0.003552525428925
0.2	105	16	0.837368558477496	0.003516541079022
0.05	100	3	0.738512710381359	0.002563580788958
0.1	90	64	0.838063779355473	0.003601418798784
0.1	135	6	0.75419741320093	0.002935333915013
0.05	165	2	0.743172558938982	0.002559943138644
0.2	15	3	0.757089272228179	0.002425436416544
0.05	65	6	0.741490160688226	0.002670930212017
0.15	15	4	0.771782342402744	0.00233990052515
0.25	75	4	0.788461978957428	0.00320519447777
0.35	15	5	0.793124291580856	0.003137764048635
0.15	150	16	0.826610522174244	0.003448234544005
0.05	100	16	0.819306440782692	0.003431180137177
0.2	165	2	0.768941304340366	0.002971549919334
0.05	120	1	0.781979995421987	0.002038815085503
0.05	165	7	0.74448692679914	0.002939199278028
0.1	90	16	0.818334564093862	0.003375638069264
0.35	65	256	0.903111894935095	0.003918907804293
0.1	100	16	0.818290519234716	0.003375675364895
0.5	65	5	0.925592428271713	0.003853965848876
0.05	45	128	0.888100767312302	0.003509607941235
0.1	65	5	0.740644278119858	0.00289695617295
0.15	135	3	0.760901252824241	0.003000848401003
0.35	90	2	0.793251433469578	0.003150616333397
0.05	45	1	0.863188264682301	0.001411999689285
0.25	150	32	0.864595321469881	0.003726598896779
0.35	65	6	0.852568090484289	0.003680450141291
0.05	75	4	0.73580336471144	0.002591805978341
0.2	135	1	0.756697325858842	0.002621275449284
0.05	150	64	0.837180434911275	0.00360741467581
0.2	165	128	0.853119762555806	0.003611085738198
0.5	65	256	0.979149377286398	0.004326463522588
0.25	150	6	0.810917580355448	0.00339104370523
0.5	100	16	0.967666425061119	0.004192951411214
0.1	45	256	0.841267327489682	0.003570587822437
0.5	135	32	0.979385774962918	0.004323644837536
0.25	90	4	0.794331999809438	0.003234829078346
0.25	30	1	0.774136993076941	0.002265244385725
0.5	150	8	0.936255855739407	0.004193214335218
0.1	15	3	0.887554837879813	0.002218249008282
0.5	165	6	0.926255074548192	0.004297352196819
0.5	15	6	0.884320002461686	0.004043411046652
0.2	30	2	0.747564750316389	0.002540023030968
0.2	100	6	0.789681257774375	0.003297853390761
0.35	150	1	0.773449325929434	0.002819931181843
0.05	30	4	0.882485506106804	0.002320039581807
0.1	30	256	0.854503994513475	0.003506070375639
0.25	150	3	0.802972782677555	0.003402871777509
0.1	150	2	0.746901461668744	0.002745776103859
0.5	30	16	0.967666403639361	0.004192951173893
0.2	15	5	0.757566559452414	0.002788079741179
0.1	30	5	0.745450020364566	0.002553299277646
0.2	65	256	0.853119960374394	0.0036110817368
0.25	120	8	0.80857627889664	0.003386800177506
0.05	90	128	0.840596313946041	0.003583608098168
0.2	60	5	0.772048053887098	0.003199608947467
0.2	15	64	0.866871726584663	0.003550334240088
0.05	105	8	0.749487969360609	0.002817723356227
0.5	100	4	0.924931697528926	0.004041847036839
0.25	45	4	0.772766866877817	0.003075878716017
0.05	15	2	1.38200536302554	0.004207810477562
0.35	135	256	0.903111895201416	0.003918907808465
0.05	65	1	0.817057697967392	0.001596883875688
0.35	165	5	0.855589658842866	0.003497463924817
0.25	65	7	0.808593851955847	0.003249377681598
0.5	150	32	0.979385774962932	0.004323644837537
0.35	75	32	0.903086017366672	0.003926177570513
0.2	150	6	0.792303343494073	0.003307594841955
0.05	60	128	0.855205637845942	0.003524396540274
0.25	15	6	0.779457664893145	0.003028568266852
0.1	75	128	0.838254346047094	0.003600247951377
0.25	45	8	0.807083453289866	0.003368292420887
0.1	65	6	0.746517517795867	0.002867392905522
0.5	45	32	0.979385774816691	0.004323644835961
0.05	15	16	1.45073113459701	0.004924076917386
0.2	165	7	0.791045339971951	0.003164238828769
0.5	15	1	0.79010469984055	0.002442209394762
0.1	100	4	0.742745113580712	0.00292562706926
0.5	120	7	0.927790256825869	0.003990468508462
0.25	150	1	0.761632560112152	0.002714929898793
0.25	105	7	0.810360259462458	0.003262284969746
0.35	90	6	0.854481601036631	0.003702298178686
0.2	105	256	0.853119760462548	0.003611085691913
0.2	75	8	0.789682768676917	0.003210067371227
0.35	90	5	0.849748855287876	0.003491516563541
0.2	150	4	0.788948160496065	0.003241472707508
0.15	15	8	0.798787486336588	0.002782659156995
0.35	45	7	0.850683193191613	0.003545295623407
0.5	30	32	0.979385750592562	0.004323644568375
0.05	75	64	0.844632930822002	0.003564265653205
0.2	75	6	0.786274814362283	0.003277932008551
0.35	120	7	0.853058498858698	0.003560591005557
0.2	100	64	0.853119759037279	0.003611085634046
0.5	135	2	0.869962930248311	0.003492395446744
0.15	165	128	0.840719999895554	0.003603626132261
0.35	75	8	0.855981934550017	0.003749743812923
0.05	60	32	0.855277179545035	0.003518465948403
0.15	65	64	0.84073592704816	0.003603563361867
0.5	15	2	0.775076696706222	0.002784139711124
0.25	105	256	0.864673859074811	0.003716492302205
0.2	30	5	0.758878215055638	0.003074970198442
0.35	120	64	0.903111895201377	0.003918907808465
0.25	135	5	0.811191643811792	0.003292749823434
0.15	135	256	0.840719996317452	0.003603626067853
0.25	75	16	0.851452098713344	0.003480912656634
0.05	165	128	0.837039974395879	0.003608618194087
0.1	105	32	0.838069946983853	0.003595274093415
0.05	30	5	0.877861173655426	0.002385230634896
0.05	150	1	0.773317112650753	0.00214455299833
0.5	60	32	0.979385774962209	0.004323644837532
0.25	150	4	0.810364979957284	0.003347507119333
0.5	105	7	0.927790256879897	0.003990468497001
0.1	90	6	0.749291950870409	0.002895468111156
0.5	65	16	0.967666425060891	0.004192951411209
0.35	60	128	0.903111894248904	0.003918907794056
0.1	165	64	0.838018931912941	0.003601757722016
0.1	30	32	0.854584821232455	0.003502777722901
0.25	150	128	0.864673859113781	0.003716492302875
0.05	165	5	0.736263259111295	0.002835506228394
0.05	120	32	0.837904099805411	0.003595803231252
0.5	165	64	0.979149377286683	0.004326463522582
0.05	30	3	0.896513167302211	0.002215480310733
0.2	65	5	0.773658325772188	0.003215822466171
0.5	60	7	0.927684987430394	0.003988788428052
0.1	105	128	0.838026462461284	0.003601693667703
0.1	100	3	0.743505174024953	0.002825868747741
0.5	15	4	0.82277928828977	0.003407024229629
0.5	100	128	0.979149377286631	0.004326463522585
0.05	30	16	0.986367872386977	0.003394156100821
0.05	105	16	0.818832175853721	0.003436475720971
0.2	120	4	0.781958203255927	0.003218726643077
0.25	60	128	0.864673800377959	0.003716491091927
0.1	30	16	0.8349591433846	0.0032600256926
0.25	150	16	0.851452104441907	0.003480912755917
0.05	120	6	0.736753752254809	0.002862064653315
0.35	75	4	0.835956578698143	0.003400369246708
0.05	60	8	0.759888992106876	0.002678351575663
0.35	105	64	0.903111895201314	0.003918907808463
0.15	105	64	0.840719935690722	0.003603624572422
0.25	75	2	0.762947465651695	0.002880131656038
0.5	165	128	0.979149377286683	0.004326463522582
0.15	75	4	0.751107821247146	0.003045415963712
0.35	30	3	0.780503156423596	0.00302113190957
0.15	150	8	0.774806021334434	0.003081390079227
0.15	65	32	0.840784176358265	0.003586671564344
0.05	120	3	0.738009811607921	0.002625729361566
0.2	45	8	0.788135312918368	0.003201990324486
0.35	30	6	0.836600958266574	0.003632391421337
0.25	75	64	0.864673852718601	0.00371649220803
0.35	45	8	0.855493702273324	0.00374564814851
0.05	150	128	0.837180434911275	0.00360741467581
0.25	90	256	0.86467385854476	0.003716492295201
0.25	105	32	0.864595321429368	0.003726598896065
0.5	150	128	0.97914937728668	0.004326463522582
0.1	45	8	0.760562116533011	0.002910089750321
0.35	105	256	0.903111895201314	0.003918907808463
0.25	15	5	0.76562376615232	0.002899841297019
0.5	90	64	0.979149377286611	0.004326463522586
0.25	30	32	0.864738366753017	0.003726365179442
0.5	120	1	0.791702710093478	0.002953127162555
0.15	165	32	0.840768521914445	0.003586867495301
0.25	105	64	0.864673859074811	0.003716492302205
0.5	30	2	0.792919057354111	0.002968677861664
0.2	135	2	0.763582561125007	0.002938310266237
0.5	150	4	0.934339506405737	0.004116667581875
0.1	90	7	0.75435179587808	0.002973438610194
0.35	105	16	0.892825175100746	0.003792232903405
0.15	45	64	0.841130220744628	0.003600778995781
0.2	120	16	0.837368559980452	0.003516541103969
0.35	60	8	0.855835506778124	0.003749003108236
0.5	100	8	0.936255855739178	0.004193214335209
0.25	120	7	0.810528357209863	0.003265979345509
0.35	105	3	0.83042482071552	0.003442301402545
0.25	75	8	0.808395608615881	0.003384949313451
0.05	100	256	0.83923507702886	0.00359125319035
0.15	75	5	0.758736090013989	0.003029065312161
0.05	65	256	0.850386198099118	0.003536551801656
0.05	165	6	0.73831721294385	0.002917751657827
0.05	30	2	0.920243580828998	0.002083969359094
0.1	30	8	0.768683972734045	0.002805689777545
0.05	150	8	0.749877807687347	0.002853756024892
0.35	75	6	0.853764712831797	0.003702037639136
0.35	135	2	0.811754797556739	0.003248960798589
0.1	65	32	0.838645661061374	0.003589740803885
0.25	165	4	0.812762899188333	0.003363844445835
0.15	135	2	0.754693215875592	0.002845053312541
0.2	75	16	0.837368493788376	0.003516539371731
0.15	100	16	0.826610437959631	0.003448232252705
0.2	90	2	0.755700586670389	0.002825309140242
0.5	30	128	0.979149352845479	0.004326463252459
0.35	135	7	0.853075961207379	0.003560198786671
0.25	65	2	0.759582454387759	0.002866231713697
0.35	105	8	0.856022880794324	0.003749175963212
0.35	60	256	0.903111894248904	0.003918907794056
0.15	165	16	0.826610522783065	0.003448234555961
0.15	60	2	0.74638085528728	0.002608047141322
0.2	150	7	0.790962615534506	0.003163505453062
0.5	90	1	0.787310474717709	0.00291895987149
0.1	45	3	0.741321342069703	0.002560922811175
0.5	120	64	0.979149377286665	0.004326463522583
0.2	65	4	0.765385702237559	0.003100787249197
0.05	150	4	0.734137248241485	0.002859668376672
0.5	75	2	0.833210009066397	0.003180333654487
0.5	60	128	0.979149377286044	0.004326463522588
0.2	135	6	0.791773138622524	0.003306460907831
0.25	150	64	0.864673859113781	0.003716492302875
0.5	100	6	0.926114857659797	0.004293426341044
0.05	65	2	0.768129259719819	0.002076091288081
0.05	45	16	0.868512979941375	0.003259877609483
0.15	45	1	0.777440581922946	0.002161132371656
0.35	45	128	0.903111867363473	0.00391890742139
0.05	120	64	0.837899508401657	0.003600320266869
0.5	120	8	0.936255855739408	0.004193214335218
0.1	120	3	0.745724321528072	0.002877057791603
0.5	65	6	0.925065199678178	0.004294947127949
0.2	150	256	0.853119762552078	0.003611085738182
0.15	105	5	0.765106481602114	0.003057187009985
0.25	135	128	0.864673859113292	0.003716492302863
0.2	105	2	0.758265539048704	0.002882040543656
0.15	135	5	0.769861270215214	0.003082627037603
0.05	105	128	0.838784935995474	0.003594075063883
0.35	45	256	0.903111867363473	0.00391890742139
0.1	45	128	0.841267327489682	0.003570587822437
0.35	15	16	0.893734006814313	0.003790239055658
0.5	60	4	0.902599241564067	0.003991037142934
0.35	45	32	0.903085988982933	0.003926177139487
0.15	90	3	0.752613698498204	0.002906248596482
0.5	120	3	0.909811260202129	0.003927279185112
0.15	150	4	0.766703024378765	0.003150805899079
0.25	120	3	0.793972923615569	0.003290556842603
0.5	150	6	0.926255074745816	0.004297352206236
0.1	165	256	0.838018931912941	0.003601757722016
0.15	65	3	0.747000521099441	0.002831666794063
0.15	65	2	0.746379360576264	0.00263276448248
0.25	100	16	0.851452104355585	0.00348091275447
0.1	120	2	0.745179478340506	0.002692219990822
0.1	150	256	0.838018862327278	0.003601755323836
0.2	15	2	0.77096520099415	0.002135696237697
0.2	135	4	0.785633174515715	0.003233501201718
0.15	65	128	0.84073592704816	0.003603563361867
0.35	105	128	0.903111895201314	0.003918907808463
0.25	30	64	0.864813260086593	0.003715680901184
0.1	105	64	0.838026462461284	0.003601693667703
0.35	45	1	0.766078422671322	0.002576411223595
0.25	60	5	0.79520173550781	0.003225426226856
0.25	45	1	0.76301422542457	0.002439177653522
0.25	120	2	0.774447654648587	0.002972166980113
0.1	75	256	0.838254346047094	0.003600247951377
0.2	120	2	0.760808465547134	0.002914887985836
0.15	65	256	0.84073592704816	0.003603563361867
0.05	100	5	0.733711989193596	0.002730439670493
0.35	90	7	0.852902788558137	0.003559083272728
0.1	105	7	0.755397688572822	0.002974147637838
0.15	120	5	0.767519338895007	0.003066489660078
0.15	100	256	0.840719909900522	0.003603623535157
0.5	15	7	0.907795336004491	0.003842425376373
0.15	150	128	0.840719999191299	0.003603626120364
0.05	150	32	0.837182266965857	0.003602661057952
0.5	165	2	0.883520507210915	0.00353606778921
0.2	135	16	0.837368560189588	0.003516541107814
0.2	90	8	0.790077302337693	0.003214303503934
0.15	60	3	0.74620057264481	0.0028174964774
0.5	105	128	0.97914937728664	0.004326463522585
0.2	165	1	0.75772987028422	0.002653366801449
0.35	30	256	0.903114469275102	0.003918906842782
0.35	100	256	0.903111895201277	0.003918907808463
0.25	60	64	0.864673800377959	0.003716491091927
0.1	30	6	0.750779753821752	0.002623464278106
0.5	150	5	0.931715903005959	0.003869474438186
0.25	15	8	0.800837409491182	0.00324903048125
0.35	105	6	0.854910888506226	0.00371729636841
0.5	105	64	0.97914937728664	0.004326463522585
0.15	60	8	0.772586330989908	0.003062362266358
0.25	100	256	0.864673859027429	0.003716492301353
0.2	65	7	0.787864817921429	0.003153313552887
0.5	105	32	0.979385774962881	0.004323644837535
0.5	75	8	0.936255856814138	0.00419321434201
0.15	65	8	0.772880162023271	0.003075546394967
0.5	15	8	0.928732692960164	0.004171455647717
0.35	165	128	0.903111895201429	0.003918907808465
0.1	120	8	0.762299523908772	0.002975649909128
0.1	45	6	0.74502323093173	0.002785062012732
0.05	150	16	0.817211441543079	0.003453458504383
0.35	15	32	0.904006599249954	0.003921726926175
0.2	100	16	0.837368557108517	0.003516541054638
0.5	135	256	0.979149377286675	0.004326463522582
0.5	15	128	0.979200598518469	0.004326000250687
0.25	90	32	0.864595320903046	0.003726598888422
0.5	105	3	0.90144497939744	0.003926782614356
0.05	100	8	0.749645470187522	0.00280898518772
0.1	120	32	0.83806362950254	0.0035953136825
0.5	15	3	0.796065854789494	0.003304823437085
0.1	150	6	0.755172724232506	0.002933771945938
0.5	90	256	0.979149377286611	0.004326463522586
0.05	135	5	0.735052000343955	0.002788018114517
0.15	120	1	0.75630804121821	0.002494714272667
0.2	135	64	0.853119762516835	0.003611085738033
0.2	60	64	0.853120549641825	0.003611078101173
0.2	30	1	0.782493932949517	0.002154657632204
0.5	45	128	0.979149377145742	0.004326463521057
0.1	60	16	0.819188548033159	0.00336735789336
0.1	60	128	0.838900318326088	0.003592890174811
0.2	150	32	0.853331073878479	0.003624034927719
0.25	120	128	0.864673859110658	0.003716492302818
0.05	60	2	0.773653083510619	0.002022207129432
0.1	45	64	0.841267327489682	0.003570587822437
0.25	135	32	0.86459532146965	0.003726598896778
0.2	135	128	0.853119762516835	0.003611085738033
0.2	135	5	0.789078675785785	0.003323245252263
0.25	105	128	0.864673859074811	0.003716492302205
0.15	120	16	0.826610502596274	0.003448234285305
0.5	65	64	0.979149377286398	0.004326463522588
0.1	100	32	0.838075886672727	0.0035951959841
0.35	150	8	0.85602287991659	0.003749175948624
0.1	45	7	0.752086617571798	0.002906561816424
