# Supplementary material for: A large-scale machine learning study of sociodemographic factors contributing to COVID-19 severity
Source: Front Big Data. 2023 Mar 24;6:1038283. doi: 10.3389/fdata.2023.1038283 (PMC10080051; doi:10.3389/fdata.2023.1038283)
Supplement: Supplementary file 12 [file Data_Sheet_12.CSV]

learning_rate	number_of_tree_estimators	max_tree_depth	crossvalidation_MSE	crossvalidation_MSE_standard_deviation
0.25	15	2	0.747372481089316	0.013174401472129
0.5	15	3	0.764166977868808	0.017192935685738
0.15	60	3	0.728108087734459	0.019499241201107
0.5	60	3	0.823534919532884	0.024949155973467
0.35	15	16	0.905009954582999	0.031280133487196
0.35	160	1	0.746246815310254	0.01675045201421
0.15	175	1	0.738316117419469	0.015664855329875
0.35	15	32	0.891033874509925	0.031431179118425
0.15	60	5	0.745212469374764	0.02107910903083
0.2	130	2	0.724509584364819	0.016532766796043
0.35	15	3	0.753412095399164	0.018464891163229
0.5	45	7	0.935046233350781	0.032976340459481
0.15	160	2	0.726752306189612	0.01789151824077
0.35	100	3	0.788679946103628	0.019286372726748
0.1	90	5	0.729961295164604	0.019697575928287
0.5	130	16	0.979855457527169	0.039440344188445
0.25	90	5	0.788205319948697	0.022837426041686
0.05	15	64	1.44221673667127	0.034161807061393
0.2	115	4	0.762450904254446	0.021464939877341
0.05	60	8	0.771569855697977	0.017179224756794
0.35	30	64	0.891356515357622	0.031829909854881
0.05	30	32	1.00001930846417	0.019447665344404
0.15	100	5	0.74757589693205	0.020860161606444
0.05	130	2	0.729986380342889	0.015751206422287
0.35	75	32	0.890092092183128	0.031521633655873
0.15	15	16	0.881397499401042	0.024419429840012
0.35	100	512	0.891354193142055	0.031830646598307
0.35	130	256	0.891354193142215	0.031830646598315
0.35	175	512	0.891354193142215	0.031830646598315
0.25	45	256	0.874559516825283	0.026723799257935
0.15	100	3	0.7356200509564	0.020358997524011
0.35	45	128	0.891354163515619	0.031830643545104
0.2	145	5	0.778050831749855	0.018037545118975
0.2	15	32	0.861203833072792	0.024899609455858
0.25	75	64	0.874557680934267	0.026724404638337
0.25	90	64	0.874557687608575	0.026724405649492
0.5	175	7	0.935780972208327	0.032731359285571
0.2	60	6	0.777825104212896	0.022746870839182
0.35	15	256	0.892676720095608	0.031663128663772
0.2	90	5	0.76511481324779	0.01689536354269
0.05	75	3	0.734416869685903	0.016328352054485
0.15	30	512	0.839030343483838	0.027039544926023
0.25	160	64	0.874557688525874	0.026724405683712
0.2	45	64	0.849203080401583	0.028299108646931
0.05	175	5	0.727249326439369	0.016528655919997
0.15	30	128	0.839030343483838	0.027039544926023
0.35	130	7	0.841288645635451	0.023313730509432
0.2	130	64	0.849178029799096	0.028312923851781
0.5	45	5	0.904126464279729	0.020639657062468
0.5	15	8	0.926187091791368	0.023265299475406
0.35	160	6	0.845546051179068	0.024646864148048
0.15	130	4	0.741174716124306	0.019463012884731
0.2	175	32	0.848929255963738	0.027836593897895
0.2	30	6	0.765911388224933	0.022217611686291
0.15	145	4	0.743206417484266	0.01989557745361
0.2	15	64	0.860564857530471	0.024787452189342
0.1	60	64	0.824037896998347	0.025919789280448
0.15	60	4	0.728041952276517	0.016479159752116
0.15	30	6	0.751446897138003	0.018585950294919
0.2	60	7	0.781496499418552	0.022488443937932
0.2	75	2	0.722287956552502	0.016739438061
0.25	145	4	0.79159477588033	0.022940773943694
0.2	60	8	0.784791114535177	0.020978746906256
0.15	115	6	0.768505684486041	0.02124537637569
0.05	100	3	0.729216303554559	0.018549440858622
0.15	30	5	0.739699893677731	0.018691875622045
0.25	90	4	0.777238141888029	0.020378959161569
0.25	15	6	0.765033740786908	0.020044681646303
0.15	145	6	0.771776902322124	0.020832426068374
0.15	45	256	0.836710089241604	0.028119201730929
0.15	30	3	0.733921096158781	0.017972721186647
0.5	100	7	0.935780974795023	0.032731366183394
0.2	75	256	0.849177948875088	0.028312901896655
0.1	15	1	0.922098542714014	0.011117061318504
0.1	75	512	0.823580183194369	0.026026551964526
0.5	145	7	0.935780972208327	0.032731359285571
0.35	90	128	0.891354193139115	0.031830646598784
0.5	130	1	0.753268327044436	0.018264959399977
0.35	60	256	0.891354191783065	0.031830646487904
0.35	100	256	0.891354193142055	0.031830646598307
0.5	175	3	0.887005132785489	0.026398810327136
0.1	160	2	0.720481997877684	0.017109613295104
0.2	60	3	0.735721153662677	0.021636851731485
0.1	30	64	0.838934628770531	0.022180759717311
0.35	145	16	0.904352364267504	0.03146566046808
0.35	90	512	0.891354193139115	0.031830646598784
0.1	45	256	0.826542417100137	0.02537023292399
0.15	100	64	0.836318674443431	0.028204256488953
0.25	45	16	0.871334585126716	0.026014325841217
0.2	45	512	0.849203080401583	0.028299108646931
0.1	100	16	0.831121701726326	0.024095780268038
0.05	175	3	0.723922040286032	0.020226347963449
0.5	100	64	0.981437488855644	0.039315243790485
0.1	130	256	0.823347438589892	0.026064035408646
0.35	100	2	0.753595106850882	0.019795089146985
0.1	160	512	0.823346952453477	0.026064255925231
0.1	115	5	0.733466869312698	0.01974540180491
0.05	160	1	0.751453138235402	0.01308880992621
0.1	145	3	0.724308266351778	0.020500708143358
0.35	30	2	0.737186528783388	0.014573414363154
0.35	75	4	0.80563970872301	0.022612784784746
0.05	145	3	0.724820498104036	0.020080792994321
0.35	115	1	0.74339435375463	0.01525911962619
0.35	115	5	0.83395142131143	0.032598567316905
0.1	15	7	0.8844290597009	0.012732717902046
0.1	75	8	0.771755401582803	0.022349944856207
0.2	160	16	0.845979982405868	0.021626118579033
0.5	175	2	0.830409687530331	0.025368888514864
0.5	90	512	0.981437488855644	0.039315243790485
0.25	115	128	0.874557688525127	0.026724405683958
0.35	60	6	0.837298772938274	0.02454355713114
0.05	100	256	0.838396553458544	0.02070341216662
0.35	15	2	0.741364790831297	0.016442055097293
0.05	115	32	0.836874059495362	0.020976474693703
0.25	90	2	0.737141371569149	0.016404656731337
0.35	90	256	0.891354193139115	0.031830646598784
0.1	90	32	0.822805615296069	0.025740438053056
0.25	60	3	0.745113715217733	0.021974993885184
0.5	115	2	0.800354093771773	0.024165807558726
0.25	175	5	0.795099271074716	0.024698886928105
0.35	90	7	0.841313561502783	0.0232390060718
0.5	130	3	0.86613042499458	0.028431956243087
0.35	15	6	0.81207575351651	0.022217851543385
0.5	90	8	0.93155464676462	0.024951755669238
0.35	90	1	0.745918861004783	0.016395185539943
0.35	100	64	0.891354193142055	0.031830646598307
0.5	15	1	0.761322430030415	0.015525262136072
0.1	45	512	0.826542417100137	0.02537023292399
0.5	15	2	0.751720089356498	0.017179761063015
0.15	90	4	0.737001012421112	0.016706744623545
0.05	90	512	0.839651314099415	0.020350443463918
0.25	75	6	0.78928535225487	0.018424872884877
0.2	45	8	0.784570435354023	0.020979973663323
0.05	75	64	0.843990475193499	0.019351461024622
0.2	130	256	0.849178029799096	0.028312923851781
0.35	75	16	0.904352364241214	0.031465660463875
0.15	100	16	0.84366811979863	0.030114269413701
0.05	75	4	0.730399849111974	0.014858678845487
0.5	175	8	0.931554646759785	0.024951755670344
0.25	75	5	0.782700261499224	0.021958151547106
0.1	90	7	0.759347065395867	0.019675356431379
0.5	160	7	0.935780972208327	0.032731359285571
0.1	130	32	0.822756345394634	0.025748900569575
0.1	160	1	0.737804148209109	0.015067490912198
0.25	145	128	0.874557688525874	0.026724405683712
0.1	175	64	0.823347004677768	0.026064268360794
0.25	45	2	0.732153468479946	0.016332767679194
0.25	115	5	0.791459539389869	0.024020997925725
0.1	90	3	0.723017564969805	0.01853656699942
0.15	15	1	0.817880956001062	0.007221651953921
0.15	90	6	0.765103685507079	0.020448645540932
0.15	160	64	0.836318776215328	0.028204287258293
0.5	60	4	0.855176593315366	0.026148083612172
0.05	15	3	1.31170924389531	0.027934381493662
0.35	30	512	0.891356515357622	0.031829909854881
0.15	75	512	0.836321071426485	0.028203106861108
0.5	45	512	0.981437488731305	0.039315243797644
0.2	130	6	0.787355469575894	0.024078876183297
0.15	45	8	0.778492013932168	0.020511919914993
0.5	60	5	0.904832567724779	0.019557512530042
0.5	30	32	0.983369461694882	0.039281302320345
0.2	75	7	0.784796069381517	0.022890040054023
0.5	145	128	0.981437488855644	0.039315243790485
0.05	15	7	1.32657695701909	0.030419011618124
0.25	130	32	0.874194181248423	0.026607339234066
0.05	145	32	0.835529572130249	0.021186692236499
0.2	45	32	0.848965393917439	0.027825030428274
0.1	115	8	0.774236998777101	0.022247226052097
0.05	100	5	0.725583059549878	0.015932938453925
0.1	45	4	0.723965998683026	0.016832857571042
0.25	30	7	0.787814491373398	0.02041165895736
0.1	60	6	0.743747016735936	0.017583260764817
0.05	60	3	0.745613182110015	0.014518362737214
0.05	45	4	0.769566331994833	0.011183016912372
0.1	45	3	0.732401018049402	0.017287185121463
0.15	100	4	0.739865855621222	0.018201080841128
0.05	175	2	0.727711517406816	0.016074981702194
0.05	60	256	0.853480112925922	0.017869735512084
0.15	175	5	0.761295891550602	0.022129408930382
0.5	130	6	0.918289241126935	0.023220873476273
0.5	45	32	0.983369486394124	0.03928130422908
0.1	115	128	0.823349699959439	0.02606318455867
0.2	100	64	0.849178024960337	0.028312923490886
0.2	90	8	0.787605220844582	0.021295458837772
0.35	30	5	0.798080099571781	0.026989697715144
0.05	75	1	0.781227894116911	0.010497046139296
0.2	115	1	0.738231189154996	0.01582463587621
0.05	145	512	0.835618951401986	0.02123062595694
0.35	90	5	0.82866917473075	0.031098374274562
0.15	115	512	0.836318746181767	0.028204281458347
0.15	45	4	0.728677720191277	0.01653684296337
0.05	145	256	0.835618951401986	0.02123062595694
0.25	100	16	0.871335507271119	0.026015003625979
0.35	90	2	0.749928054589694	0.018840645353652
0.15	100	1	0.739409785089767	0.014843237468346
0.5	15	6	0.876727437413623	0.022325171367411
0.25	175	2	0.758800638179298	0.018463351884247
0.1	160	4	0.723702100670335	0.019417389642696
0.2	100	6	0.785065533484521	0.02417806071701
0.25	75	128	0.874557680934267	0.026724404638337
0.15	130	6	0.770749435728848	0.021223207551557
0.2	100	32	0.84892925090435	0.027836593536436
0.25	45	1	0.743695934531442	0.014184572615136
0.1	100	512	0.823360862443736	0.02606032612119
0.05	75	128	0.843990475193499	0.019351461024622
0.5	175	64	0.981437488855644	0.039315243790485
0.25	130	7	0.797302863607593	0.019706565902279
0.15	160	4	0.747806800264697	0.020377356040266
0.35	75	8	0.835517290084425	0.024534591943007
0.05	90	7	0.752920380814843	0.017415654774757
0.15	160	6	0.772769799620336	0.020623582351596
0.35	175	6	0.845585634954396	0.024659180857631
0.05	60	6	0.753921698942756	0.014688330105921
0.25	60	64	0.874557624338508	0.026724393617674
0.1	90	6	0.744742182983609	0.019207028737477
0.35	130	2	0.757088583991759	0.018848198995652
0.15	75	3	0.728148316818438	0.020567593417082
0.2	160	512	0.849178029893326	0.028312923837602
0.5	115	5	0.912354030719527	0.021767755576875
0.25	145	32	0.874194181249731	0.026607339233474
0.35	145	1	0.74553860550698	0.01630356118551
0.2	90	128	0.849178015032178	0.02831292154352
0.35	30	16	0.904353832001066	0.031464886209949
0.25	30	16	0.871413645229615	0.026011603706392
0.35	45	2	0.740227346944724	0.015864033192862
0.5	45	2	0.767618661910517	0.020439294672242
0.1	75	4	0.71952008970641	0.018016679768714
0.1	130	7	0.761021863645561	0.019773713384854
0.1	60	2	0.730769119205356	0.015664789024952
0.05	175	32	0.835219817314462	0.021199616322447
0.2	100	1	0.73771922518289	0.015797641337071
0.2	175	64	0.849178029895391	0.028312923837191
0.2	115	512	0.849178029201585	0.028312923863222
0.1	175	32	0.822755878429624	0.02574913442914
0.05	115	128	0.836835275329924	0.021035453971356
0.35	130	128	0.891354193142215	0.031830646598315
0.1	60	1	0.761693665107306	0.01264652674469
0.1	145	5	0.735756627879368	0.020190462124151
0.5	145	8	0.931554646759785	0.024951755670344
0.1	145	256	0.823346983587605	0.026064211630187
0.15	100	32	0.83633196345762	0.027468518812874
0.05	30	512	1.00001930846417	0.019447665344404
0.35	175	1	0.747801362072553	0.016204003652534
0.15	30	32	0.839112318066869	0.026479930019915
0.05	90	128	0.839651314099415	0.020350443463918
0.05	15	256	1.44221673667127	0.034161807061393
0.5	15	64	0.981470592892712	0.039301385215315
0.1	160	128	0.823346952453477	0.026064255925231
0.25	160	1	0.739874159534786	0.015425102639548
0.25	160	128	0.874557688525874	0.026724405683712
0.35	175	5	0.837289782404006	0.0323813994986
0.05	145	64	0.835618951401986	0.02123062595694
0.35	115	7	0.841281573814237	0.023304790836745
0.05	115	3	0.727522724237998	0.019181294718241
0.25	100	5	0.789619563698311	0.023565731846057
0.1	115	32	0.822758729460154	0.025748037296841
0.15	115	2	0.724485865972398	0.017144326673972
0.05	145	4	0.716468166369647	0.017965492007448
0.1	75	1	0.754147624945074	0.013202263720179
0.25	75	512	0.874557680934267	0.026724404638337
0.5	145	2	0.815785735232708	0.025043903157973
0.15	100	256	0.836318674443431	0.028204256488953
0.25	100	7	0.797678970978479	0.019784919899226
0.15	30	256	0.839030343483838	0.027039544926023
0.2	45	3	0.732638411033488	0.02158964909395
0.25	160	512	0.874557688525874	0.026724405683712
0.15	15	7	0.783406409307284	0.01813103451068
0.5	60	16	0.979855457527168	0.039440344188444
0.1	145	1	0.738305328697068	0.014840860992391
0.35	45	8	0.83521186412276	0.024104932311696
0.25	100	256	0.874557688434182	0.026724405676669
0.15	100	6	0.76593674165826	0.020803576224789
0.25	175	16	0.871335507315418	0.026015003655695
0.1	175	2	0.720663021370093	0.016949317674327
0.5	145	5	0.913847711855227	0.022078623092239
0.2	175	256	0.849178029895391	0.028312923837191
0.25	60	2	0.731003393000132	0.016179941511535
0.25	130	4	0.788889207145572	0.022698351121347
0.2	30	128	0.84977475404055	0.028217239967992
0.25	15	7	0.785414319179144	0.019667113828106
0.2	130	3	0.752548908740834	0.02232767759237
0.15	30	16	0.847326063341165	0.029710446656495
0.35	115	4	0.824324529137864	0.022879592396913
0.2	15	3	0.748307752868805	0.016184014516652
0.25	45	128	0.874559516825283	0.026723799257935
0.2	160	1	0.738371023632687	0.016233564706317
0.05	115	4	0.719412746602435	0.017767798210146
0.35	30	256	0.891356515357622	0.031829909854881
0.15	145	32	0.836332041560706	0.027468548501474
0.25	15	4	0.749890411993436	0.016272336381814
0.05	60	2	0.757344340621113	0.01111200483677
0.2	60	256	0.849178817367798	0.028312535231962
0.15	90	8	0.783544217779527	0.020883049999547
0.2	75	1	0.739979192877065	0.01522704659436
0.1	160	16	0.831114921206269	0.024098922115943
0.05	100	16	0.824419372006125	0.026867634430325
0.15	45	2	0.730875002614968	0.016228402374903
0.25	175	1	0.73937932895362	0.015641302407358
0.1	100	3	0.721929257030327	0.019155833263608
0.5	130	128	0.981437488855644	0.039315243790485
0.05	90	3	0.730737876240859	0.018027392007453
0.15	175	4	0.750423437974959	0.020935863535318
0.2	160	64	0.849178029893326	0.028312923837602
0.1	45	1	0.772507639184862	0.011469579743945
0.15	130	1	0.737343838870879	0.015599834278618
0.15	175	8	0.785034583681371	0.021157068506211
0.5	30	16	0.979855435161291	0.039440342924981
0.2	100	7	0.786081103747286	0.022529488627003
0.5	75	32	0.983369486547129	0.039281304217347
0.25	30	8	0.800843449646236	0.0196515999487
0.15	160	7	0.764437396306789	0.023302108909759
0.1	175	7	0.761728907285003	0.019799421031384
0.15	130	64	0.836318769831823	0.028204285920365
0.25	75	4	0.773870575233377	0.019405495660486
0.2	45	128	0.849203080401583	0.028299108646931
0.25	30	32	0.874405214362018	0.026563334845708
0.2	175	16	0.845979982405873	0.021626118579033
0.2	100	128	0.849178024960337	0.028312923490886
0.05	90	1	0.773050916154117	0.011487355402865
0.15	100	8	0.78432104981209	0.0210144289605
0.35	100	4	0.820450520142814	0.023262561000234
0.05	15	4	1.30696597341449	0.028672234441104
0.35	90	8	0.835809337653263	0.024598674100632
0.1	100	32	0.822768862632682	0.02574527890293
0.1	30	3	0.745768079348959	0.014657589916276
0.1	145	6	0.747056680754197	0.020217348002782
0.1	160	64	0.823346952453477	0.026064255925231
0.2	175	3	0.760255324746964	0.023161729300789
0.35	60	16	0.904352362672576	0.031465660367625
0.25	145	512	0.874557688525874	0.026724405683712
0.15	145	3	0.741165090625684	0.02223560310841
0.25	100	1	0.738671428527287	0.015710393831748
0.25	145	16	0.871335507315418	0.026015003655695
0.1	175	6	0.750086416220981	0.020185421256192
0.25	100	4	0.780633349861767	0.021270911683483
0.15	115	16	0.843668188559344	0.030114297373464
0.1	15	3	0.86954966261518	0.00888764989353
0.35	160	5	0.836600461044185	0.032378133484206
0.25	175	4	0.795085746515689	0.023247113482693
0.35	145	256	0.891354193142215	0.031830646598315
0.1	30	1	0.792040858243902	0.009240518290548
0.2	100	16	0.84597997739565	0.021626118181013
0.1	115	16	0.831117440092532	0.024097924643375
0.05	115	256	0.836835275329924	0.021035453971356
0.05	60	32	0.853526177102787	0.01784601664211
0.5	45	128	0.981437488731305	0.039315243797644
0.35	130	512	0.891354193142215	0.031830646598315
0.35	75	6	0.84354084723157	0.024031540639572
0.5	60	128	0.981437488855643	0.039315243790485
0.1	175	128	0.823347004677768	0.026064268360794
0.05	115	7	0.751225261585375	0.017980577532416
0.25	145	5	0.793621773961272	0.024724949171191
0.35	160	32	0.890092092203405	0.031521633652237
0.5	45	64	0.981437488731305	0.039315243797644
0.15	45	512	0.836710089241604	0.028119201730929
0.15	160	3	0.743973179760799	0.022439704948691
0.25	60	8	0.800958031675958	0.020279791110854
0.5	75	16	0.979855457527169	0.039440344188445
0.15	45	7	0.752386884253193	0.024813053699535
0.2	175	8	0.788162261603501	0.021465239770696
0.05	75	8	0.763907147096575	0.018731632520299
0.15	130	512	0.836318769831823	0.028204285920365
0.2	60	128	0.849178817367798	0.028312535231962
0.1	15	64	0.974298181313341	0.019019163212582
0.15	60	256	0.836373686188219	0.028191896924528
0.2	115	128	0.849178029201585	0.028312923863222
0.2	100	2	0.720945579914338	0.016152180120304
0.05	90	8	0.76033885297132	0.019209966976993
0.5	175	32	0.983369486547129	0.039281304217347
0.1	90	2	0.725874132328261	0.016863561302411
0.05	75	7	0.75425860096636	0.016094461246151
0.2	45	4	0.735045586710768	0.018547673290281
0.5	100	5	0.912225482460912	0.021976007852177
0.05	160	6	0.740098901534898	0.019537511004942
0.15	115	128	0.836318746181767	0.028204281458347
0.05	100	1	0.768610417386907	0.01200900421227
0.05	15	8	1.3431157244675	0.03055945930211
0.25	45	7	0.793987833406691	0.020487425297386
0.25	60	32	0.874194117474647	0.026607327575812
0.5	130	32	0.983369486547129	0.039281304217347
0.1	90	128	0.823388383390789	0.026055205284144
0.05	45	128	0.884456788012244	0.016763309892438
0.5	175	1	0.760401747429718	0.017862030230879
0.1	100	7	0.75825680513986	0.019559178771361
0.25	115	512	0.874557688525127	0.026724405683958
0.05	160	2	0.727326633260388	0.01611931739385
0.2	75	64	0.849177948875088	0.028312901896655
0.25	115	64	0.874557688525127	0.026724405683958
0.15	90	5	0.747275792771437	0.020639714643354
0.2	15	4	0.751174851576396	0.014164471721696
0.1	100	5	0.730212607316174	0.019645299482265
0.2	145	7	0.788327209509504	0.022823003820119
0.15	30	2	0.738710130192538	0.014607050625185
0.05	15	6	1.31630737319729	0.030021218257846
0.25	60	1	0.740755635576588	0.014569762136144
0.35	175	3	0.814611465525683	0.022788362136483
0.05	45	3	0.773849303497066	0.011693404255146
0.1	130	2	0.721730114258233	0.017242649263238
0.15	100	512	0.836318674443431	0.028204256488953
0.25	45	5	0.772035055499574	0.021042914737113
0.35	15	8	0.830033372435842	0.024847403475208
0.05	75	32	0.843900544037064	0.019308789030874
0.35	175	7	0.841386061625663	0.023308142275942
0.1	160	5	0.735405496605954	0.020730843891229
0.2	15	1	0.789124940834708	0.009359489915309
0.35	130	5	0.836461969384627	0.032451897870514
0.35	30	8	0.835145708907359	0.024434135330975
0.5	30	2	0.76011764815475	0.0177020436401
0.5	145	32	0.983369486547129	0.039281304217347
0.2	145	1	0.737830520801594	0.016241216179839
0.25	60	512	0.874557624338508	0.026724393617674
0.5	145	256	0.981437488855644	0.039315243790485
0.15	15	4	0.76861851342524	0.011295298979676
0.15	30	64	0.839030343483838	0.027039544926023
0.35	115	6	0.844740404511717	0.024388709387742
0.2	30	16	0.846692207832995	0.021525095477885
0.5	175	16	0.979855457527169	0.039440344188445
0.35	60	7	0.840058140786723	0.023674326965257
0.5	100	6	0.918118433756615	0.023194230579647
0.15	115	3	0.738981075990384	0.021753120966059
0.2	45	7	0.778314139674894	0.021920089627125
0.2	130	5	0.774675635332271	0.017860455354311
0.25	75	8	0.801430806577697	0.019989568078943
0.25	60	7	0.796683726101214	0.020421093758946
0.2	100	3	0.746903934673966	0.022470865456876
0.25	45	512	0.874559516825283	0.026723799257935
0.1	145	128	0.823346983587605	0.026064211630187
0.35	75	7	0.840774566048902	0.023148734698556
0.1	160	3	0.72407469228887	0.020356724916491
0.1	100	8	0.773984986370971	0.022251223071826
0.2	45	5	0.755837678940012	0.017778077474772
0.05	115	16	0.823508826432927	0.027346398040333
0.1	115	1	0.741421061151227	0.01413850590184
0.25	160	5	0.794029352924434	0.024402062204228
0.1	90	256	0.823388383390789	0.026055205284144
0.2	45	1	0.745989519661358	0.01416908427235
0.5	115	512	0.981437488855644	0.039315243790485
0.05	90	4	0.725585396954833	0.016166344398248
0.1	130	1	0.740120058165054	0.014491661041842
0.1	130	64	0.823347438589892	0.026064035408646
0.2	60	4	0.739930492884042	0.019182222021514
0.35	175	4	0.834248181378768	0.023438130973859
0.5	75	7	0.935899716408031	0.032735648149939
0.25	90	512	0.874557687608575	0.026724405649492
0.1	15	2	0.883217582996347	0.009060083867207
0.35	175	32	0.890092092203405	0.031521633652237
0.05	160	5	0.725994150287676	0.016770409684596
0.05	90	16	0.825911126113468	0.02641401248626
0.5	145	1	0.754958498247725	0.018024164735435
0.5	90	128	0.981437488855644	0.039315243790485
0.25	175	512	0.874557688525874	0.026724405683712
0.2	90	64	0.849178015032178	0.02831292154352
0.5	115	7	0.935780972264866	0.032731359310427
0.2	90	2	0.721814331175701	0.016077277103462
0.35	45	7	0.839551279614277	0.023399149522493
0.2	130	7	0.787330619716041	0.022683731515032
0.2	30	256	0.84977475404055	0.028217239967992
0.2	90	32	0.848929240514742	0.027836591986679
0.05	90	64	0.839651314099415	0.020350443463918
0.35	75	3	0.778336497381992	0.020621087037058
0.2	175	4	0.772260957531841	0.021850464602389
0.05	15	32	1.44221673667127	0.034161807061393
0.05	90	32	0.839855716047564	0.020108747933807
0.05	75	512	0.843990475193499	0.019351461024622
0.05	100	512	0.838396553458544	0.02070341216662
0.5	60	256	0.981437488855643	0.039315243790485
0.1	15	6	0.87702931970657	0.011223467621256
0.2	30	1	0.762218445396275	0.012524602562116
0.15	15	128	0.876084707201785	0.021166415726382
0.15	45	32	0.836687226721732	0.027382181958763
0.15	75	7	0.759761635624457	0.023273101965846
0.2	160	6	0.787106960454087	0.024675075167182
0.15	45	3	0.729978413762379	0.019558379124885
0.15	30	8	0.77835776172536	0.020408749485566
0.25	30	3	0.735506111566898	0.020019426205156
0.1	45	16	0.834725028457792	0.023455402532646
0.15	145	1	0.738038002616009	0.015561688326826
0.25	130	256	0.874557688525874	0.026724405683711
0.35	60	128	0.891354191783065	0.031830646487904
0.5	115	16	0.979855457527169	0.039440344188445
0.35	115	128	0.891354193142215	0.031830646598315
0.2	30	2	0.731532175358908	0.014725252809148
0.2	45	2	0.724941761435491	0.015222176011873
0.25	45	8	0.800274148572718	0.019960201798942
0.15	130	2	0.724788032789244	0.0176970042407
0.15	160	32	0.836332043197973	0.027468548799716
0.15	175	6	0.772919352742718	0.020715129288121
0.25	60	4	0.764866004585935	0.019138803978737
0.2	30	5	0.751140339728899	0.015973991766341
0.05	90	2	0.738172327799117	0.014057867136738
0.15	15	3	0.770563494769441	0.011337213536283
0.15	115	7	0.761979145434384	0.023303569595164
0.35	15	5	0.782497485468623	0.023582045881247
0.1	60	128	0.824037896998347	0.025919789280448
0.5	130	256	0.981437488855644	0.039315243790485
0.35	75	512	0.891354193092729	0.031830646598672
0.5	75	512	0.981437488855644	0.039315243790485
0.2	90	16	0.845979966342747	0.021626117909153
0.25	160	2	0.753736916826448	0.01735155508326
0.1	60	16	0.832205154450584	0.024000068370491
0.2	115	256	0.849178029201585	0.028312923863222
0.2	145	512	0.849178029882872	0.028312923839766
0.05	60	512	0.853480112925922	0.017869735512084
0.1	30	4	0.737752422820492	0.014429240484859
0.35	175	256	0.891354193142215	0.031830646598315
0.35	60	3	0.768422114859666	0.021034226021465
0.05	175	128	0.83532750515541	0.02127785493122
0.15	30	1	0.77163988408396	0.011725657159797
0.35	160	512	0.891354193142215	0.031830646598315
0.05	100	7	0.751919118745756	0.017907403703751
0.35	60	8	0.835577663995761	0.024401782069286
0.15	75	256	0.836321071426485	0.028203106861108
0.1	75	32	0.822999990764262	0.025687419785351
0.05	75	6	0.744153753081951	0.016008562668607
0.1	130	128	0.823347438589892	0.026064035408646
0.1	90	1	0.747267396153152	0.013450777764458
0.35	60	64	0.891354191783065	0.031830646487904
0.25	15	8	0.800286484081988	0.021005208704032
0.25	60	16	0.871333225510961	0.026015002783053
0.2	60	2	0.721898687634084	0.015385795198064
0.5	30	128	0.981437465457188	0.039315241645201
0.05	145	6	0.738618280895926	0.019311180743789
0.2	30	64	0.84977475404055	0.028217239967992
0.35	15	512	0.892676720095608	0.031663128663772
0.35	100	16	0.904352364266923	0.031465660467603
0.2	60	16	0.845980756922871	0.02162571806361
0.5	75	5	0.908880072862729	0.021473198921224
0.25	100	128	0.874557688434182	0.026724405676669
0.5	115	6	0.918299518736884	0.023195312606177
0.2	30	512	0.84977475404055	0.028217239967992
0.05	130	3	0.726189970624441	0.019577496729787
0.05	90	256	0.839651314099415	0.020350443463918
0.15	60	16	0.843738027404367	0.030111073297513
0.05	15	1	1.36811395578934	0.028590983905194
0.35	175	128	0.891354193142215	0.031830646598315
0.15	175	128	0.836318776526076	0.028204287280488
0.25	15	3	0.743310030191931	0.018884479221295
0.2	90	512	0.849178015032178	0.02831292154352
0.05	30	128	1.00001930846417	0.019447665344404
0.25	145	1	0.739787723652266	0.015865393454522
0.15	175	2	0.728674842670491	0.017988328279904
0.15	145	512	0.836318774664998	0.028204286927326
0.5	175	128	0.981437488855644	0.039315243790485
0.35	15	64	0.892676720095608	0.031663128663772
0.1	60	4	0.721892500875658	0.017190493118134
0.25	30	4	0.761092835475814	0.018462472004837
0.05	30	2	0.892561213509142	0.010173059084107
0.15	60	6	0.758969867380616	0.020443477558087
0.5	160	8	0.931554646759785	0.024951755670344
0.05	75	5	0.731091257667331	0.014356708719478
0.05	45	512	0.884456788012244	0.016763309892438
0.15	115	64	0.836318746181767	0.028204281458347
0.15	15	5	0.772369383654995	0.012354899734481
0.5	75	2	0.781897447189105	0.02159611470219
0.15	45	128	0.836710089241604	0.028119201730929
0.5	100	3	0.853996021639562	0.028807768802052
0.25	145	6	0.796547066972788	0.01784517361077
0.05	115	2	0.731793326055229	0.015053902962571
0.35	45	5	0.808449878080649	0.027424506126213
0.1	115	7	0.759566706224753	0.019480087638053
0.5	145	6	0.918296582776753	0.023209824284916
0.15	60	128	0.836373686188219	0.028191896924528
0.15	60	64	0.836373686188219	0.028191896924528
0.2	30	4	0.731858903174642	0.017464598671568
0.5	175	6	0.918294719506576	0.023210362088073
0.35	60	5	0.820621395585004	0.028313140218079
0.5	30	512	0.981437465457188	0.039315241645201
0.1	175	8	0.775732051650571	0.022217904980366
0.35	145	512	0.891354193142215	0.031830646598315
0.35	100	7	0.84155992578272	0.023291679856639
0.1	15	32	0.974298181313341	0.019019163212582
0.2	30	8	0.783670346722843	0.020378481112104
0.15	75	4	0.734223638437656	0.016555351952396
0.5	130	512	0.981437488855644	0.039315243790485
0.1	160	7	0.761022333340886	0.019743889081442
0.25	75	32	0.874194173611008	0.026607338323023
0.15	160	8	0.784921437141583	0.02112827910648
0.2	75	8	0.786895190327811	0.021243631091088
0.1	15	512	0.974298181313341	0.019019163212582
0.1	60	512	0.824037896998347	0.025919789280448
0.05	45	2	0.787253494351658	0.008388205303772
0.25	15	64	0.878888919186944	0.025364007905363
0.05	15	128	1.44221673667127	0.034161807061393
0.25	90	128	0.874557687608575	0.026724405649492
0.05	130	7	0.750514733070018	0.017936832693259
0.25	130	3	0.768856249851704	0.023231903263042
0.1	145	7	0.760988275366534	0.019891849709502
0.25	60	5	0.780075595769462	0.023768418288939
0.05	30	16	0.982793965235525	0.017719896875556
0.1	175	3	0.725490610323961	0.020422876739003
0.1	75	5	0.731536638443962	0.019153808479191
0.1	145	16	0.831114939621039	0.024098880881236
0.5	30	3	0.791577911295157	0.022622696140299
0.15	90	7	0.76057834329329	0.023483219640644
0.15	90	64	0.836318858180921	0.028204173823399
0.5	115	1	0.752062140246354	0.019031897638281
0.5	115	128	0.981437488855644	0.039315243790485
0.2	100	4	0.7582194488416	0.02051843031357
0.1	15	5	0.864951928137517	0.013365991089081
0.5	145	3	0.871443061255449	0.028131200528472
0.5	130	5	0.913007209077594	0.02213378147495
0.15	90	128	0.836318858180921	0.028204173823399
0.1	15	16	0.98215149875378	0.019758302913367
0.05	100	64	0.838396553458544	0.02070341216662
0.15	130	7	0.763305523169551	0.023484396799246
0.15	30	7	0.751214797454665	0.023177435625802
0.25	15	5	0.756291371954853	0.021003042315648
0.15	130	32	0.836332036969813	0.027468547523261
0.15	75	5	0.747328032971589	0.02060016288089
0.1	90	64	0.823388383390789	0.026055205284144
0.05	90	6	0.741205346574122	0.017272252547653
0.25	130	5	0.794473911314767	0.02480937652466
0.2	90	3	0.743830231776388	0.021887876375886
0.05	30	5	0.87534713777835	0.013888392598177
0.05	160	16	0.822247855308063	0.027740823594923
0.5	45	1	0.747339444351967	0.018597897877686
0.2	145	4	0.768484796175852	0.021212754501611
0.15	130	16	0.843668212933901	0.030114302238823
0.5	90	32	0.983369486547129	0.039281304217347
0.5	160	6	0.918294719442085	0.023210362006679
0.35	115	3	0.797247379322429	0.021386973011791
0.05	90	5	0.727410674737395	0.015287750979812
0.25	75	3	0.751019597099725	0.022437017073437
0.15	130	3	0.738244311487329	0.021874360950333
0.2	130	512	0.849178029799096	0.028312923851781
0.1	75	64	0.823580183194369	0.026026551964526
0.25	90	256	0.874557687608575	0.026724405649492
0.15	100	128	0.836318674443431	0.028204256488953
0.5	90	4	0.868506145348601	0.027469404696012
0.5	90	3	0.847261338249435	0.02702122364478
0.15	75	2	0.727654399117855	0.016044619056933
0.1	115	2	0.722143289756098	0.016963988074593
0.05	115	5	0.723792313389452	0.016426710485514
0.1	60	3	0.728376093037508	0.018506380842517
0.35	130	32	0.890092092203405	0.031521633652237
0.2	115	6	0.787296983362801	0.024065773256067
0.35	75	5	0.822428752074626	0.029951332553012
0.5	115	64	0.981437488855644	0.039315243790485
0.05	15	5	1.31114370071866	0.030290279218663
0.2	30	32	0.849565278480791	0.027627693965966
0.15	145	7	0.763445613330047	0.023660196024366
0.1	60	5	0.72956464654807	0.019457061482083
0.05	75	2	0.744736563784709	0.012774802899044
0.25	115	8	0.801655184415437	0.020097454834718
0.5	100	16	0.979855457527169	0.039440344188445
0.25	130	2	0.743564478337843	0.016992002919288
0.35	145	2	0.762520976911163	0.019269259127714
0.05	75	256	0.843990475193499	0.019351461024622
0.35	60	4	0.799485831436074	0.021083571207461
0.2	145	6	0.786743864388418	0.024316975159538
0.1	75	128	0.823580183194369	0.026026551964526
0.2	45	6	0.774490557620843	0.022458049470117
0.25	145	2	0.750517306281638	0.017218508940431
0.5	90	256	0.981437488855644	0.039315243790485
0.05	45	6	0.780536902745537	0.012926551186178
0.25	100	6	0.794716036866509	0.018350375403224
0.5	30	256	0.981437465457188	0.039315241645201
0.15	160	128	0.836318776215328	0.028204287258293
0.35	115	256	0.891354193142215	0.031830646598315
0.25	175	256	0.874557688525874	0.026724405683712
0.5	100	2	0.799688874640925	0.024039090065307
0.2	160	7	0.788499736180261	0.022941055373605
0.35	45	512	0.891354163515619	0.031830643545104
0.2	100	512	0.849178024960337	0.028312923490886
0.15	30	4	0.73068577113153	0.016133805898372
0.2	115	2	0.720927613656267	0.015732810018392
0.05	130	16	0.822886470787563	0.027524839322305
0.15	130	256	0.836318769831823	0.028204285920365
0.25	130	6	0.796426337699145	0.018076334673684
0.2	90	7	0.786005148546236	0.022673996512413
0.15	45	6	0.753516260045559	0.019982819956386
0.5	30	5	0.888294605540511	0.020258247206584
0.5	15	4	0.78707874545592	0.024630416862792
0.05	30	64	1.00001930846417	0.019447665344404
0.25	115	256	0.874557688525127	0.026724405683958
0.2	130	4	0.765184607818045	0.02200119915022
0.2	75	512	0.849177948875088	0.028312901896655
0.25	100	3	0.757823238836159	0.022183024110577
0.2	60	32	0.848930134621435	0.027836184184142
0.5	60	512	0.981437488855643	0.039315243790485
0.35	90	6	0.844250281655869	0.024014004487056
0.05	115	64	0.836835275329924	0.021035453971356
0.35	115	2	0.7557333822917	0.019923715930809
0.35	30	128	0.891356515357622	0.031829909854881
0.05	60	1	0.793608147228715	0.008977614627262
0.2	115	3	0.748139393808854	0.022200327306584
0.25	160	6	0.796514610113307	0.018004317161199
0.5	15	128	0.981470592892712	0.039301385215315
0.15	100	7	0.76156658481619	0.023291658220602
0.1	115	3	0.722668613506979	0.019512148370771
0.5	30	64	0.981437465457188	0.039315241645201
0.5	145	4	0.883571787471525	0.026705601737127
0.05	130	4	0.717672636393028	0.017903367487542
0.35	100	32	0.890092092203406	0.031521633652237
0.5	45	256	0.981437488731305	0.039315243797644
0.5	175	256	0.981437488855644	0.039315243790485
0.5	75	6	0.918042169807271	0.023838434474968
0.05	145	128	0.835618951401986	0.02123062595694
0.25	30	5	0.759256352483513	0.02067700930423
0.25	130	16	0.871335507315424	0.026015003655694
0.5	30	1	0.750252820677544	0.018395655714656
0.25	100	32	0.874194181103536	0.026607339238994
0.1	100	6	0.744805105256066	0.019490084236373
0.35	145	8	0.835762322065103	0.024597739560053
0.25	90	3	0.755930772885158	0.021409723092944
0.05	30	4	0.871597652718894	0.011417575543303
0.25	75	1	0.738047729718194	0.01570313840004
0.1	100	256	0.823360862443736	0.02606032612119
0.1	115	256	0.823349699959439	0.02606318455867
0.2	115	32	0.848929255198809	0.027836593898565
0.1	60	8	0.771882672725965	0.022188350268903
0.1	175	5	0.736325758698827	0.020938156397581
0.2	100	8	0.787947182658908	0.021471524812761
0.2	15	128	0.860564857530471	0.024787452189342
0.25	175	8	0.801762253811904	0.020085717565382
0.35	160	64	0.891354193142215	0.031830646598315
0.35	100	1	0.743948964642413	0.015754869543703
0.05	100	6	0.740210550866378	0.017707739868146
0.1	130	5	0.733940318538288	0.019747518758287
0.1	145	512	0.823346983587605	0.026064211630187
0.35	130	8	0.835762322081207	0.024597739557207
0.1	130	8	0.774408220423652	0.022292063121769
0.25	160	16	0.871335507315418	0.026015003655695
0.5	160	3	0.881096229312214	0.026828420501329
0.05	160	3	0.724197155098183	0.01995585899385
0.05	145	2	0.728903875755149	0.015922419292438
0.05	175	64	0.83532750515541	0.02127785493122
0.25	175	7	0.797130953412758	0.019569281340456
0.25	130	1	0.740817528005895	0.01575699765493
0.2	15	512	0.860564857530471	0.024787452189342
0.05	45	1	0.824054909260907	0.007316187036373
0.15	45	1	0.756505732773617	0.012846308204925
0.15	15	64	0.876084707201785	0.021166415726382
0.1	45	8	0.773532029339763	0.022195415477282
0.35	160	4	0.832962130553423	0.023656262271156
0.05	175	4	0.717106207569063	0.018432278237283
0.05	145	7	0.750941634220931	0.018094169568428
0.35	30	6	0.823373702064901	0.023177531744105
0.25	160	7	0.797190475766911	0.01958011671225
0.5	160	5	0.913663970484893	0.022206005338022
0.2	160	256	0.849178029893326	0.028312923837602
0.15	115	256	0.836318746181767	0.028204281458347
0.25	160	3	0.776542526562653	0.024124686123706
0.1	175	1	0.737080716182646	0.015169115479528
0.2	60	512	0.849178817367798	0.028312535231962
0.35	115	16	0.904352364267504	0.03146566046808
0.25	75	16	0.871335503746007	0.026015002521334
0.5	30	6	0.899563100033116	0.022770275985486
0.2	15	256	0.860564857530471	0.024787452189342
0.2	45	256	0.849203080401583	0.028299108646931
0.25	30	6	0.76695628119485	0.019038077967975
0.35	145	64	0.891354193142215	0.031830646598315
0.25	45	4	0.760900648867964	0.018084930008535
0.1	90	512	0.823388383390789	0.026055205284144
0.2	160	128	0.849178029893326	0.028312923837602
0.1	15	4	0.86017889208667	0.010824404264748
0.25	30	64	0.874757165173462	0.026687184453847
0.35	60	1	0.746403219995286	0.015655593246906
0.15	45	5	0.742931768638484	0.021180179673083
0.35	45	6	0.832042144533623	0.024818090291773
0.25	160	256	0.874557688525874	0.026724405683712
0.05	30	3	0.875865661428537	0.010251597690009
0.1	75	6	0.742286818461652	0.018290291313125
0.35	45	16	0.904352329898436	0.031465656736897
0.5	130	7	0.935780972208327	0.032731359285571
0.5	100	1	0.747938211658774	0.01831098548481
0.5	160	512	0.981437488855644	0.039315243790485
0.35	160	8	0.835762322065102	0.024597739560054
0.1	160	256	0.823346952453477	0.026064255925231
0.25	130	512	0.874557688525874	0.026724405683711
0.1	30	7	0.766688619110983	0.016288401070353
0.35	30	4	0.774263314918037	0.023415508337685
0.2	15	8	0.786819232673776	0.017282993878132
0.1	100	4	0.718366028582774	0.018680867476215
0.2	75	16	0.84597990801859	0.021626098460303
0.35	160	3	0.810682550391487	0.023854179159995
0.05	100	2	0.73592286769008	0.01468958959694
0.1	60	256	0.824037896998347	0.025919789280448
0.05	60	5	0.741439202478279	0.013162451107602
0.05	130	512	0.836035492397562	0.021160417293153
0.05	145	1	0.755263298383073	0.012957187206587
0.15	45	16	0.844131206545729	0.030059857720131
0.05	30	6	0.882860557514437	0.013847064708324
0.35	160	7	0.841386061766445	0.023308142272396
0.2	115	5	0.769942100712953	0.017884805800004
0.5	100	32	0.983369486547129	0.039281304217347
0.05	45	64	0.884456788012244	0.016763309892438
0.1	30	128	0.838934628770531	0.022180759717311
0.15	115	1	0.738438281334177	0.015227008067035
0.2	130	32	0.848929255870027	0.027836593905964
0.35	75	128	0.891354193092729	0.031830646598672
0.05	60	64	0.853480112925922	0.017869735512084
0.5	60	64	0.981437488855643	0.039315243790485
0.35	90	3	0.785460056941785	0.018853561913501
0.1	15	128	0.974298181313341	0.019019163212582
0.35	115	64	0.891354193142215	0.031830646598315
0.1	75	3	0.726270504712584	0.018677519213603
0.1	15	8	0.900701382819143	0.015794049508997
0.15	15	512	0.876084707201785	0.021166415726382
0.05	60	4	0.741774928499595	0.013667658647627
0.2	145	2	0.728603383120072	0.016341974841336
0.5	160	64	0.981437488855644	0.039315243790485
0.1	15	256	0.974298181313341	0.019019163212582
0.25	15	256	0.878888919186944	0.025364007905363
0.05	60	7	0.760755352983466	0.014626305498558
0.05	130	6	0.738844919795531	0.018837105678039
0.15	145	16	0.843668219708503	0.030114303465438
0.5	45	6	0.911386091988908	0.023727954551903
0.25	30	2	0.734279883061672	0.01525810810021
0.15	175	64	0.836318776526076	0.028204287280488
0.25	115	2	0.743000890437321	0.017474551557815
0.35	75	256	0.891354193092729	0.031830646598672
0.35	90	64	0.891354193139115	0.031830646598784
0.35	60	512	0.891354191783065	0.031830646487904
0.15	160	1	0.73709175331284	0.015746649591927
0.5	100	8	0.931554646761018	0.024951755670143
0.05	45	32	0.884381628120238	0.016791065199134
0.1	115	6	0.746557188947141	0.019952611905602
0.05	45	5	0.770577991079082	0.012042607287163
0.1	75	2	0.72854449418367	0.016379934148718
0.05	145	8	0.758700883556735	0.019977456689229
0.5	100	512	0.981437488855644	0.039315243790485
0.05	130	5	0.723422126600295	0.016835679647544
0.05	160	32	0.835352172132948	0.021192353012746
0.05	45	8	0.796215355791247	0.014698726706103
0.2	15	2	0.755645369019536	0.011668248702614
0.1	175	512	0.823347004677768	0.026064268360794
0.5	160	16	0.979855457527169	0.039440344188445
0.25	175	3	0.779400482336215	0.024718787727277
0.25	115	4	0.786650189377905	0.022247505627012
0.35	145	3	0.807228244609208	0.022213568040035
0.5	60	1	0.746063402968452	0.0180879931485
0.25	100	2	0.740393574597142	0.017414426374559
0.2	60	5	0.758864336210043	0.016717894261232
0.1	30	32	0.838766270768415	0.0220452408883
0.35	90	4	0.815810002559236	0.022481233976437
0.25	15	512	0.878888919186944	0.025364007905363
0.15	130	5	0.75581427716221	0.021263168498796
0.35	160	128	0.891354193142215	0.031830646598315
0.2	60	1	0.741069436891723	0.014331841287118
0.15	175	16	0.843668221659419	0.030114303671757
0.35	15	4	0.761902121642974	0.022531098252564
0.35	90	32	0.890092092203406	0.031521633652236
0.1	45	128	0.826542417100137	0.02537023292399
0.1	90	8	0.773470682427835	0.022337309255929
0.25	15	1	0.77875639877579	0.011104259009999
0.15	90	2	0.724632976773296	0.016702077111157
0.35	15	7	0.831927651966667	0.026938223292278
0.05	30	256	1.00001930846417	0.019447665344404
0.05	175	7	0.751421281841113	0.01813544622257
0.05	115	8	0.758749750924962	0.019407124659136
0.15	90	3	0.732607596993437	0.019936610800114
0.1	30	2	0.756089906338036	0.01156218397415
0.15	160	512	0.836318776215328	0.028204287258293
0.1	30	16	0.846685934625826	0.021047528127426
0.35	15	128	0.892676720095608	0.031663128663772
0.5	100	128	0.981437488855644	0.039315243790485
0.25	145	64	0.874557688525874	0.026724405683712
0.35	145	128	0.891354193142215	0.031830646598315
0.1	175	256	0.823347004677768	0.026064268360794
0.1	30	512	0.838934628770531	0.022180759717311
0.25	15	16	0.874197591572834	0.02454873148993
0.2	130	8	0.788057059703608	0.021485313270875
0.2	160	32	0.848929255961668	0.027836593898303
0.5	15	7	0.912117426489004	0.032941003358229
0.15	175	32	0.83633204355865	0.027468548858575
0.05	175	1	0.748667150427826	0.013212928359449
0.5	175	512	0.981437488855644	0.039315243790485
0.2	130	1	0.737575668763567	0.016070098910262
0.1	45	7	0.757535294360313	0.019228867991949
0.1	145	64	0.823346983587605	0.026064211630187
0.5	90	6	0.917448413928742	0.023257307135671
0.1	145	8	0.774721747814024	0.022287364623898
0.1	130	3	0.722233601564123	0.019969686947996
0.2	145	8	0.787982706110844	0.021457485869027
0.25	15	32	0.87989402580191	0.025587608285529
0.15	15	6	0.780557473318864	0.01360488059426
0.5	115	8	0.931554646759785	0.024951755670344
0.2	175	128	0.849178029895391	0.028312923837191
0.05	100	32	0.838422431038315	0.020598690052801
0.5	115	256	0.981437488855644	0.039315243790485
0.2	175	2	0.729292111730177	0.016015763281478
0.35	145	6	0.845539548965509	0.024617091962661
0.35	115	512	0.891354193142215	0.031830646598315
0.5	15	256	0.981470592892712	0.039301385215315
0.15	175	512	0.836318776526076	0.028204287280488
0.25	115	1	0.739377126950501	0.015649408736723
0.5	115	4	0.875749026506379	0.027885925676384
0.25	145	256	0.874557688525874	0.026724405683712
0.2	175	1	0.739890741103365	0.016156103109846
0.2	75	32	0.848929175874461	0.0278365725663
0.5	145	16	0.979855457527169	0.039440344188445
0.2	145	32	0.848929255952395	0.027836593899682
0.05	175	512	0.83532750515541	0.02127785493122
0.1	30	256	0.838934628770531	0.022180759717311
0.05	115	6	0.739157419030129	0.018288331850808
0.5	60	6	0.916971439639921	0.023233516782717
0.2	90	4	0.754452478518915	0.019259981392809
0.15	145	128	0.836318774664998	0.028204286927326
0.1	100	128	0.823360862443736	0.02606032612119
0.35	160	16	0.904352364267504	0.03146566046808
0.25	115	3	0.760945485208146	0.022801012981582
0.05	160	8	0.759010758473446	0.019835782519031
0.15	75	8	0.782279069293279	0.020366979105076
0.2	115	8	0.787914847142935	0.021512721069717
0.05	130	8	0.758977876985835	0.019856371491215
0.15	115	5	0.751594850770544	0.021419500641036
0.1	75	256	0.823580183194369	0.026026551964526
0.1	130	6	0.748085996050231	0.020239587601705
0.15	60	7	0.756727501348124	0.023354478045857
0.35	45	1	0.747658258158647	0.015979301179522
0.2	75	4	0.74520337666398	0.019456252275656
0.15	15	256	0.876084707201785	0.021166415726382
0.35	30	1	0.750067137943301	0.01466884655713
0.2	30	3	0.73249597707941	0.019657555873311
0.15	100	2	0.724491864427206	0.016832413728254
0.35	145	7	0.841386073140411	0.023308141291096
0.35	60	2	0.740857389739571	0.015513873495442
0.5	130	8	0.931554646759785	0.024951755670344
0.5	130	2	0.80839746816484	0.02423115390995
0.2	30	7	0.778138168374531	0.021851793651485
0.5	90	2	0.790502933114172	0.023442859736652
0.2	160	8	0.78818651606642	0.021463623882531
0.25	90	1	0.738618484478911	0.015284517118346
0.5	60	8	0.931487467364361	0.024934490959368
0.2	145	16	0.84597998239065	0.021626118578829
0.5	75	128	0.981437488855644	0.039315243790485
0.5	60	7	0.935690002369923	0.032791028001713
0.2	115	7	0.786641161227084	0.022544760791175
0.25	90	8	0.801803284556698	0.020036761575364
0.35	145	4	0.832125154018439	0.023538536245068
0.15	145	2	0.725763983872601	0.018039667395646
0.35	130	16	0.904352364267504	0.03146566046808
0.1	100	2	0.723838247856278	0.016690386953586
0.25	175	128	0.874557688525874	0.026724405683712
0.35	100	128	0.891354193142055	0.031830646598307
0.15	160	5	0.760889787692895	0.021815078318015
0.1	75	7	0.759042814200137	0.019664916315162
0.1	60	7	0.75663123234332	0.019998664989579
0.5	90	7	0.935819986685303	0.032719732481469
0.35	90	16	0.904352364266169	0.031465660466981
0.25	90	16	0.871335507141925	0.026015003507244
0.15	60	1	0.747465110167494	0.013202890612318
0.35	175	16	0.904352364267504	0.03146566046808
0.15	115	4	0.739261850293186	0.017605169328213
0.25	130	64	0.874557688525874	0.026724405683711
0.25	45	3	0.736412879914372	0.021296577013672
0.25	75	256	0.874557680934267	0.026724404638337
0.25	75	7	0.797919707422713	0.019736904651005
0.35	30	32	0.890094348068169	0.031520836104689
0.15	175	7	0.765063717393295	0.023110176754675
0.2	15	16	0.85897646097355	0.01864058477596
0.2	15	5	0.757004288781944	0.010821926655115
0.35	45	3	0.759191069188634	0.021580172454236
0.2	45	16	0.84599715153399	0.021624687740783
0.5	160	32	0.983369486547129	0.039281304217347
0.25	175	32	0.874194181250849	0.026607339232969
0.35	100	6	0.844934726555859	0.024494103474154
0.05	160	4	0.716371300054623	0.018257659509107
0.5	160	128	0.981437488855644	0.039315243790485
0.35	100	5	0.830675526645766	0.0320076670853
0.05	60	128	0.853480112925922	0.017869735512084
0.2	75	3	0.734699411621696	0.021036616644585
0.1	130	4	0.719802728071195	0.019558791358091
0.25	175	64	0.874557688525874	0.026724405683712
0.05	160	7	0.751513113275924	0.018230436588807
0.2	130	128	0.849178029799096	0.028312923851781
0.2	75	6	0.779523118983669	0.023648175999466
0.1	175	4	0.723806142724016	0.019365648829189
0.2	175	5	0.779807326305476	0.017427558428825
0.5	145	64	0.981437488855644	0.039315243790485
0.25	60	128	0.874557624338508	0.026724393617674
0.15	115	8	0.78423700203272	0.021016485820868
0.05	130	256	0.836035492397562	0.021160417293153
0.1	60	32	0.823699704584557	0.025551060826376
0.05	75	16	0.829857137894352	0.025154878972317
0.5	75	3	0.834322749642867	0.026426634904814
0.5	115	32	0.983369486547129	0.039281304217347
0.15	75	6	0.76458916911654	0.020428755653302
0.35	60	32	0.890092090800343	0.031521633535489
0.35	160	256	0.891354193142215	0.031830646598315
0.05	30	1	0.932475125420663	0.011464419289696
0.1	30	5	0.742555586003572	0.014385505146455
0.5	160	256	0.981437488855644	0.039315243790485
0.15	90	512	0.836318858180921	0.028204173823399
0.1	75	16	0.831355630315558	0.024086202928391
0.5	75	1	0.747181738016111	0.018484354413444
0.1	160	6	0.749215660485145	0.02028492702992
0.15	115	32	0.836332014340479	0.027468543492701
0.5	45	3	0.809776304448784	0.023769009049704
0.25	15	128	0.878888919186944	0.025364007905363
0.5	15	512	0.981470592892712	0.039301385215315
0.05	160	512	0.835451065005258	0.021274079084811
0.25	90	7	0.798414558041041	0.01997364809377
0.25	130	8	0.801710161016623	0.02009311198396
0.5	145	512	0.981437488855644	0.039315243790485
0.2	145	3	0.757174353683879	0.02321962922348
0.05	160	64	0.835451065005258	0.021274079084811
0.5	45	8	0.931726593835535	0.025018790378461
0.5	30	4	0.815364006372456	0.024634407097303
0.15	130	8	0.784654081625782	0.021137767060152
0.25	30	1	0.754690938164235	0.012870704713235
0.5	90	5	0.912168318399022	0.021418713419696
0.05	15	16	1.42402721622468	0.032771663758154
0.05	115	1	0.764003205202216	0.012307655901243
0.05	100	4	0.722787838345962	0.017220194399337
0.35	130	4	0.829854409008195	0.024080868340722
0.2	90	1	0.738404910384705	0.015480859807121
0.25	90	32	0.874194180425767	0.026607339192172
0.15	45	64	0.836710089241604	0.028119201730929
0.25	145	3	0.773486482533618	0.023591409554907
0.25	115	32	0.874194181240366	0.026607339235016
0.35	175	64	0.891354193142215	0.031830646598315
0.5	160	1	0.758217196094013	0.017900621002222
0.35	175	8	0.835762322065102	0.024597739560054
0.15	175	3	0.74743192955775	0.022587399405077
0.1	45	5	0.73145393113531	0.018980611506513
0.5	75	256	0.981437488855644	0.039315243790485
0.5	90	64	0.981437488855644	0.039315243790485
0.1	160	8	0.77522377290166	0.022214055834953
0.25	100	64	0.874557688434182	0.026724405676669
0.5	100	256	0.981437488855644	0.039315243790485
0.1	130	16	0.831115352731983	0.024098716867451
0.15	60	2	0.728874615240122	0.015856895384906
0.05	100	8	0.759166928533528	0.019424379985275
0.2	130	16	0.845979982305679	0.021626118564698
0.5	90	1	0.745174032978817	0.018440900500986
0.15	60	8	0.781594419604709	0.020345882926341
0.1	45	64	0.826542417100137	0.02537023292399
0.1	90	16	0.831143640399128	0.024098904298021
0.2	145	128	0.849178029882872	0.028312923839766
0.2	175	6	0.787504197405807	0.024691405446812
0.25	160	4	0.792362953337384	0.02330026292576
0.1	145	32	0.822755865848779	0.025749076470978
0.05	15	2	1.32882790538863	0.027406086630453
0.1	30	6	0.751104310186319	0.013638277535461
0.35	75	2	0.747092992221461	0.017081182461573
0.2	90	6	0.782227280678218	0.023986988658017
0.15	160	256	0.836318776215328	0.028204287258293
0.25	30	128	0.874757165173462	0.026687184453847
0.15	75	1	0.74299255858347	0.014260653068337
0.35	75	1	0.744037979649813	0.01637440293684
0.35	115	8	0.835762321585414	0.024597739516327
0.5	160	4	0.884615038737169	0.026380187970339
0.5	30	7	0.930903193999794	0.033612071134849
0.35	130	64	0.891354193142215	0.031830646598315
0.35	130	6	0.845204368188899	0.024546210502418
0.05	175	16	0.82216651225985	0.027771204642209
0.05	130	1	0.759456451898762	0.012638604225204
0.35	45	64	0.891354163515619	0.031830643545104
0.05	160	256	0.835451065005258	0.021274079084811
0.15	15	2	0.784399381870902	0.008547386397516
0.5	30	8	0.931096990978683	0.02522321597333
0.25	130	128	0.874557688525874	0.026724405683711
0.05	175	6	0.741763435579528	0.019698977882504
0.15	15	32	0.876041879579235	0.021130233456254
0.5	75	64	0.981437488855644	0.039315243790485
0.1	30	8	0.780867149929867	0.019163590742303
0.2	75	5	0.763352304797043	0.017556431460215
0.25	145	7	0.797283772362116	0.019585401928008
0.1	115	4	0.718896420403335	0.018802700930226
0.1	115	512	0.823349699959439	0.02606318455867
0.15	90	1	0.739620322034108	0.014485054777713
0.1	45	32	0.826077282352892	0.024867599292408
0.15	145	256	0.836318774664998	0.028204286927326
0.15	145	8	0.78485545788229	0.021150118867608
0.25	60	6	0.787521691790157	0.017694298460474
0.2	100	256	0.849178024960337	0.028312923490886
0.35	75	64	0.891354193092729	0.031830646598672
0.35	30	3	0.74959585445638	0.020482627193213
0.2	160	2	0.72893091034477	0.016342009352491
0.1	100	64	0.823360862443736	0.02606032612119
0.25	30	256	0.874757165173462	0.026687184453847
0.2	90	256	0.849178015032178	0.02831292154352
0.25	100	8	0.801730527854432	0.020024797561805
0.5	15	5	0.859338551432841	0.020761641758264
0.15	160	16	0.843668221232773	0.030114303653074
0.35	115	32	0.890092092203405	0.031521633652237
0.35	45	256	0.891354163515619	0.031830643545104
0.35	175	2	0.776631861134082	0.019511248665587
0.05	45	7	0.787267933973174	0.01090724697719
0.1	175	16	0.83111497032842	0.024098930860609
0.15	90	256	0.836318858180921	0.028204173823399
0.1	145	2	0.721143323111065	0.016875275725086
0.25	145	8	0.801762251304215	0.020085716788156
0.05	45	16	0.870921296605844	0.019026850044826
0.25	160	32	0.87419418125037	0.026607339233186
0.35	145	32	0.890092092203405	0.031521633652237
0.35	160	2	0.770858311421711	0.019560502167255
0.2	145	256	0.849178029882872	0.028312923839766
0.1	45	6	0.744207103725982	0.01608696275404
0.15	15	8	0.804195194519946	0.016159711045829
0.15	90	32	0.836332203832281	0.027468434337401
0.25	160	8	0.801762253862717	0.020085717561345
0.1	45	2	0.737883019620277	0.014351051964971
0.5	15	16	0.979814943406251	0.039476441118914
0.25	115	7	0.797534286831785	0.019718554474577
0.25	90	6	0.794049973426511	0.01846397512205
0.25	45	6	0.775708314921509	0.019248532713234
0.2	175	7	0.78849182951559	0.02295367417886
0.5	45	4	0.828912028674153	0.024702754899808
0.15	145	64	0.836318774664998	0.028204286927326
0.1	100	1	0.744327249109618	0.013705914659646
0.05	130	128	0.836035492397562	0.021160417293153
0.15	75	64	0.836321071426485	0.028203106861108
0.35	130	1	0.745708770805634	0.016299441620844
0.2	115	16	0.845979981635511	0.021626118516802
0.35	145	5	0.836527354902071	0.032371719139732
0.1	90	4	0.718440574553986	0.018213694038165
0.25	115	6	0.796508998479416	0.017950231225788
0.25	30	512	0.874757165173462	0.026687184453847
0.05	30	8	0.899114612560327	0.015377505651232
0.2	15	6	0.776834117998374	0.020410822872881
0.15	145	5	0.759927048551828	0.021391624085222
0.2	60	64	0.849178817367798	0.028312535231962
0.5	160	2	0.826865620985094	0.026102423300401
0.2	15	7	0.782927239569801	0.019143542343853
0.2	75	128	0.849177948875088	0.028312901896655
0.15	60	32	0.836371369375415	0.027455613447682
0.05	160	128	0.835451065005258	0.021274079084811
0.05	145	16	0.822475376600159	0.027668597113857
0.05	15	512	1.44221673667127	0.034161807061393
0.25	45	64	0.874559516825283	0.026723799257935
0.15	175	256	0.836318776526076	0.028204287280488
0.25	100	512	0.874557688434182	0.026724405676669
0.5	60	2	0.772072066735551	0.019907921145159
0.2	115	64	0.849178029201585	0.028312923863222
0.15	60	512	0.836373686188219	0.028191896924528
0.1	145	4	0.721970092075563	0.018938985018163
0.1	160	32	0.822755827381966	0.025749122266237
0.05	60	16	0.840167903248727	0.02299659600469
0.25	115	16	0.871335507315602	0.026015003655684
0.35	45	32	0.890092059504002	0.031521629979546
0.5	60	32	0.983369486546813	0.039281304217434
0.35	100	8	0.835762322958584	0.024597733303315
0.1	130	512	0.823347438589892	0.026064035408646
0.2	175	512	0.849178029895391	0.028312923837191
0.5	75	8	0.931554646504826	0.024951760045268
0.05	175	8	0.759440422825328	0.019698988975388
0.2	100	5	0.767636300769186	0.017101124304605
0.05	100	128	0.838396553458544	0.02070341216662
0.05	145	5	0.724505558980954	0.016732330831646
0.5	75	4	0.863221282874871	0.027453231370588
0.25	75	2	0.732832150794455	0.016616557241919
0.05	45	256	0.884456788012244	0.016763309892438
0.35	130	3	0.803240224595154	0.020970346556265
0.35	45	4	0.784755830495372	0.022117219301007
0.15	130	128	0.836318769831823	0.028204285920365
0.25	60	256	0.874557624338508	0.026724393617674
0.15	75	128	0.836321071426485	0.028203106861108
0.5	90	16	0.979855457527169	0.039440344188445
0.5	15	32	0.983461317591957	0.039255942547008
0.2	160	5	0.78028807972669	0.017289672614278
0.15	90	16	0.843668315192694	0.030114191170978
0.2	145	64	0.849178029882872	0.028312923839766
0.5	130	4	0.880965596897692	0.026692249318154
0.15	75	16	0.843669164790242	0.03011376271778
0.2	160	4	0.771167617707107	0.021216372423756
0.5	175	4	0.885244843758318	0.026131965693774
0.25	45	32	0.874196066004997	0.026606735935973
0.05	115	512	0.836835275329924	0.021035453971356
0.15	75	32	0.836335681915887	0.027467207692681
0.05	130	32	0.835928637549566	0.021131460429762
0.5	175	5	0.913503950691627	0.022274811692114
0.5	45	16	0.979855457385829	0.039440344188843
0.5	115	3	0.863250678516582	0.02767511764228
0.1	115	64	0.823349699959439	0.02606318455867
0.5	100	4	0.872346299682316	0.027027403795523
0.05	175	256	0.83532750515541	0.02127785493122
0.35	15	1	0.767683395673581	0.011985436534004
0.05	30	7	0.890824697867658	0.01406005710496
0.5	130	64	0.981437488855644	0.039315243790485
0.35	30	7	0.836660411476508	0.026222935411651
0.2	160	3	0.758851486355601	0.022948227286933
0.05	130	64	0.836035492397562	0.021160417293153
0.25	175	6	0.797047014629245	0.01807409105783
