# Supplementary material for: A large-scale machine learning study of sociodemographic factors contributing to COVID-19 severity
Source: Front Big Data. 2023 Mar 24;6:1038283. doi: 10.3389/fdata.2023.1038283 (PMC10080051; doi:10.3389/fdata.2023.1038283)
Supplement: Supplementary file 13 [file Data_Sheet_13.CSV]

max_tree_depth	min_samples_leaf	mrmr_top_selected_features	crossvalidation_MSE	crossvalidation_MSE_standard_deviation
1	256	5	0.841296195629504	0.015590960146817
421	1024	10	1.00710357781136	0.003468809923221
1366	1024	10	1.00710357781136	0.003468809923221
316	1024	115	1.00710357781136	0.003468809923221
1471	64	5	0.754016519736361	0.016903883589436
1786	512	10	0.849959790928648	0.016689479695066
421	1024	20	1.00710357781136	0.003468809923221
631	16	5	0.755471020457563	0.01582071670477
631	512	15	0.849959790928648	0.016689479695066
1156	8	5	0.763663890617574	0.014910117162342
946	128	10	0.759685767704868	0.016045025178181
1261	128	10	0.759685767704868	0.016045025178181
1156	1024	25	1.00710357781136	0.003468809923221
1471	1024	25	1.00710357781136	0.003468809923221
1786	1024	25	1.00710357781136	0.003468809923221
1051	4	5	0.776140884215622	0.014684325024823
1156	128	15	0.758355496733368	0.016064688448223
316	128	15	0.758355496733368	0.016064688448223
1891	16	10	0.7395976119288	0.015729712178987
736	256	20	0.795571241268184	0.018276729686429
1	64	10	0.840642411435559	0.015369027143359
631	512	115	0.849959790928648	0.016689479695066
106	128	20	0.756660885256491	0.015715241933311
1576	1024	50	1.00710357781136	0.003468809923221
841	512	10	0.849959790928648	0.016689479695066
1786	128	20	0.756660885256491	0.015715241933311
1471	256	10	0.799683026215846	0.018260341787098
1366	128	10	0.759685767704868	0.016045025178181
841	512	40	0.849959790928648	0.016689479695066
1681	32	10	0.741271396380537	0.016876653503647
106	128	25	0.755530853308662	0.015951609137845
841	1024	15	1.00710357781136	0.003468809923221
631	512	50	0.849959790928648	0.016689479695066
1366	256	10	0.799683026215846	0.018260341787098
1576	1024	100	1.00710357781136	0.003468809923221
946	64	10	0.746612896799308	0.016788395744136
1786	64	30	0.742194916763313	0.016571692902543
526	1	15	0.75033964281411	0.018126498916089
631	4	10	0.746036679457521	0.014557392373314
106	1	15	0.75033964281411	0.018126498916089
736	16	25	0.729352525924904	0.016769762436116
1261	256	115	0.795555124878438	0.018162234892471
1366	32	25	0.735259846449858	0.017086891643257
211	128	30	0.755374994891297	0.016016093793549
316	512	30	0.849959790928648	0.016689479695066
211	128	15	0.758355496733368	0.016064688448223
421	8	25	0.731029735551766	0.016350589267806
1156	512	50	0.849959790928648	0.016689479695066
1156	16	30	0.730767805944571	0.01698409070307
421	256	65	0.795232099352322	0.018188398138547
1261	512	115	0.849959790928648	0.016689479695066
1051	256	40	0.795035456727321	0.018237872263981
1891	64	15	0.745261928412093	0.016949643667255
946	256	15	0.79811388367452	0.018081576799457
1681	256	5	0.800466153093412	0.018257533304062
736	32	15	0.738851659602518	0.017259443541051
946	256	80	0.795817419014743	0.018166675421613
1471	8	25	0.731029735551766	0.016350589267806
421	4	20	0.738899424048162	0.016005746375739
1	8	65	0.840642411435559	0.015369027143359
1366	8	20	0.735512746794155	0.01603371461888
1261	1024	40	1.00710357781136	0.003468809923221
1576	2	25	0.741101400651154	0.016913604507119
1156	16	15	0.735533173405865	0.017047362919543
1786	512	40	0.849959790928648	0.016689479695066
421	1024	15	1.00710357781136	0.003468809923221
1681	8	5	0.763663890617574	0.014910117162342
1156	1024	20	1.00710357781136	0.003468809923221
1051	2	25	0.741101400651154	0.016913604507119
316	8	40	0.727560757393104	0.017663957249333
841	64	20	0.744684791014704	0.016729103407591
841	8	40	0.727560757393104	0.017663957249333
946	4	10	0.746036679457521	0.014557392373314
841	1	30	0.746098753787578	0.01759020286698
736	512	15	0.849959790928648	0.016689479695066
1786	16	50	0.726888743401611	0.016909060227865
106	512	40	0.849959790928648	0.016689479695066
841	256	80	0.795817419014743	0.018166675421613
1891	1	20	0.751140863491315	0.016364859032667
1471	256	20	0.795571241268184	0.018276729686429
1471	128	10	0.759685767704868	0.016045025178181
1681	32	65	0.729109704824188	0.017124555914924
1786	16	25	0.729352525924904	0.016769762436116
1891	1024	80	1.00710357781136	0.003468809923221
1576	8	50	0.72746211360612	0.017364764555747
1576	32	30	0.735455502940509	0.017073729991722
736	8	25	0.731029735551766	0.016350589267806
1891	256	5	0.800466153093412	0.018257533304062
526	1024	80	1.00710357781136	0.003468809923221
1051	2	30	0.740004522371317	0.017149272652076
106	128	15	0.758355496733368	0.016064688448223
1261	512	80	0.849959790928648	0.016689479695066
211	2	40	0.735226545747117	0.019352534014178
106	4	50	0.729636712655969	0.017462345455238
211	16	20	0.733822456325807	0.017198243202251
841	32	65	0.729109704824188	0.017124555914924
1471	128	115	0.752565570920203	0.015717723668856
736	512	25	0.849959790928648	0.016689479695066
526	256	20	0.795571241268184	0.018276729686429
736	16	40	0.726857354413257	0.017176390571829
1261	512	15	0.849959790928648	0.016689479695066
1261	32	115	0.730170342935311	0.016412930739811
316	128	30	0.755374994891297	0.016016093793549
1576	32	20	0.738202412770571	0.016893638357809
211	256	10	0.799683026215846	0.018260341787098
1	128	80	0.840642411435559	0.015369027143359
1681	8	65	0.725575698932108	0.017394880615625
1681	64	100	0.738043012571695	0.015838606308465
526	256	5	0.800466153093412	0.018257533304062
841	8	65	0.725575698932108	0.017394880615625
1156	1	20	0.751140863491315	0.016364859032667
1261	64	20	0.744684791014704	0.016729103407591
211	2	20	0.744769624299462	0.015856202543407
1786	1024	80	1.00710357781136	0.003468809923221
526	256	115	0.795555124878438	0.018162234892471
1261	128	15	0.758355496733368	0.016064688448223
106	1024	50	1.00710357781136	0.003468809923221
841	2	50	0.734828447250653	0.018166370927414
1576	128	50	0.752097426874129	0.016375581959647
1	4	10	0.840642411435559	0.015369027143359
736	1	50	0.740360097403662	0.017809770499425
1891	1	40	0.737526745491505	0.01956293363335
946	64	40	0.736910518661077	0.016540060215967
631	8	10	0.739065970416838	0.014360018957875
1261	4	20	0.738899424048162	0.016005746375739
1681	32	5	0.751947686400395	0.017100545073805
946	1024	15	1.00710357781136	0.003468809923221
1261	1	5	0.793949594465738	0.017586456460036
1366	16	115	0.726726593013922	0.01717742593698
316	4	15	0.740467350033616	0.017359367061212
1891	4	10	0.746036679457521	0.014557392373314
316	16	10	0.7395976119288	0.015729712178987
1	512	20	0.849959790928648	0.016689479695066
1576	512	50	0.849959790928648	0.016689479695066
1051	1024	10	1.00710357781136	0.003468809923221
946	128	80	0.752452828584372	0.015777819105524
316	2	65	0.732546856478503	0.017626951146229
1366	8	5	0.763663890617574	0.014910117162342
421	1	5	0.793949594465738	0.017586456460036
1051	512	10	0.849959790928648	0.016689479695066
946	8	30	0.730229623211749	0.016348309625817
841	1024	115	1.00710357781136	0.003468809923221
841	64	40	0.736910518661077	0.016540060215967
1261	1024	100	1.00710357781136	0.003468809923221
841	1	65	0.73938445863408	0.0173870274339
1891	1	65	0.73938445863408	0.0173870274339
526	1024	50	1.00710357781136	0.003468809923221
1261	2	65	0.732546856478503	0.017626951146229
841	4	25	0.736219872535643	0.016801583960411
421	64	30	0.742194916763313	0.016571692902543
631	8	115	0.727257479586516	0.016950417917363
526	4	80	0.727027519075422	0.017677043348917
526	32	50	0.729662007850206	0.017249947254566
1261	16	50	0.726888743401611	0.016909060227865
1576	256	25	0.795226089927214	0.018251089919769
1471	16	40	0.726857354413257	0.017176390571829
316	64	20	0.744684791014704	0.016729103407591
1156	8	100	0.725933068387527	0.016686190392673
316	32	50	0.729662007850206	0.017249947254566
841	1	15	0.75033964281411	0.018126498916089
1471	128	50	0.752097426874129	0.016375581959647
1786	512	25	0.849959790928648	0.016689479695066
1681	8	10	0.739065970416838	0.014360018957875
1	16	20	0.840642411435559	0.015369027143359
1576	1024	80	1.00710357781136	0.003468809923221
1891	4	65	0.728020492916063	0.017734153485758
316	64	25	0.742148317934799	0.01668623409638
1471	256	65	0.795232099352322	0.018188398138547
946	64	80	0.736678002303526	0.015861084683402
736	64	80	0.736678002303526	0.015861084683402
736	16	10	0.7395976119288	0.015729712178987
1471	512	40	0.849959790928648	0.016689479695066
316	256	20	0.795571241268184	0.018276729686429
841	16	80	0.724545448193125	0.016619313144928
316	32	10	0.741271396380537	0.016876653503647
106	512	115	0.849959790928648	0.016689479695066
1786	2	5	0.785937922555731	0.016046841614701
316	4	5	0.776140884215622	0.014684325024823
946	1	65	0.73938445863408	0.0173870274339
1576	512	30	0.849959790928648	0.016689479695066
841	8	50	0.72746211360612	0.017364764555747
106	256	20	0.795571241268184	0.018276729686429
1681	1	80	0.73419283408983	0.016113141862706
106	8	80	0.72453583383021	0.017312108614991
1471	4	40	0.730192082446478	0.018266685425596
106	256	15	0.79811388367452	0.018081576799457
946	1	50	0.740360097403662	0.017809770499425
946	512	15	0.849959790928648	0.016689479695066
1156	64	80	0.736678002303526	0.015861084683402
1366	8	15	0.7359404996387	0.016353952690728
526	2	40	0.735226545747117	0.019352534014178
1681	8	20	0.735512746794155	0.01603371461888
316	32	30	0.735455502940509	0.017073729991722
1366	2	10	0.753505994558804	0.015079950449611
1786	64	115	0.737746729772717	0.015890395135033
1471	1024	30	1.00710357781136	0.003468809923221
946	512	65	0.849959790928648	0.016689479695066
1681	16	50	0.726888743401611	0.016909060227865
1051	32	40	0.729699576630122	0.017212651864111
1156	32	40	0.729699576630122	0.017212651864111
1051	4	65	0.728020492916063	0.017734153485758
211	32	65	0.729109704824188	0.017124555914924
1261	2	115	0.736776166071232	0.016437596375592
106	16	65	0.725302930802029	0.016954776019559
211	2	100	0.733079455783414	0.01651934705339
1471	8	50	0.72746211360612	0.017364764555747
106	256	80	0.795817419014743	0.018166675421613
106	64	50	0.736878514172702	0.016568959785405
106	256	115	0.795555124878438	0.018162234892471
1576	1024	20	1.00710357781136	0.003468809923221
736	512	10	0.849959790928648	0.016689479695066
1786	4	80	0.727027519075422	0.017677043348917
106	1024	5	1.00710357781136	0.003468809923221
526	64	25	0.742148317934799	0.01668623409638
211	8	20	0.735512746794155	0.01603371461888
1366	512	10	0.849959790928648	0.016689479695066
106	32	115	0.730170342935311	0.016412930739811
1051	64	40	0.736910518661077	0.016540060215967
841	128	40	0.752000448956982	0.016378552431206
1156	2	25	0.741101400651154	0.016913604507119
1786	4	25	0.736219872535643	0.016801583960411
316	32	65	0.729109704824188	0.017124555914924
1	16	65	0.840642411435559	0.015369027143359
1576	1	100	0.740618552738933	0.016776810917408
1681	4	10	0.746036679457521	0.014557392373314
1891	2	50	0.734828447250653	0.018166370927414
316	1	115	0.742088359734298	0.016499151875245
1786	1	100	0.740618552738933	0.016776810917408
736	128	40	0.752000448956982	0.016378552431206
316	256	40	0.795035456727321	0.018237872263981
736	1024	20	1.00710357781136	0.003468809923221
106	64	25	0.742148317934799	0.01668623409638
1261	128	30	0.755374994891297	0.016016093793549
526	64	80	0.736678002303526	0.015861084683402
1051	8	30	0.730229623211749	0.016348309625817
1	2	40	0.840642411435559	0.015369027143359
211	256	50	0.795188206603806	0.018234348293126
316	4	100	0.729578779245006	0.016784703181806
1891	512	100	0.849959790928648	0.016689479695066
1156	8	20	0.735512746794155	0.01603371461888
1471	16	10	0.7395976119288	0.015729712178987
1261	2	25	0.741101400651154	0.016913604507119
631	64	30	0.742194916763313	0.016571692902543
1576	16	50	0.726888743401611	0.016909060227865
211	1	115	0.742088359734298	0.016499151875245
421	512	50	0.849959790928648	0.016689479695066
316	512	25	0.849959790928648	0.016689479695066
1576	256	20	0.795571241268184	0.018276729686429
1471	2	115	0.736776166071232	0.016437596375592
841	32	80	0.728911213466051	0.016787093461221
316	1	100	0.740618552738933	0.016776810917408
631	2	40	0.735226545747117	0.019352534014178
1681	1	30	0.746098753787578	0.01759020286698
421	2	25	0.741101400651154	0.016913604507119
1156	256	15	0.79811388367452	0.018081576799457
1681	128	30	0.755374994891297	0.016016093793549
1576	4	115	0.731241111800111	0.016419536338558
1261	32	5	0.751947686400395	0.017100545073805
1891	256	10	0.799683026215846	0.018260341787098
1051	1024	65	1.00710357781136	0.003468809923221
1156	1	15	0.75033964281411	0.018126498916089
316	512	20	0.849959790928648	0.016689479695066
1	1024	5	1.00710357781136	0.003468809923221
1576	32	25	0.735259846449858	0.017086891643257
211	16	40	0.726857354413257	0.017176390571829
1576	32	40	0.729699576630122	0.017212651864111
1156	1024	115	1.00710357781136	0.003468809923221
1576	64	15	0.745261928412093	0.016949643667255
1786	16	100	0.725705923282419	0.016945272514029
421	128	10	0.759685767704868	0.016045025178181
1051	64	10	0.746612896799308	0.016788395744136
526	256	80	0.795817419014743	0.018166675421613
1156	64	10	0.746612896799308	0.016788395744136
1366	8	25	0.731029735551766	0.016350589267806
106	512	5	0.849959790928648	0.016689479695066
316	4	40	0.730192082446478	0.018266685425596
631	64	15	0.745261928412093	0.016949643667255
106	4	10	0.746036679457521	0.014557392373314
1261	512	5	0.849959790928648	0.016689479695066
1891	256	20	0.795571241268184	0.018276729686429
631	32	25	0.735259846449858	0.017086891643257
1261	32	20	0.738202412770571	0.016893638357809
1366	1	80	0.73419283408983	0.016113141862706
1891	256	65	0.795232099352322	0.018188398138547
1576	4	65	0.728020492916063	0.017734153485758
631	16	30	0.730767805944571	0.01698409070307
736	64	65	0.736259048303721	0.016324161891225
1	256	25	0.841296195629504	0.015590960146817
421	128	80	0.752452828584372	0.015777819105524
211	4	10	0.746036679457521	0.014557392373314
1891	1024	100	1.00710357781136	0.003468809923221
106	64	65	0.736259048303721	0.016324161891225
421	64	100	0.738043012571695	0.015838606308465
1786	16	30	0.730767805944571	0.01698409070307
1	32	80	0.840642411435559	0.015369027143359
1366	64	80	0.736678002303526	0.015861084683402
946	512	30	0.849959790928648	0.016689479695066
1576	2	30	0.740004522371317	0.017149272652076
1471	512	10	0.849959790928648	0.016689479695066
1891	8	25	0.731029735551766	0.016350589267806
316	128	80	0.752452828584372	0.015777819105524
421	1024	40	1.00710357781136	0.003468809923221
1471	256	100	0.795652657478196	0.018148988060803
106	2	30	0.740004522371317	0.017149272652076
1786	256	40	0.795035456727321	0.018237872263981
526	8	80	0.72453583383021	0.017312108614991
1261	128	50	0.752097426874129	0.016375581959647
1786	32	65	0.729109704824188	0.017124555914924
736	32	40	0.729699576630122	0.017212651864111
421	64	10	0.746612896799308	0.016788395744136
211	256	65	0.795232099352322	0.018188398138547
1471	4	115	0.731241111800111	0.016419536338558
1	512	10	0.849959790928648	0.016689479695066
736	1024	5	1.00710357781136	0.003468809923221
316	2	5	0.785937922555731	0.016046841614701
1576	4	30	0.736095219751214	0.01672839519699
1261	1	50	0.740360097403662	0.017809770499425
1681	1	20	0.751140863491315	0.016364859032667
1786	2	25	0.741101400651154	0.016913604507119
946	64	65	0.736259048303721	0.016324161891225
946	8	100	0.725933068387527	0.016686190392673
1471	256	50	0.795188206603806	0.018234348293126
1471	1	15	0.75033964281411	0.018126498916089
526	256	30	0.795058649090599	0.018234743483325
946	128	50	0.752097426874129	0.016375581959647
1	64	25	0.840642411435559	0.015369027143359
1786	16	5	0.755471020457563	0.01582071670477
1681	128	40	0.752000448956982	0.016378552431206
421	8	65	0.725575698932108	0.017394880615625
421	128	65	0.751898453348301	0.016073429428588
106	8	30	0.730229623211749	0.016348309625817
841	4	100	0.729578779245006	0.016784703181806
316	1024	30	1.00710357781136	0.003468809923221
1	16	5	0.840642411435559	0.015369027143359
316	4	20	0.738899424048162	0.016005746375739
946	1	15	0.75033964281411	0.018126498916089
631	32	100	0.729933902811048	0.016617315972335
841	512	80	0.849959790928648	0.016689479695066
946	256	65	0.795232099352322	0.018188398138547
316	8	5	0.763663890617574	0.014910117162342
946	256	115	0.795555124878438	0.018162234892471
1576	64	115	0.737746729772717	0.015890395135033
1366	16	30	0.730767805944571	0.01698409070307
736	2	30	0.740004522371317	0.017149272652076
841	1024	10	1.00710357781136	0.003468809923221
946	1024	10	1.00710357781136	0.003468809923221
1051	128	15	0.758355496733368	0.016064688448223
841	4	20	0.738899424048162	0.016005746375739
1	512	100	0.849959790928648	0.016689479695066
211	4	100	0.729578779245006	0.016784703181806
1576	4	10	0.746036679457521	0.014557392373314
1891	64	40	0.736910518661077	0.016540060215967
841	256	50	0.795188206603806	0.018234348293126
1156	32	115	0.730170342935311	0.016412930739811
1576	64	30	0.742194916763313	0.016571692902543
631	4	30	0.736095219751214	0.01672839519699
1891	16	15	0.735533173405865	0.017047362919543
1366	16	40	0.726857354413257	0.017176390571829
211	4	20	0.738899424048162	0.016005746375739
1471	8	15	0.7359404996387	0.016353952690728
946	128	5	0.765603502308989	0.016083425865305
1156	128	100	0.75285370764656	0.015740292318855
1051	8	10	0.739065970416838	0.014360018957875
1786	128	30	0.755374994891297	0.016016093793549
1576	2	15	0.744894593544763	0.017321501083252
736	16	50	0.726888743401611	0.016909060227865
421	1	10	0.759342654987245	0.015570442987597
946	1024	80	1.00710357781136	0.003468809923221
841	2	20	0.744769624299462	0.015856202543407
106	8	115	0.727257479586516	0.016950417917363
1681	512	25	0.849959790928648	0.016689479695066
1681	8	40	0.727560757393104	0.017663957249333
841	32	10	0.741271396380537	0.016876653503647
1366	16	10	0.7395976119288	0.015729712178987
211	2	50	0.734828447250653	0.018166370927414
841	2	5	0.785937922555731	0.016046841614701
421	1	25	0.744979552955208	0.017667285428663
1471	256	25	0.795226089927214	0.018251089919769
1681	128	100	0.75285370764656	0.015740292318855
1051	256	15	0.79811388367452	0.018081576799457
1261	2	20	0.744769624299462	0.015856202543407
1576	4	5	0.776140884215622	0.014684325024823
211	32	5	0.751947686400395	0.017100545073805
1471	64	65	0.736259048303721	0.016324161891225
1681	4	25	0.736219872535643	0.016801583960411
1681	8	25	0.731029735551766	0.016350589267806
1051	512	15	0.849959790928648	0.016689479695066
1156	1024	10	1.00710357781136	0.003468809923221
736	2	65	0.732546856478503	0.017626951146229
1681	256	30	0.795058649090599	0.018234743483325
1261	128	80	0.752452828584372	0.015777819105524
1	128	5	0.840642411435559	0.015369027143359
1366	1	30	0.746098753787578	0.01759020286698
631	64	80	0.736678002303526	0.015861084683402
526	1024	10	1.00710357781136	0.003468809923221
1681	2	50	0.734828447250653	0.018166370927414
1156	512	80	0.849959790928648	0.016689479695066
946	32	20	0.738202412770571	0.016893638357809
421	4	15	0.740467350033616	0.017359367061212
1786	1	25	0.744979552955208	0.017667285428663
1261	1024	65	1.00710357781136	0.003468809923221
526	128	115	0.752565570920203	0.015717723668856
1576	16	80	0.724545448193125	0.016619313144928
316	8	10	0.739065970416838	0.014360018957875
841	64	5	0.754016519736361	0.016903883589436
106	256	30	0.795058649090599	0.018234743483325
1156	512	20	0.849959790928648	0.016689479695066
1681	64	15	0.745261928412093	0.016949643667255
736	1024	115	1.00710357781136	0.003468809923221
841	32	115	0.730170342935311	0.016412930739811
631	32	80	0.728911213466051	0.016787093461221
106	1	20	0.751140863491315	0.016364859032667
1051	8	5	0.763663890617574	0.014910117162342
1	4	30	0.840642411435559	0.015369027143359
631	8	40	0.727560757393104	0.017663957249333
211	256	5	0.800466153093412	0.018257533304062
106	32	50	0.729662007850206	0.017249947254566
1471	512	50	0.849959790928648	0.016689479695066
211	4	115	0.731241111800111	0.016419536338558
526	32	80	0.728911213466051	0.016787093461221
106	32	25	0.735259846449858	0.017086891643257
1786	1024	65	1.00710357781136	0.003468809923221
1576	1	65	0.73938445863408	0.0173870274339
736	1024	80	1.00710357781136	0.003468809923221
1681	1	40	0.737526745491505	0.01956293363335
526	8	25	0.731029735551766	0.016350589267806
736	2	40	0.735226545747117	0.019352534014178
736	32	80	0.728911213466051	0.016787093461221
1891	64	30	0.742194916763313	0.016571692902543
106	256	10	0.799683026215846	0.018260341787098
841	4	50	0.729636712655969	0.017462345455238
1576	32	100	0.729933902811048	0.016617315972335
421	512	115	0.849959790928648	0.016689479695066
1891	32	50	0.729662007850206	0.017249947254566
1051	512	65	0.849959790928648	0.016689479695066
946	2	5	0.785937922555731	0.016046841614701
1891	1	10	0.759342654987245	0.015570442987597
211	512	15	0.849959790928648	0.016689479695066
946	4	100	0.729578779245006	0.016784703181806
1261	8	25	0.731029735551766	0.016350589267806
631	8	65	0.725575698932108	0.017394880615625
946	512	20	0.849959790928648	0.016689479695066
1891	8	40	0.727560757393104	0.017663957249333
946	4	25	0.736219872535643	0.016801583960411
1891	16	20	0.733822456325807	0.017198243202251
1891	8	15	0.7359404996387	0.016353952690728
1471	64	30	0.742194916763313	0.016571692902543
1786	128	115	0.752565570920203	0.015717723668856
736	64	20	0.744684791014704	0.016729103407591
316	1024	40	1.00710357781136	0.003468809923221
841	8	100	0.725933068387527	0.016686190392673
1891	1024	20	1.00710357781136	0.003468809923221
1471	4	15	0.740467350033616	0.017359367061212
1261	32	40	0.729699576630122	0.017212651864111
1051	2	40	0.735226545747117	0.019352534014178
946	256	25	0.795226089927214	0.018251089919769
211	1	15	0.75033964281411	0.018126498916089
1366	8	115	0.727257479586516	0.016950417917363
1786	1	5	0.793949594465738	0.017586456460036
316	16	40	0.726857354413257	0.017176390571829
211	2	30	0.740004522371317	0.017149272652076
841	128	115	0.752565570920203	0.015717723668856
631	2	25	0.741101400651154	0.016913604507119
946	2	115	0.736776166071232	0.016437596375592
211	128	40	0.752000448956982	0.016378552431206
736	1	40	0.737526745491505	0.01956293363335
316	128	5	0.765603502308989	0.016083425865305
316	64	115	0.737746729772717	0.015890395135033
1891	1	100	0.740618552738933	0.016776810917408
526	2	50	0.734828447250653	0.018166370927414
211	1024	20	1.00710357781136	0.003468809923221
1	32	100	0.840642411435559	0.015369027143359
1156	16	40	0.726857354413257	0.017176390571829
631	1	40	0.737526745491505	0.01956293363335
631	256	20	0.795571241268184	0.018276729686429
1576	32	15	0.738851659602518	0.017259443541051
106	8	5	0.763663890617574	0.014910117162342
841	1	5	0.793949594465738	0.017586456460036
1891	256	15	0.79811388367452	0.018081576799457
106	1024	115	1.00710357781136	0.003468809923221
316	512	50	0.849959790928648	0.016689479695066
1576	2	115	0.736776166071232	0.016437596375592
1051	8	100	0.725933068387527	0.016686190392673
1156	1	25	0.744979552955208	0.017667285428663
1891	32	65	0.729109704824188	0.017124555914924
526	1	100	0.740618552738933	0.016776810917408
1156	2	10	0.753505994558804	0.015079950449611
1786	4	65	0.728020492916063	0.017734153485758
631	64	100	0.738043012571695	0.015838606308465
1261	8	40	0.727560757393104	0.017663957249333
1891	512	25	0.849959790928648	0.016689479695066
1366	1	100	0.740618552738933	0.016776810917408
841	2	15	0.744894593544763	0.017321501083252
1786	8	20	0.735512746794155	0.01603371461888
211	4	65	0.728020492916063	0.017734153485758
1051	32	30	0.735455502940509	0.017073729991722
631	2	30	0.740004522371317	0.017149272652076
1261	32	50	0.729662007850206	0.017249947254566
841	32	5	0.751947686400395	0.017100545073805
106	1024	15	1.00710357781136	0.003468809923221
526	1024	100	1.00710357781136	0.003468809923221
1366	512	100	0.849959790928648	0.016689479695066
1051	64	15	0.745261928412093	0.016949643667255
1	1024	65	1.00710357781136	0.003468809923221
631	1	100	0.740618552738933	0.016776810917408
1786	1	20	0.751140863491315	0.016364859032667
1366	4	25	0.736219872535643	0.016801583960411
421	8	5	0.763663890617574	0.014910117162342
1051	1024	40	1.00710357781136	0.003468809923221
1261	1024	25	1.00710357781136	0.003468809923221
526	1	65	0.73938445863408	0.0173870274339
421	16	30	0.730767805944571	0.01698409070307
946	128	40	0.752000448956982	0.016378552431206
1366	4	10	0.746036679457521	0.014557392373314
1366	16	5	0.755471020457563	0.01582071670477
631	256	5	0.800466153093412	0.018257533304062
421	16	40	0.726857354413257	0.017176390571829
1891	16	40	0.726857354413257	0.017176390571829
211	4	15	0.740467350033616	0.017359367061212
1366	2	5	0.785937922555731	0.016046841614701
211	16	80	0.724545448193125	0.016619313144928
211	2	15	0.744894593544763	0.017321501083252
316	8	20	0.735512746794155	0.01603371461888
1681	64	65	0.736259048303721	0.016324161891225
631	512	20	0.849959790928648	0.016689479695066
631	32	30	0.735455502940509	0.017073729991722
421	8	115	0.727257479586516	0.016950417917363
316	8	65	0.725575698932108	0.017394880615625
1051	2	15	0.744894593544763	0.017321501083252
841	256	115	0.795555124878438	0.018162234892471
1156	1	50	0.740360097403662	0.017809770499425
1	512	50	0.849959790928648	0.016689479695066
211	64	25	0.742148317934799	0.01668623409638
421	32	65	0.729109704824188	0.017124555914924
841	16	100	0.725705923282419	0.016945272514029
421	64	115	0.737746729772717	0.015890395135033
211	8	25	0.731029735551766	0.016350589267806
1681	256	80	0.795817419014743	0.018166675421613
1366	1	10	0.759342654987245	0.015570442987597
1576	1	25	0.744979552955208	0.017667285428663
526	1024	15	1.00710357781136	0.003468809923221
841	64	50	0.736878514172702	0.016568959785405
106	8	100	0.725933068387527	0.016686190392673
106	32	5	0.751947686400395	0.017100545073805
211	256	30	0.795058649090599	0.018234743483325
736	1024	40	1.00710357781136	0.003468809923221
1891	8	20	0.735512746794155	0.01603371461888
1786	4	50	0.729636712655969	0.017462345455238
526	512	25	0.849959790928648	0.016689479695066
946	8	50	0.72746211360612	0.017364764555747
736	128	100	0.75285370764656	0.015740292318855
316	1024	15	1.00710357781136	0.003468809923221
1	32	30	0.840642411435559	0.015369027143359
1261	512	30	0.849959790928648	0.016689479695066
1471	64	15	0.745261928412093	0.016949643667255
1051	32	5	0.751947686400395	0.017100545073805
1576	2	65	0.732546856478503	0.017626951146229
1891	8	80	0.72453583383021	0.017312108614991
946	1024	65	1.00710357781136	0.003468809923221
841	32	50	0.729662007850206	0.017249947254566
1261	2	40	0.735226545747117	0.019352534014178
1681	256	10	0.799683026215846	0.018260341787098
106	64	10	0.746612896799308	0.016788395744136
1471	4	50	0.729636712655969	0.017462345455238
1471	1024	115	1.00710357781136	0.003468809923221
841	8	15	0.7359404996387	0.016353952690728
1	1024	25	1.00710357781136	0.003468809923221
526	128	5	0.765603502308989	0.016083425865305
1051	1024	50	1.00710357781136	0.003468809923221
421	128	40	0.752000448956982	0.016378552431206
1051	1024	25	1.00710357781136	0.003468809923221
736	128	80	0.752452828584372	0.015777819105524
1156	32	80	0.728911213466051	0.016787093461221
1681	4	5	0.776140884215622	0.014684325024823
631	1	80	0.73419283408983	0.016113141862706
526	64	10	0.746612896799308	0.016788395744136
1366	2	115	0.736776166071232	0.016437596375592
1471	32	20	0.738202412770571	0.016893638357809
1051	32	15	0.738851659602518	0.017259443541051
1261	128	40	0.752000448956982	0.016378552431206
1051	8	20	0.735512746794155	0.01603371461888
736	128	15	0.758355496733368	0.016064688448223
1681	2	30	0.740004522371317	0.017149272652076
316	2	15	0.744894593544763	0.017321501083252
1156	512	30	0.849959790928648	0.016689479695066
1051	128	80	0.752452828584372	0.015777819105524
1051	1	10	0.759342654987245	0.015570442987597
421	32	115	0.730170342935311	0.016412930739811
1891	1024	115	1.00710357781136	0.003468809923221
1786	8	15	0.7359404996387	0.016353952690728
1	64	115	0.840642411435559	0.015369027143359
1366	256	100	0.795652657478196	0.018148988060803
211	64	50	0.736878514172702	0.016568959785405
1891	128	30	0.755374994891297	0.016016093793549
1261	1	80	0.73419283408983	0.016113141862706
1261	64	40	0.736910518661077	0.016540060215967
1681	16	20	0.733822456325807	0.017198243202251
1051	1	15	0.75033964281411	0.018126498916089
1786	2	40	0.735226545747117	0.019352534014178
1786	256	5	0.800466153093412	0.018257533304062
1681	1024	15	1.00710357781136	0.003468809923221
1576	4	50	0.729636712655969	0.017462345455238
106	8	15	0.7359404996387	0.016353952690728
421	256	30	0.795058649090599	0.018234743483325
631	1024	25	1.00710357781136	0.003468809923221
1156	8	40	0.727560757393104	0.017663957249333
1891	512	30	0.849959790928648	0.016689479695066
1156	256	25	0.795226089927214	0.018251089919769
106	32	40	0.729699576630122	0.017212651864111
1786	1	10	0.759342654987245	0.015570442987597
1366	64	25	0.742148317934799	0.01668623409638
1	64	40	0.840642411435559	0.015369027143359
631	128	30	0.755374994891297	0.016016093793549
1	2	115	0.840642411435559	0.015369027143359
841	2	100	0.733079455783414	0.01651934705339
106	8	40	0.727560757393104	0.017663957249333
1261	4	115	0.731241111800111	0.016419536338558
1	2	10	0.840642411435559	0.015369027143359
1261	4	100	0.729578779245006	0.016784703181806
1	16	10	0.840642411435559	0.015369027143359
1786	16	20	0.733822456325807	0.017198243202251
1891	32	5	0.751947686400395	0.017100545073805
1576	4	80	0.727027519075422	0.017677043348917
1051	16	65	0.725302930802029	0.016954776019559
946	4	115	0.731241111800111	0.016419536338558
316	1024	100	1.00710357781136	0.003468809923221
1576	16	20	0.733822456325807	0.017198243202251
1786	4	115	0.731241111800111	0.016419536338558
736	1	65	0.73938445863408	0.0173870274339
1891	256	80	0.795817419014743	0.018166675421613
1471	2	5	0.785937922555731	0.016046841614701
1891	8	115	0.727257479586516	0.016950417917363
1471	128	80	0.752452828584372	0.015777819105524
1576	4	100	0.729578779245006	0.016784703181806
1576	128	20	0.756660885256491	0.015715241933311
316	1	40	0.737526745491505	0.01956293363335
421	16	50	0.726888743401611	0.016909060227865
421	512	5	0.849959790928648	0.016689479695066
946	1024	5	1.00710357781136	0.003468809923221
631	512	5	0.849959790928648	0.016689479695066
316	128	20	0.756660885256491	0.015715241933311
841	16	10	0.7395976119288	0.015729712178987
1	2	65	0.840642411435559	0.015369027143359
1471	1024	5	1.00710357781136	0.003468809923221
316	4	50	0.729636712655969	0.017462345455238
1576	1	50	0.740360097403662	0.017809770499425
1576	64	40	0.736910518661077	0.016540060215967
1	1024	20	1.00710357781136	0.003468809923221
1261	8	80	0.72453583383021	0.017312108614991
1051	16	15	0.735533173405865	0.017047362919543
316	128	40	0.752000448956982	0.016378552431206
1891	64	80	0.736678002303526	0.015861084683402
421	8	10	0.739065970416838	0.014360018957875
1156	256	115	0.795555124878438	0.018162234892471
841	4	5	0.776140884215622	0.014684325024823
1681	64	20	0.744684791014704	0.016729103407591
1471	64	25	0.742148317934799	0.01668623409638
106	4	15	0.740467350033616	0.017359367061212
106	1024	25	1.00710357781136	0.003468809923221
421	128	30	0.755374994891297	0.016016093793549
1576	512	25	0.849959790928648	0.016689479695066
1366	256	20	0.795571241268184	0.018276729686429
1471	1024	20	1.00710357781136	0.003468809923221
1	32	50	0.840642411435559	0.015369027143359
526	4	100	0.729578779245006	0.016784703181806
106	32	15	0.738851659602518	0.017259443541051
631	256	15	0.79811388367452	0.018081576799457
736	8	10	0.739065970416838	0.014360018957875
1786	128	5	0.765603502308989	0.016083425865305
211	8	80	0.72453583383021	0.017312108614991
1681	16	30	0.730767805944571	0.01698409070307
1786	1024	115	1.00710357781136	0.003468809923221
316	512	15	0.849959790928648	0.016689479695066
1681	2	15	0.744894593544763	0.017321501083252
1051	256	25	0.795226089927214	0.018251089919769
526	1024	40	1.00710357781136	0.003468809923221
1471	16	5	0.755471020457563	0.01582071670477
1576	1	5	0.793949594465738	0.017586456460036
736	2	25	0.741101400651154	0.016913604507119
946	16	65	0.725302930802029	0.016954776019559
1471	128	20	0.756660885256491	0.015715241933311
841	4	30	0.736095219751214	0.01672839519699
1786	4	15	0.740467350033616	0.017359367061212
1576	8	5	0.763663890617574	0.014910117162342
631	1024	10	1.00710357781136	0.003468809923221
106	8	50	0.72746211360612	0.017364764555747
421	1	15	0.75033964281411	0.018126498916089
211	8	50	0.72746211360612	0.017364764555747
1471	8	80	0.72453583383021	0.017312108614991
421	512	40	0.849959790928648	0.016689479695066
1891	2	15	0.744894593544763	0.017321501083252
1156	32	30	0.735455502940509	0.017073729991722
1681	512	50	0.849959790928648	0.016689479695066
1051	256	50	0.795188206603806	0.018234348293126
736	8	15	0.7359404996387	0.016353952690728
1891	8	50	0.72746211360612	0.017364764555747
1471	1024	50	1.00710357781136	0.003468809923221
946	64	5	0.754016519736361	0.016903883589436
106	512	50	0.849959790928648	0.016689479695066
1681	128	50	0.752097426874129	0.016375581959647
631	1024	20	1.00710357781136	0.003468809923221
736	1024	100	1.00710357781136	0.003468809923221
211	4	80	0.727027519075422	0.017677043348917
421	32	20	0.738202412770571	0.016893638357809
1	256	80	0.841296195629504	0.015590960146817
1366	32	10	0.741271396380537	0.016876653503647
1051	2	10	0.753505994558804	0.015079950449611
1261	16	5	0.755471020457563	0.01582071670477
316	8	25	0.731029735551766	0.016350589267806
841	64	80	0.736678002303526	0.015861084683402
526	256	65	0.795232099352322	0.018188398138547
211	512	115	0.849959790928648	0.016689479695066
421	64	15	0.745261928412093	0.016949643667255
1261	4	65	0.728020492916063	0.017734153485758
106	128	40	0.752000448956982	0.016378552431206
1051	2	65	0.732546856478503	0.017626951146229
1471	32	25	0.735259846449858	0.017086891643257
946	1	10	0.759342654987245	0.015570442987597
106	16	25	0.729352525924904	0.016769762436116
1261	64	80	0.736678002303526	0.015861084683402
1156	4	5	0.776140884215622	0.014684325024823
736	32	25	0.735259846449858	0.017086891643257
1	4	65	0.840642411435559	0.015369027143359
1366	8	100	0.725933068387527	0.016686190392673
526	8	5	0.763663890617574	0.014910117162342
1576	512	15	0.849959790928648	0.016689479695066
1261	8	10	0.739065970416838	0.014360018957875
946	256	40	0.795035456727321	0.018237872263981
946	2	50	0.734828447250653	0.018166370927414
1576	2	5	0.785937922555731	0.016046841614701
1051	512	80	0.849959790928648	0.016689479695066
316	256	65	0.795232099352322	0.018188398138547
106	1024	80	1.00710357781136	0.003468809923221
211	128	5	0.765603502308989	0.016083425865305
106	1	80	0.73419283408983	0.016113141862706
946	64	20	0.744684791014704	0.016729103407591
211	32	50	0.729662007850206	0.017249947254566
1261	4	30	0.736095219751214	0.01672839519699
1156	1	115	0.742088359734298	0.016499151875245
1051	4	115	0.731241111800111	0.016419536338558
106	2	65	0.732546856478503	0.017626951146229
316	2	40	0.735226545747117	0.019352534014178
211	512	100	0.849959790928648	0.016689479695066
1786	2	80	0.730389736110114	0.0167725014307
211	2	10	0.753505994558804	0.015079950449611
1471	256	80	0.795817419014743	0.018166675421613
316	512	100	0.849959790928648	0.016689479695066
736	64	30	0.742194916763313	0.016571692902543
631	512	40	0.849959790928648	0.016689479695066
1681	2	20	0.744769624299462	0.015856202543407
1366	4	15	0.740467350033616	0.017359367061212
316	8	115	0.727257479586516	0.016950417917363
211	256	20	0.795571241268184	0.018276729686429
526	2	5	0.785937922555731	0.016046841614701
106	16	30	0.730767805944571	0.01698409070307
1681	1024	5	1.00710357781136	0.003468809923221
1051	128	20	0.756660885256491	0.015715241933311
1786	1024	10	1.00710357781136	0.003468809923221
1261	4	40	0.730192082446478	0.018266685425596
526	4	115	0.731241111800111	0.016419536338558
211	4	40	0.730192082446478	0.018266685425596
1576	4	20	0.738899424048162	0.016005746375739
1051	128	5	0.765603502308989	0.016083425865305
316	32	40	0.729699576630122	0.017212651864111
631	4	20	0.738899424048162	0.016005746375739
1051	16	40	0.726857354413257	0.017176390571829
1156	512	40	0.849959790928648	0.016689479695066
1261	32	10	0.741271396380537	0.016876653503647
421	256	40	0.795035456727321	0.018237872263981
316	2	10	0.753505994558804	0.015079950449611
1576	16	25	0.729352525924904	0.016769762436116
316	8	50	0.72746211360612	0.017364764555747
1471	32	80	0.728911213466051	0.016787093461221
841	16	15	0.735533173405865	0.017047362919543
421	256	100	0.795652657478196	0.018148988060803
1156	1024	5	1.00710357781136	0.003468809923221
1786	32	20	0.738202412770571	0.016893638357809
946	32	50	0.729662007850206	0.017249947254566
1051	256	115	0.795555124878438	0.018162234892471
1156	32	10	0.741271396380537	0.016876653503647
526	8	115	0.727257479586516	0.016950417917363
106	16	15	0.735533173405865	0.017047362919543
316	256	30	0.795058649090599	0.018234743483325
1	1	15	0.840642411435559	0.015369027143359
1261	2	30	0.740004522371317	0.017149272652076
316	2	30	0.740004522371317	0.017149272652076
1786	4	5	0.776140884215622	0.014684325024823
1261	4	50	0.729636712655969	0.017462345455238
421	4	80	0.727027519075422	0.017677043348917
1576	1024	15	1.00710357781136	0.003468809923221
631	128	20	0.756660885256491	0.015715241933311
1681	4	40	0.730192082446478	0.018266685425596
946	128	115	0.752565570920203	0.015717723668856
1891	1024	40	1.00710357781136	0.003468809923221
421	16	5	0.755471020457563	0.01582071670477
106	64	40	0.736910518661077	0.016540060215967
736	32	10	0.741271396380537	0.016876653503647
946	512	40	0.849959790928648	0.016689479695066
1576	1	115	0.742088359734298	0.016499151875245
1366	512	50	0.849959790928648	0.016689479695066
1261	256	100	0.795652657478196	0.018148988060803
1681	16	40	0.726857354413257	0.017176390571829
1366	1	5	0.793949594465738	0.017586456460036
631	16	80	0.724545448193125	0.016619313144928
526	16	115	0.726726593013922	0.01717742593698
736	1024	25	1.00710357781136	0.003468809923221
631	32	50	0.729662007850206	0.017249947254566
1576	128	30	0.755374994891297	0.016016093793549
841	16	40	0.726857354413257	0.017176390571829
211	1024	80	1.00710357781136	0.003468809923221
526	16	50	0.726888743401611	0.016909060227865
841	512	100	0.849959790928648	0.016689479695066
1156	1024	65	1.00710357781136	0.003468809923221
1156	16	65	0.725302930802029	0.016954776019559
631	128	50	0.752097426874129	0.016375581959647
1891	128	100	0.75285370764656	0.015740292318855
211	16	10	0.7395976119288	0.015729712178987
1156	512	5	0.849959790928648	0.016689479695066
1	64	5	0.840642411435559	0.015369027143359
631	2	65	0.732546856478503	0.017626951146229
526	4	10	0.746036679457521	0.014557392373314
841	64	30	0.742194916763313	0.016571692902543
736	2	10	0.753505994558804	0.015079950449611
1	1024	10	1.00710357781136	0.003468809923221
421	16	80	0.724545448193125	0.016619313144928
421	32	5	0.751947686400395	0.017100545073805
211	8	5	0.763663890617574	0.014910117162342
1891	64	115	0.737746729772717	0.015890395135033
1681	256	15	0.79811388367452	0.018081576799457
736	512	30	0.849959790928648	0.016689479695066
841	2	30	0.740004522371317	0.017149272652076
1891	16	50	0.726888743401611	0.016909060227865
1261	8	65	0.725575698932108	0.017394880615625
526	2	65	0.732546856478503	0.017626951146229
106	512	25	0.849959790928648	0.016689479695066
421	32	100	0.729933902811048	0.016617315972335
1156	2	20	0.744769624299462	0.015856202543407
1051	128	10	0.759685767704868	0.016045025178181
1471	1	40	0.737526745491505	0.01956293363335
1576	4	25	0.736219872535643	0.016801583960411
1891	8	65	0.725575698932108	0.017394880615625
946	512	115	0.849959790928648	0.016689479695066
1681	1024	25	1.00710357781136	0.003468809923221
1051	128	40	0.752000448956982	0.016378552431206
1366	256	40	0.795035456727321	0.018237872263981
1051	1024	115	1.00710357781136	0.003468809923221
211	512	80	0.849959790928648	0.016689479695066
736	4	25	0.736219872535643	0.016801583960411
841	1024	5	1.00710357781136	0.003468809923221
1156	2	115	0.736776166071232	0.016437596375592
526	128	25	0.755530853308662	0.015951609137845
1576	512	10	0.849959790928648	0.016689479695066
631	2	20	0.744769624299462	0.015856202543407
526	4	15	0.740467350033616	0.017359367061212
1156	256	80	0.795817419014743	0.018166675421613
1786	32	80	0.728911213466051	0.016787093461221
1366	128	65	0.751898453348301	0.016073429428588
736	128	20	0.756660885256491	0.015715241933311
946	8	25	0.731029735551766	0.016350589267806
946	16	30	0.730767805944571	0.01698409070307
1	8	80	0.840642411435559	0.015369027143359
1156	8	15	0.7359404996387	0.016353952690728
211	8	115	0.727257479586516	0.016950417917363
1156	4	50	0.729636712655969	0.017462345455238
1366	4	65	0.728020492916063	0.017734153485758
1891	8	30	0.730229623211749	0.016348309625817
946	32	100	0.729933902811048	0.016617315972335
1471	8	30	0.730229623211749	0.016348309625817
421	4	30	0.736095219751214	0.01672839519699
1681	128	5	0.765603502308989	0.016083425865305
1786	2	100	0.733079455783414	0.01651934705339
316	4	30	0.736095219751214	0.01672839519699
1891	2	40	0.735226545747117	0.019352534014178
526	2	30	0.740004522371317	0.017149272652076
1051	4	50	0.729636712655969	0.017462345455238
1	256	20	0.841296195629504	0.015590960146817
946	4	65	0.728020492916063	0.017734153485758
1576	16	115	0.726726593013922	0.01717742593698
1366	64	15	0.745261928412093	0.016949643667255
1261	256	10	0.799683026215846	0.018260341787098
1	256	115	0.841296195629504	0.015590960146817
736	512	65	0.849959790928648	0.016689479695066
1891	1	50	0.740360097403662	0.017809770499425
421	32	15	0.738851659602518	0.017259443541051
1051	256	30	0.795058649090599	0.018234743483325
1051	64	115	0.737746729772717	0.015890395135033
211	64	20	0.744684791014704	0.016729103407591
421	128	15	0.758355496733368	0.016064688448223
1891	1024	5	1.00710357781136	0.003468809923221
1576	512	100	0.849959790928648	0.016689479695066
1681	4	15	0.740467350033616	0.017359367061212
421	2	20	0.744769624299462	0.015856202543407
1576	8	100	0.725933068387527	0.016686190392673
211	512	30	0.849959790928648	0.016689479695066
211	128	20	0.756660885256491	0.015715241933311
736	512	115	0.849959790928648	0.016689479695066
1891	1	30	0.746098753787578	0.01759020286698
1891	16	5	0.755471020457563	0.01582071670477
1261	64	115	0.737746729772717	0.015890395135033
1576	64	65	0.736259048303721	0.016324161891225
211	64	40	0.736910518661077	0.016540060215967
316	1024	20	1.00710357781136	0.003468809923221
106	64	20	0.744684791014704	0.016729103407591
1786	1	40	0.737526745491505	0.01956293363335
631	16	10	0.7395976119288	0.015729712178987
841	8	115	0.727257479586516	0.016950417917363
1261	64	10	0.746612896799308	0.016788395744136
1786	8	40	0.727560757393104	0.017663957249333
1156	128	80	0.752452828584372	0.015777819105524
1051	16	115	0.726726593013922	0.01717742593698
1	8	50	0.840642411435559	0.015369027143359
1471	64	10	0.746612896799308	0.016788395744136
736	8	80	0.72453583383021	0.017312108614991
736	256	80	0.795817419014743	0.018166675421613
1891	1024	50	1.00710357781136	0.003468809923221
106	1024	30	1.00710357781136	0.003468809923221
1261	16	65	0.725302930802029	0.016954776019559
421	64	50	0.736878514172702	0.016568959785405
1366	32	15	0.738851659602518	0.017259443541051
106	128	30	0.755374994891297	0.016016093793549
736	256	50	0.795188206603806	0.018234348293126
421	16	20	0.733822456325807	0.017198243202251
946	256	30	0.795058649090599	0.018234743483325
316	64	100	0.738043012571695	0.015838606308465
526	512	20	0.849959790928648	0.016689479695066
1786	16	115	0.726726593013922	0.01717742593698
1681	512	5	0.849959790928648	0.016689479695066
736	512	80	0.849959790928648	0.016689479695066
1366	1024	20	1.00710357781136	0.003468809923221
421	8	40	0.727560757393104	0.017663957249333
1786	64	5	0.754016519736361	0.016903883589436
736	8	30	0.730229623211749	0.016348309625817
1681	512	20	0.849959790928648	0.016689479695066
1681	1024	115	1.00710357781136	0.003468809923221
1471	128	5	0.765603502308989	0.016083425865305
1156	256	30	0.795058649090599	0.018234743483325
1471	32	30	0.735455502940509	0.017073729991722
1156	16	115	0.726726593013922	0.01717742593698
1156	256	20	0.795571241268184	0.018276729686429
421	64	80	0.736678002303526	0.015861084683402
1681	512	40	0.849959790928648	0.016689479695066
211	512	65	0.849959790928648	0.016689479695066
421	512	10	0.849959790928648	0.016689479695066
316	256	15	0.79811388367452	0.018081576799457
1786	256	30	0.795058649090599	0.018234743483325
736	8	20	0.735512746794155	0.01603371461888
631	64	20	0.744684791014704	0.016729103407591
841	1024	80	1.00710357781136	0.003468809923221
211	128	25	0.755530853308662	0.015951609137845
106	1	25	0.744979552955208	0.017667285428663
946	16	40	0.726857354413257	0.017176390571829
1576	64	10	0.746612896799308	0.016788395744136
1576	256	100	0.795652657478196	0.018148988060803
631	256	25	0.795226089927214	0.018251089919769
526	1024	5	1.00710357781136	0.003468809923221
1	512	30	0.849959790928648	0.016689479695066
1051	16	100	0.725705923282419	0.016945272514029
841	1024	20	1.00710357781136	0.003468809923221
1576	1024	30	1.00710357781136	0.003468809923221
1681	16	115	0.726726593013922	0.01717742593698
211	1	80	0.73419283408983	0.016113141862706
1051	8	40	0.727560757393104	0.017663957249333
1051	8	65	0.725575698932108	0.017394880615625
736	1	15	0.75033964281411	0.018126498916089
841	64	25	0.742148317934799	0.01668623409638
316	2	50	0.734828447250653	0.018166370927414
1576	16	15	0.735533173405865	0.017047362919543
1471	2	15	0.744894593544763	0.017321501083252
421	256	25	0.795226089927214	0.018251089919769
1681	1024	80	1.00710357781136	0.003468809923221
1051	32	50	0.729662007850206	0.017249947254566
421	1	40	0.737526745491505	0.01956293363335
316	64	65	0.736259048303721	0.016324161891225
1366	32	50	0.729662007850206	0.017249947254566
631	4	5	0.776140884215622	0.014684325024823
1156	64	115	0.737746729772717	0.015890395135033
736	1	20	0.751140863491315	0.016364859032667
946	4	80	0.727027519075422	0.017677043348917
1	128	50	0.840642411435559	0.015369027143359
1786	128	15	0.758355496733368	0.016064688448223
211	8	30	0.730229623211749	0.016348309625817
316	16	100	0.725705923282419	0.016945272514029
1366	2	50	0.734828447250653	0.018166370927414
1156	64	65	0.736259048303721	0.016324161891225
526	1024	65	1.00710357781136	0.003468809923221
1681	1024	50	1.00710357781136	0.003468809923221
1051	1	30	0.746098753787578	0.01759020286698
1681	2	10	0.753505994558804	0.015079950449611
106	2	40	0.735226545747117	0.019352534014178
631	8	100	0.725933068387527	0.016686190392673
421	4	5	0.776140884215622	0.014684325024823
316	16	50	0.726888743401611	0.016909060227865
1576	16	65	0.725302930802029	0.016954776019559
946	8	65	0.725575698932108	0.017394880615625
841	1	10	0.759342654987245	0.015570442987597
1681	32	115	0.730170342935311	0.016412930739811
1	4	40	0.840642411435559	0.015369027143359
946	8	10	0.739065970416838	0.014360018957875
106	4	20	0.738899424048162	0.016005746375739
1	128	15	0.840642411435559	0.015369027143359
841	32	30	0.735455502940509	0.017073729991722
1156	16	10	0.7395976119288	0.015729712178987
631	256	10	0.799683026215846	0.018260341787098
1156	1	80	0.73419283408983	0.016113141862706
1	128	20	0.840642411435559	0.015369027143359
1261	16	30	0.730767805944571	0.01698409070307
946	512	50	0.849959790928648	0.016689479695066
1786	256	65	0.795232099352322	0.018188398138547
211	8	65	0.725575698932108	0.017394880615625
946	1024	20	1.00710357781136	0.003468809923221
421	8	50	0.72746211360612	0.017364764555747
946	64	100	0.738043012571695	0.015838606308465
1576	1024	40	1.00710357781136	0.003468809923221
1	32	115	0.840642411435559	0.015369027143359
1576	512	80	0.849959790928648	0.016689479695066
526	512	40	0.849959790928648	0.016689479695066
1681	4	65	0.728020492916063	0.017734153485758
526	1024	30	1.00710357781136	0.003468809923221
106	64	30	0.742194916763313	0.016571692902543
1576	8	30	0.730229623211749	0.016348309625817
1786	32	10	0.741271396380537	0.016876653503647
1891	1024	30	1.00710357781136	0.003468809923221
1891	8	5	0.763663890617574	0.014910117162342
106	128	100	0.75285370764656	0.015740292318855
1786	512	15	0.849959790928648	0.016689479695066
421	1	50	0.740360097403662	0.017809770499425
1786	512	50	0.849959790928648	0.016689479695066
1366	2	15	0.744894593544763	0.017321501083252
1681	1	10	0.759342654987245	0.015570442987597
1786	256	10	0.799683026215846	0.018260341787098
421	2	65	0.732546856478503	0.017626951146229
841	512	115	0.849959790928648	0.016689479695066
736	32	20	0.738202412770571	0.016893638357809
946	256	10	0.799683026215846	0.018260341787098
1891	4	100	0.729578779245006	0.016784703181806
1051	32	10	0.741271396380537	0.016876653503647
946	1	40	0.737526745491505	0.01956293363335
1471	16	80	0.724545448193125	0.016619313144928
421	64	25	0.742148317934799	0.01668623409638
1471	512	30	0.849959790928648	0.016689479695066
736	2	20	0.744769624299462	0.015856202543407
736	64	15	0.745261928412093	0.016949643667255
1891	2	65	0.732546856478503	0.017626951146229
736	1	10	0.759342654987245	0.015570442987597
1156	8	115	0.727257479586516	0.016950417917363
1681	64	30	0.742194916763313	0.016571692902543
946	1	30	0.746098753787578	0.01759020286698
1366	512	40	0.849959790928648	0.016689479695066
316	4	80	0.727027519075422	0.017677043348917
211	16	5	0.755471020457563	0.01582071670477
316	128	10	0.759685767704868	0.016045025178181
736	64	25	0.742148317934799	0.01668623409638
1891	512	115	0.849959790928648	0.016689479695066
316	2	20	0.744769624299462	0.015856202543407
1681	16	10	0.7395976119288	0.015729712178987
1156	4	100	0.729578779245006	0.016784703181806
211	32	30	0.735455502940509	0.017073729991722
1	32	20	0.840642411435559	0.015369027143359
526	8	100	0.725933068387527	0.016686190392673
1471	64	80	0.736678002303526	0.015861084683402
211	8	100	0.725933068387527	0.016686190392673
1051	1	100	0.740618552738933	0.016776810917408
1366	128	115	0.752565570920203	0.015717723668856
1	8	30	0.840642411435559	0.015369027143359
736	256	30	0.795058649090599	0.018234743483325
1786	128	25	0.755530853308662	0.015951609137845
526	128	15	0.758355496733368	0.016064688448223
211	1	10	0.759342654987245	0.015570442987597
1576	2	10	0.753505994558804	0.015079950449611
1576	1024	5	1.00710357781136	0.003468809923221
946	1	115	0.742088359734298	0.016499151875245
946	2	20	0.744769624299462	0.015856202543407
1471	2	80	0.730389736110114	0.0167725014307
211	128	100	0.75285370764656	0.015740292318855
1366	2	65	0.732546856478503	0.017626951146229
736	256	15	0.79811388367452	0.018081576799457
106	64	100	0.738043012571695	0.015838606308465
1261	256	65	0.795232099352322	0.018188398138547
526	2	15	0.744894593544763	0.017321501083252
736	32	100	0.729933902811048	0.016617315972335
316	128	100	0.75285370764656	0.015740292318855
316	1	15	0.75033964281411	0.018126498916089
106	16	50	0.726888743401611	0.016909060227865
1156	1	5	0.793949594465738	0.017586456460036
1051	256	20	0.795571241268184	0.018276729686429
106	2	50	0.734828447250653	0.018166370927414
1051	128	50	0.752097426874129	0.016375581959647
946	32	10	0.741271396380537	0.016876653503647
1891	512	10	0.849959790928648	0.016689479695066
631	16	65	0.725302930802029	0.016954776019559
1	1	40	0.840642411435559	0.015369027143359
526	4	40	0.730192082446478	0.018266685425596
526	128	10	0.759685767704868	0.016045025178181
211	512	25	0.849959790928648	0.016689479695066
631	256	30	0.795058649090599	0.018234743483325
1051	128	100	0.75285370764656	0.015740292318855
946	256	5	0.800466153093412	0.018257533304062
1366	16	20	0.733822456325807	0.017198243202251
736	1	30	0.746098753787578	0.01759020286698
1261	2	15	0.744894593544763	0.017321501083252
211	1024	100	1.00710357781136	0.003468809923221
1786	4	10	0.746036679457521	0.014557392373314
421	8	20	0.735512746794155	0.01603371461888
211	32	100	0.729933902811048	0.016617315972335
1261	2	100	0.733079455783414	0.01651934705339
316	1024	5	1.00710357781136	0.003468809923221
841	64	100	0.738043012571695	0.015838606308465
1786	2	10	0.753505994558804	0.015079950449611
1156	128	65	0.751898453348301	0.016073429428588
1576	1	20	0.751140863491315	0.016364859032667
631	512	25	0.849959790928648	0.016689479695066
1261	1024	30	1.00710357781136	0.003468809923221
946	64	25	0.742148317934799	0.01668623409638
1471	1	5	0.793949594465738	0.017586456460036
1156	256	65	0.795232099352322	0.018188398138547
1156	2	65	0.732546856478503	0.017626951146229
1891	32	115	0.730170342935311	0.016412930739811
526	32	5	0.751947686400395	0.017100545073805
1366	1	15	0.75033964281411	0.018126498916089
1681	256	20	0.795571241268184	0.018276729686429
1261	1024	80	1.00710357781136	0.003468809923221
1576	256	115	0.795555124878438	0.018162234892471
946	2	65	0.732546856478503	0.017626951146229
1261	1	65	0.73938445863408	0.0173870274339
1681	256	115	0.795555124878438	0.018162234892471
1786	32	40	0.729699576630122	0.017212651864111
1471	16	15	0.735533173405865	0.017047362919543
1786	512	5	0.849959790928648	0.016689479695066
841	16	65	0.725302930802029	0.016954776019559
1471	512	65	0.849959790928648	0.016689479695066
1366	128	50	0.752097426874129	0.016375581959647
1	16	30	0.840642411435559	0.015369027143359
1156	32	15	0.738851659602518	0.017259443541051
421	128	50	0.752097426874129	0.016375581959647
211	2	80	0.730389736110114	0.0167725014307
1	16	115	0.840642411435559	0.015369027143359
211	64	100	0.738043012571695	0.015838606308465
841	512	5	0.849959790928648	0.016689479695066
1051	512	50	0.849959790928648	0.016689479695066
1891	16	25	0.729352525924904	0.016769762436116
1051	64	80	0.736678002303526	0.015861084683402
1471	2	65	0.732546856478503	0.017626951146229
946	1024	50	1.00710357781136	0.003468809923221
316	32	15	0.738851659602518	0.017259443541051
1681	512	10	0.849959790928648	0.016689479695066
1156	512	15	0.849959790928648	0.016689479695066
211	1024	40	1.00710357781136	0.003468809923221
1	1	65	0.840642411435559	0.015369027143359
946	1	25	0.744979552955208	0.017667285428663
1891	16	30	0.730767805944571	0.01698409070307
1786	4	20	0.738899424048162	0.016005746375739
1051	128	65	0.751898453348301	0.016073429428588
1891	1	5	0.793949594465738	0.017586456460036
1	2	15	0.840642411435559	0.015369027143359
1261	256	25	0.795226089927214	0.018251089919769
1576	512	20	0.849959790928648	0.016689479695066
1471	512	80	0.849959790928648	0.016689479695066
316	512	10	0.849959790928648	0.016689479695066
1156	64	40	0.736910518661077	0.016540060215967
526	512	80	0.849959790928648	0.016689479695066
211	32	15	0.738851659602518	0.017259443541051
946	1024	40	1.00710357781136	0.003468809923221
1	2	20	0.840642411435559	0.015369027143359
1471	64	40	0.736910518661077	0.016540060215967
1366	64	20	0.744684791014704	0.016729103407591
736	8	40	0.727560757393104	0.017663957249333
1156	32	5	0.751947686400395	0.017100545073805
841	512	50	0.849959790928648	0.016689479695066
316	8	80	0.72453583383021	0.017312108614991
1576	1024	25	1.00710357781136	0.003468809923221
841	128	20	0.756660885256491	0.015715241933311
1261	4	25	0.736219872535643	0.016801583960411
421	16	15	0.735533173405865	0.017047362919543
1366	256	30	0.795058649090599	0.018234743483325
1156	128	115	0.752565570920203	0.015717723668856
631	32	20	0.738202412770571	0.016893638357809
1051	16	80	0.724545448193125	0.016619313144928
631	1	65	0.73938445863408	0.0173870274339
1051	16	5	0.755471020457563	0.01582071670477
526	32	10	0.741271396380537	0.016876653503647
1576	256	15	0.79811388367452	0.018081576799457
946	2	25	0.741101400651154	0.016913604507119
946	32	115	0.730170342935311	0.016412930739811
526	64	100	0.738043012571695	0.015838606308465
1891	32	100	0.729933902811048	0.016617315972335
421	16	65	0.725302930802029	0.016954776019559
631	128	100	0.75285370764656	0.015740292318855
1891	128	20	0.756660885256491	0.015715241933311
1261	4	10	0.746036679457521	0.014557392373314
1681	128	10	0.759685767704868	0.016045025178181
1	16	40	0.840642411435559	0.015369027143359
946	16	10	0.7395976119288	0.015729712178987
736	16	100	0.725705923282419	0.016945272514029
841	4	115	0.731241111800111	0.016419536338558
1786	512	100	0.849959790928648	0.016689479695066
736	4	5	0.776140884215622	0.014684325024823
1891	1024	15	1.00710357781136	0.003468809923221
1786	64	25	0.742148317934799	0.01668623409638
1681	256	50	0.795188206603806	0.018234348293126
1576	256	5	0.800466153093412	0.018257533304062
211	8	40	0.727560757393104	0.017663957249333
1681	1	65	0.73938445863408	0.0173870274339
1786	256	80	0.795817419014743	0.018166675421613
736	2	50	0.734828447250653	0.018166370927414
1681	32	20	0.738202412770571	0.016893638357809
316	16	20	0.733822456325807	0.017198243202251
421	32	80	0.728911213466051	0.016787093461221
526	128	65	0.751898453348301	0.016073429428588
211	256	40	0.795035456727321	0.018237872263981
1891	4	30	0.736095219751214	0.01672839519699
211	512	20	0.849959790928648	0.016689479695066
1891	256	100	0.795652657478196	0.018148988060803
526	4	65	0.728020492916063	0.017734153485758
1786	1024	100	1.00710357781136	0.003468809923221
841	1	115	0.742088359734298	0.016499151875245
316	512	80	0.849959790928648	0.016689479695066
316	256	10	0.799683026215846	0.018260341787098
211	1	50	0.740360097403662	0.017809770499425
1366	32	100	0.729933902811048	0.016617315972335
1	2	100	0.840642411435559	0.015369027143359
1051	1024	100	1.00710357781136	0.003468809923221
841	16	30	0.730767805944571	0.01698409070307
106	16	115	0.726726593013922	0.01717742593698
841	2	25	0.741101400651154	0.016913604507119
421	1	100	0.740618552738933	0.016776810917408
526	128	100	0.75285370764656	0.015740292318855
1471	1024	100	1.00710357781136	0.003468809923221
106	1024	40	1.00710357781136	0.003468809923221
1261	64	25	0.742148317934799	0.01668623409638
1156	512	10	0.849959790928648	0.016689479695066
1471	128	40	0.752000448956982	0.016378552431206
316	32	80	0.728911213466051	0.016787093461221
1786	256	115	0.795555124878438	0.018162234892471
631	1024	115	1.00710357781136	0.003468809923221
1051	64	20	0.744684791014704	0.016729103407591
1051	64	50	0.736878514172702	0.016568959785405
1681	32	50	0.729662007850206	0.017249947254566
1366	128	30	0.755374994891297	0.016016093793549
106	32	20	0.738202412770571	0.016893638357809
421	256	15	0.79811388367452	0.018081576799457
1261	4	15	0.740467350033616	0.017359367061212
1786	128	10	0.759685767704868	0.016045025178181
1	32	10	0.840642411435559	0.015369027143359
211	32	25	0.735259846449858	0.017086891643257
1576	32	115	0.730170342935311	0.016412930739811
1891	16	100	0.725705923282419	0.016945272514029
211	16	100	0.725705923282419	0.016945272514029
631	4	15	0.740467350033616	0.017359367061212
946	8	15	0.7359404996387	0.016353952690728
1	1	20	0.840642411435559	0.015369027143359
526	16	20	0.733822456325807	0.017198243202251
106	512	15	0.849959790928648	0.016689479695066
1	16	100	0.840642411435559	0.015369027143359
1471	16	115	0.726726593013922	0.01717742593698
1261	1	20	0.751140863491315	0.016364859032667
1576	8	40	0.727560757393104	0.017663957249333
1366	16	50	0.726888743401611	0.016909060227865
1471	16	25	0.729352525924904	0.016769762436116
631	1	5	0.793949594465738	0.017586456460036
526	64	15	0.745261928412093	0.016949643667255
1	64	80	0.840642411435559	0.015369027143359
316	4	65	0.728020492916063	0.017734153485758
211	1	65	0.73938445863408	0.0173870274339
1156	64	15	0.745261928412093	0.016949643667255
946	2	100	0.733079455783414	0.01651934705339
736	128	10	0.759685767704868	0.016045025178181
946	128	30	0.755374994891297	0.016016093793549
1366	512	30	0.849959790928648	0.016689479695066
421	1	20	0.751140863491315	0.016364859032667
631	16	25	0.729352525924904	0.016769762436116
1681	512	15	0.849959790928648	0.016689479695066
1051	2	5	0.785937922555731	0.016046841614701
1	1024	40	1.00710357781136	0.003468809923221
841	256	30	0.795058649090599	0.018234743483325
1156	256	100	0.795652657478196	0.018148988060803
631	1024	15	1.00710357781136	0.003468809923221
1681	1	50	0.740360097403662	0.017809770499425
1366	1	65	0.73938445863408	0.0173870274339
211	4	5	0.776140884215622	0.014684325024823
1786	8	25	0.731029735551766	0.016350589267806
211	1	40	0.737526745491505	0.01956293363335
421	2	80	0.730389736110114	0.0167725014307
736	4	10	0.746036679457521	0.014557392373314
421	4	65	0.728020492916063	0.017734153485758
1156	1	30	0.746098753787578	0.01759020286698
1891	128	50	0.752097426874129	0.016375581959647
1891	4	5	0.776140884215622	0.014684325024823
1156	16	100	0.725705923282419	0.016945272514029
421	256	50	0.795188206603806	0.018234348293126
1	1024	115	1.00710357781136	0.003468809923221
1786	4	30	0.736095219751214	0.01672839519699
526	2	100	0.733079455783414	0.01651934705339
211	1024	10	1.00710357781136	0.003468809923221
631	8	20	0.735512746794155	0.01603371461888
106	4	5	0.776140884215622	0.014684325024823
526	64	115	0.737746729772717	0.015890395135033
631	512	80	0.849959790928648	0.016689479695066
106	256	65	0.795232099352322	0.018188398138547
841	1024	30	1.00710357781136	0.003468809923221
1471	128	15	0.758355496733368	0.016064688448223
1471	2	25	0.741101400651154	0.016913604507119
1471	128	30	0.755374994891297	0.016016093793549
736	16	80	0.724545448193125	0.016619313144928
1786	32	30	0.735455502940509	0.017073729991722
316	64	5	0.754016519736361	0.016903883589436
106	4	115	0.731241111800111	0.016419536338558
526	8	65	0.725575698932108	0.017394880615625
1051	16	50	0.726888743401611	0.016909060227865
1786	2	20	0.744769624299462	0.015856202543407
1576	1024	115	1.00710357781136	0.003468809923221
736	4	15	0.740467350033616	0.017359367061212
1786	32	25	0.735259846449858	0.017086891643257
841	16	50	0.726888743401611	0.016909060227865
211	32	80	0.728911213466051	0.016787093461221
736	1	100	0.740618552738933	0.016776810917408
1366	4	40	0.730192082446478	0.018266685425596
631	256	100	0.795652657478196	0.018148988060803
316	16	80	0.724545448193125	0.016619313144928
1366	1024	5	1.00710357781136	0.003468809923221
1471	128	65	0.751898453348301	0.016073429428588
1786	8	50	0.72746211360612	0.017364764555747
1156	1024	40	1.00710357781136	0.003468809923221
106	16	10	0.7395976119288	0.015729712178987
106	128	65	0.751898453348301	0.016073429428588
1366	4	100	0.729578779245006	0.016784703181806
211	16	25	0.729352525924904	0.016769762436116
1366	1024	25	1.00710357781136	0.003468809923221
211	256	15	0.79811388367452	0.018081576799457
1786	512	30	0.849959790928648	0.016689479695066
631	2	15	0.744894593544763	0.017321501083252
1156	512	25	0.849959790928648	0.016689479695066
631	128	115	0.752565570920203	0.015717723668856
1366	1	50	0.740360097403662	0.017809770499425
1576	256	10	0.799683026215846	0.018260341787098
1156	8	30	0.730229623211749	0.016348309625817
1051	32	80	0.728911213466051	0.016787093461221
1261	512	100	0.849959790928648	0.016689479695066
1051	4	30	0.736095219751214	0.01672839519699
631	4	25	0.736219872535643	0.016801583960411
211	256	25	0.795226089927214	0.018251089919769
526	16	40	0.726857354413257	0.017176390571829
631	64	50	0.736878514172702	0.016568959785405
1576	2	50	0.734828447250653	0.018166370927414
1891	256	50	0.795188206603806	0.018234348293126
1471	4	20	0.738899424048162	0.016005746375739
211	1	30	0.746098753787578	0.01759020286698
1891	128	10	0.759685767704868	0.016045025178181
1786	32	15	0.738851659602518	0.017259443541051
1471	8	100	0.725933068387527	0.016686190392673
526	32	20	0.738202412770571	0.016893638357809
211	256	115	0.795555124878438	0.018162234892471
736	2	115	0.736776166071232	0.016437596375592
526	128	30	0.755374994891297	0.016016093793549
1471	4	5	0.776140884215622	0.014684325024823
316	128	25	0.755530853308662	0.015951609137845
841	4	40	0.730192082446478	0.018266685425596
1156	4	10	0.746036679457521	0.014557392373314
1156	4	25	0.736219872535643	0.016801583960411
1366	128	5	0.765603502308989	0.016083425865305
1891	2	5	0.785937922555731	0.016046841614701
946	256	20	0.795571241268184	0.018276729686429
106	1	100	0.740618552738933	0.016776810917408
316	32	115	0.730170342935311	0.016412930739811
106	4	40	0.730192082446478	0.018266685425596
1786	64	20	0.744684791014704	0.016729103407591
841	16	5	0.755471020457563	0.01582071670477
1891	512	65	0.849959790928648	0.016689479695066
1786	1024	50	1.00710357781136	0.003468809923221
1576	1	30	0.746098753787578	0.01759020286698
1156	64	5	0.754016519736361	0.016903883589436
736	8	65	0.725575698932108	0.017394880615625
1366	128	80	0.752452828584372	0.015777819105524
1366	16	100	0.725705923282419	0.016945272514029
1681	2	100	0.733079455783414	0.01651934705339
1261	32	15	0.738851659602518	0.017259443541051
1681	512	100	0.849959790928648	0.016689479695066
1471	1	10	0.759342654987245	0.015570442987597
1366	2	80	0.730389736110114	0.0167725014307
1051	4	10	0.746036679457521	0.014557392373314
1	1024	80	1.00710357781136	0.003468809923221
1786	512	20	0.849959790928648	0.016689479695066
526	1	5	0.793949594465738	0.017586456460036
1471	1	50	0.740360097403662	0.017809770499425
841	32	25	0.735259846449858	0.017086891643257
841	4	80	0.727027519075422	0.017677043348917
1891	256	40	0.795035456727321	0.018237872263981
106	1	40	0.737526745491505	0.01956293363335
316	1	80	0.73419283408983	0.016113141862706
526	4	50	0.729636712655969	0.017462345455238
631	16	40	0.726857354413257	0.017176390571829
211	2	115	0.736776166071232	0.016437596375592
1576	8	15	0.7359404996387	0.016353952690728
421	32	25	0.735259846449858	0.017086891643257
1	1	30	0.840642411435559	0.015369027143359
1366	16	65	0.725302930802029	0.016954776019559
526	256	10	0.799683026215846	0.018260341787098
1	1	100	0.840642411435559	0.015369027143359
1156	4	115	0.731241111800111	0.016419536338558
526	16	25	0.729352525924904	0.016769762436116
1156	1024	100	1.00710357781136	0.003468809923221
1576	32	65	0.729109704824188	0.017124555914924
421	32	30	0.735455502940509	0.017073729991722
1366	128	25	0.755530853308662	0.015951609137845
736	256	40	0.795035456727321	0.018237872263981
1	256	100	0.841296195629504	0.015590960146817
841	32	15	0.738851659602518	0.017259443541051
1786	1	30	0.746098753787578	0.01759020286698
1471	1024	15	1.00710357781136	0.003468809923221
1366	1024	40	1.00710357781136	0.003468809923221
106	32	10	0.741271396380537	0.016876653503647
946	16	20	0.733822456325807	0.017198243202251
1366	64	30	0.742194916763313	0.016571692902543
211	64	65	0.736259048303721	0.016324161891225
211	64	30	0.742194916763313	0.016571692902543
421	64	20	0.744684791014704	0.016729103407591
631	16	20	0.733822456325807	0.017198243202251
526	32	100	0.729933902811048	0.016617315972335
1471	256	5	0.800466153093412	0.018257533304062
1891	128	25	0.755530853308662	0.015951609137845
1051	1024	15	1.00710357781136	0.003468809923221
106	2	115	0.736776166071232	0.016437596375592
211	128	10	0.759685767704868	0.016045025178181
1156	128	30	0.755374994891297	0.016016093793549
1261	2	80	0.730389736110114	0.0167725014307
1681	256	25	0.795226089927214	0.018251089919769
1786	32	115	0.730170342935311	0.016412930739811
106	64	115	0.737746729772717	0.015890395135033
1051	32	115	0.730170342935311	0.016412930739811
1261	32	80	0.728911213466051	0.016787093461221
421	128	5	0.765603502308989	0.016083425865305
1	64	30	0.840642411435559	0.015369027143359
1471	256	15	0.79811388367452	0.018081576799457
1681	512	80	0.849959790928648	0.016689479695066
526	16	15	0.735533173405865	0.017047362919543
211	1	100	0.740618552738933	0.016776810917408
1	256	40	0.841296195629504	0.015590960146816
1156	8	10	0.739065970416838	0.014360018957875
211	2	5	0.785937922555731	0.016046841614701
1051	2	100	0.733079455783414	0.01651934705339
1366	64	100	0.738043012571695	0.015838606308465
106	512	20	0.849959790928648	0.016689479695066
106	4	65	0.728020492916063	0.017734153485758
1681	16	25	0.729352525924904	0.016769762436116
736	2	15	0.744894593544763	0.017321501083252
1261	8	5	0.763663890617574	0.014910117162342
1	4	20	0.840642411435559	0.015369027143359
1786	64	100	0.738043012571695	0.015838606308465
1051	4	20	0.738899424048162	0.016005746375739
1366	4	5	0.776140884215622	0.014684325024823
841	256	65	0.795232099352322	0.018188398138547
946	8	115	0.727257479586516	0.016950417917363
526	256	15	0.79811388367452	0.018081576799457
1681	32	80	0.728911213466051	0.016787093461221
1681	128	115	0.752565570920203	0.015717723668856
526	16	100	0.725705923282419	0.016945272514029
106	2	20	0.744769624299462	0.015856202543407
526	32	40	0.729699576630122	0.017212651864111
1366	2	25	0.741101400651154	0.016913604507119
631	64	10	0.746612896799308	0.016788395744136
1891	128	40	0.752000448956982	0.016378552431206
1261	8	20	0.735512746794155	0.01603371461888
316	8	15	0.7359404996387	0.016353952690728
736	512	50	0.849959790928648	0.016689479695066
631	4	115	0.731241111800111	0.016419536338558
526	1	10	0.759342654987245	0.015570442987597
421	4	25	0.736219872535643	0.016801583960411
631	512	100	0.849959790928648	0.016689479695066
1366	4	80	0.727027519075422	0.017677043348917
1786	2	50	0.734828447250653	0.018166370927414
211	16	50	0.726888743401611	0.016909060227865
1681	128	65	0.751898453348301	0.016073429428588
1261	16	100	0.725705923282419	0.016945272514029
1891	64	65	0.736259048303721	0.016324161891225
1681	1024	100	1.00710357781136	0.003468809923221
736	256	100	0.795652657478196	0.018148988060803
1261	32	100	0.729933902811048	0.016617315972335
1	64	15	0.840642411435559	0.015369027143359
1681	1024	10	1.00710357781136	0.003468809923221
316	4	25	0.736219872535643	0.016801583960411
1786	8	10	0.739065970416838	0.014360018957875
316	64	30	0.742194916763313	0.016571692902543
1	256	30	0.841296195629504	0.015590960146817
421	2	10	0.753505994558804	0.015079950449611
316	4	115	0.731241111800111	0.016419536338558
526	256	25	0.795226089927214	0.018251089919769
421	1024	30	1.00710357781136	0.003468809923221
1366	1024	65	1.00710357781136	0.003468809923221
1471	2	10	0.753505994558804	0.015079950449611
1471	8	10	0.739065970416838	0.014360018957875
946	1	100	0.740618552738933	0.016776810917408
1471	4	25	0.736219872535643	0.016801583960411
421	256	5	0.800466153093412	0.018257533304062
1576	2	80	0.730389736110114	0.0167725014307
736	64	40	0.736910518661077	0.016540060215967
1681	8	50	0.72746211360612	0.017364764555747
421	16	10	0.7395976119288	0.015729712178987
316	2	115	0.736776166071232	0.016437596375592
1	512	15	0.849959790928648	0.016689479695066
1156	1024	30	1.00710357781136	0.003468809923221
1366	1024	80	1.00710357781136	0.003468809923221
1681	64	5	0.754016519736361	0.016903883589436
316	8	30	0.730229623211749	0.016348309625817
1471	1	20	0.751140863491315	0.016364859032667
421	2	115	0.736776166071232	0.016437596375592
316	1024	10	1.00710357781136	0.003468809923221
421	32	10	0.741271396380537	0.016876653503647
526	512	65	0.849959790928648	0.016689479695066
316	4	10	0.746036679457521	0.014557392373314
1261	1024	15	1.00710357781136	0.003468809923221
526	1	80	0.73419283408983	0.016113141862706
526	512	5	0.849959790928648	0.016689479695066
1471	8	20	0.735512746794155	0.01603371461888
316	1024	80	1.00710357781136	0.003468809923221
946	64	115	0.737746729772717	0.015890395135033
1471	16	30	0.730767805944571	0.01698409070307
1051	16	25	0.729352525924904	0.016769762436116
316	1024	25	1.00710357781136	0.003468809923221
526	8	30	0.730229623211749	0.016348309625817
211	32	20	0.738202412770571	0.016893638357809
1	1	50	0.840642411435559	0.015369027143359
1576	128	115	0.752565570920203	0.015717723668856
211	64	80	0.736678002303526	0.015861084683402
1	8	40	0.840642411435559	0.015369027143359
526	2	10	0.753505994558804	0.015079950449611
1366	512	25	0.849959790928648	0.016689479695066
1471	64	50	0.736878514172702	0.016568959785405
631	1024	100	1.00710357781136	0.003468809923221
526	4	20	0.738899424048162	0.016005746375739
1786	32	100	0.729933902811048	0.016617315972335
631	1024	30	1.00710357781136	0.003468809923221
1471	32	50	0.729662007850206	0.017249947254566
211	2	25	0.741101400651154	0.016913604507119
1	2	30	0.840642411435559	0.015369027143359
1156	1	100	0.740618552738933	0.016776810917408
736	64	115	0.737746729772717	0.015890395135033
106	128	115	0.752565570920203	0.015717723668856
1891	1	115	0.742088359734298	0.016499151875245
211	4	25	0.736219872535643	0.016801583960411
526	4	25	0.736219872535643	0.016801583960411
106	2	5	0.785937922555731	0.016046841614701
1471	512	115	0.849959790928648	0.016689479695066
1	1024	30	1.00710357781136	0.003468809923221
106	2	10	0.753505994558804	0.015079950449611
1471	32	40	0.729699576630122	0.017212651864111
211	16	65	0.725302930802029	0.016954776019559
1	4	50	0.840642411435559	0.015369027143359
316	1024	50	1.00710357781136	0.003468809923221
1156	16	50	0.726888743401611	0.016909060227865
1891	2	100	0.733079455783414	0.01651934705339
736	128	115	0.752565570920203	0.015717723668856
946	16	115	0.726726593013922	0.01717742593698
1261	16	80	0.724545448193125	0.016619313144928
106	64	5	0.754016519736361	0.016903883589436
946	16	100	0.725705923282419	0.016945272514029
1261	64	15	0.745261928412093	0.016949643667255
211	16	115	0.726726593013922	0.01717742593698
1891	2	30	0.740004522371317	0.017149272652076
1681	4	50	0.729636712655969	0.017462345455238
421	32	40	0.729699576630122	0.017212651864111
1471	512	5	0.849959790928648	0.016689479695066
631	16	15	0.735533173405865	0.017047362919543
736	32	5	0.751947686400395	0.017100545073805
526	32	30	0.735455502940509	0.017073729991722
1051	256	100	0.795652657478196	0.018148988060803
1051	2	20	0.744769624299462	0.015856202543407
1156	1	10	0.759342654987245	0.015570442987597
421	8	80	0.72453583383021	0.017312108614991
1576	16	10	0.7395976119288	0.015729712178987
1051	1024	80	1.00710357781136	0.003468809923221
1156	1024	80	1.00710357781136	0.003468809923221
1156	16	80	0.724545448193125	0.016619313144928
106	256	25	0.795226089927214	0.018251089919769
1471	2	30	0.740004522371317	0.017149272652076
1	2	5	0.840642411435559	0.015369027143359
1261	1	40	0.737526745491505	0.01956293363335
1	64	100	0.840642411435559	0.015369027143359
1786	1	50	0.740360097403662	0.017809770499425
631	1024	50	1.00710357781136	0.003468809923221
106	512	80	0.849959790928648	0.016689479695066
841	1024	40	1.00710357781136	0.003468809923221
1051	512	30	0.849959790928648	0.016689479695066
1261	1024	50	1.00710357781136	0.003468809923221
1366	1024	115	1.00710357781136	0.003468809923221
1051	64	100	0.738043012571695	0.015838606308465
1576	128	15	0.758355496733368	0.016064688448223
1891	1024	10	1.00710357781136	0.003468809923221
1786	1	65	0.73938445863408	0.0173870274339
1051	256	65	0.795232099352322	0.018188398138547
736	2	5	0.785937922555731	0.016046841614701
1366	512	80	0.849959790928648	0.016689479695066
1	1	80	0.840642411435559	0.015369027143359
1366	1	20	0.751140863491315	0.016364859032667
211	128	50	0.752097426874129	0.016375581959647
946	128	65	0.751898453348301	0.016073429428588
736	512	100	0.849959790928648	0.016689479695066
1681	256	100	0.795652657478196	0.018148988060803
631	32	40	0.729699576630122	0.017212651864111
1156	1024	15	1.00710357781136	0.003468809923221
631	4	40	0.730192082446478	0.018266685425596
1	16	50	0.840642411435559	0.015369027143359
211	32	10	0.741271396380537	0.016876653503647
1471	256	30	0.795058649090599	0.018234743483325
1891	256	115	0.795555124878438	0.018162234892471
1576	512	40	0.849959790928648	0.016689479695066
526	1024	20	1.00710357781136	0.003468809923221
526	64	40	0.736910518661077	0.016540060215967
1891	512	5	0.849959790928648	0.016689479695066
421	512	15	0.849959790928648	0.016689479695066
631	512	65	0.849959790928648	0.016689479695066
421	512	65	0.849959790928648	0.016689479695066
1051	16	30	0.730767805944571	0.01698409070307
316	256	80	0.795817419014743	0.018166675421613
1366	64	5	0.754016519736361	0.016903883589436
106	512	100	0.849959790928648	0.016689479695066
526	256	40	0.795035456727321	0.018237872263981
106	16	20	0.733822456325807	0.017198243202251
631	1024	80	1.00710357781136	0.003468809923221
1156	128	5	0.765603502308989	0.016083425865305
1051	8	15	0.7359404996387	0.016353952690728
736	1	5	0.793949594465738	0.017586456460036
106	2	25	0.741101400651154	0.016913604507119
1891	4	40	0.730192082446478	0.018266685425596
1261	8	50	0.72746211360612	0.017364764555747
526	64	20	0.744684791014704	0.016729103407591
631	256	80	0.795817419014743	0.018166675421613
946	1024	115	1.00710357781136	0.003468809923221
1786	8	115	0.727257479586516	0.016950417917363
736	1	115	0.742088359734298	0.016499151875245
1366	4	20	0.738899424048162	0.016005746375739
211	8	15	0.7359404996387	0.016353952690728
1471	128	25	0.755530853308662	0.015951609137845
1156	4	30	0.736095219751214	0.01672839519699
1576	64	50	0.736878514172702	0.016568959785405
316	16	30	0.730767805944571	0.01698409070307
631	1	50	0.740360097403662	0.017809770499425
1366	32	65	0.729109704824188	0.017124555914924
1261	256	80	0.795817419014743	0.018166675421613
631	512	30	0.849959790928648	0.016689479695066
1576	256	50	0.795188206603806	0.018234348293126
1681	8	30	0.730229623211749	0.016348309625817
841	2	115	0.736776166071232	0.016437596375592
316	64	80	0.736678002303526	0.015861084683402
841	512	30	0.849959790928648	0.016689479695066
1051	1	20	0.751140863491315	0.016364859032667
1366	1024	15	1.00710357781136	0.003468809923221
946	32	15	0.738851659602518	0.017259443541051
1051	64	5	0.754016519736361	0.016903883589436
736	64	50	0.736878514172702	0.016568959785405
1681	1	15	0.75033964281411	0.018126498916089
1	512	5	0.849959790928648	0.016689479695066
1366	8	80	0.72453583383021	0.017312108614991
631	8	5	0.763663890617574	0.014910117162342
841	2	40	0.735226545747117	0.019352534014178
736	64	100	0.738043012571695	0.015838606308465
526	16	5	0.755471020457563	0.01582071670477
1261	1	100	0.740618552738933	0.016776810917408
421	128	20	0.756660885256491	0.015715241933311
1681	32	15	0.738851659602518	0.017259443541051
1891	4	80	0.727027519075422	0.017677043348917
106	8	20	0.735512746794155	0.01603371461888
946	32	5	0.751947686400395	0.017100545073805
421	4	40	0.730192082446478	0.018266685425596
106	1024	20	1.00710357781136	0.003468809923221
1366	128	20	0.756660885256491	0.015715241933311
946	8	40	0.727560757393104	0.017663957249333
1	4	15	0.840642411435559	0.015369027143359
526	128	50	0.752097426874129	0.016375581959647
316	16	25	0.729352525924904	0.016769762436116
1261	8	15	0.7359404996387	0.016353952690728
1051	16	20	0.733822456325807	0.017198243202251
1261	512	50	0.849959790928648	0.016689479695066
841	4	65	0.728020492916063	0.017734153485758
1471	1024	80	1.00710357781136	0.003468809923221
1681	32	30	0.735455502940509	0.017073729991722
631	2	80	0.730389736110114	0.0167725014307
1576	512	115	0.849959790928648	0.016689479695066
1471	32	5	0.751947686400395	0.017100545073805
1051	512	5	0.849959790928648	0.016689479695066
1576	8	80	0.72453583383021	0.017312108614991
1576	2	20	0.744769624299462	0.015856202543407
1786	8	80	0.72453583383021	0.017312108614991
211	512	10	0.849959790928648	0.016689479695066
421	2	50	0.734828447250653	0.018166370927414
421	128	100	0.75285370764656	0.015740292318855
631	1024	40	1.00710357781136	0.003468809923221
1366	512	5	0.849959790928648	0.016689479695066
946	1024	100	1.00710357781136	0.003468809923221
946	16	80	0.724545448193125	0.016619313144928
106	1	30	0.746098753787578	0.01759020286698
106	1024	65	1.00710357781136	0.003468809923221
106	256	5	0.800466153093412	0.018257533304062
211	128	115	0.752565570920203	0.015717723668856
1891	32	30	0.735455502940509	0.017073729991722
1681	64	115	0.737746729772717	0.015890395135033
316	8	100	0.725933068387527	0.016686190392673
211	256	100	0.795652657478196	0.018148988060803
946	8	80	0.72453583383021	0.017312108614991
421	1	65	0.73938445863408	0.0173870274339
1156	64	50	0.736878514172702	0.016568959785405
841	128	30	0.755374994891297	0.016016093793549
1576	8	25	0.731029735551766	0.016350589267806
1471	1	115	0.742088359734298	0.016499151875245
106	256	100	0.795652657478196	0.018148988060803
631	128	40	0.752000448956982	0.016378552431206
1471	4	10	0.746036679457521	0.014557392373314
946	32	25	0.735259846449858	0.017086891643257
1261	4	5	0.776140884215622	0.014684325024823
526	1	30	0.746098753787578	0.01759020286698
1366	1	25	0.744979552955208	0.017667285428663
631	1024	5	1.00710357781136	0.003468809923221
1786	16	40	0.726857354413257	0.017176390571829
1051	8	25	0.731029735551766	0.016350589267806
316	32	25	0.735259846449858	0.017086891643257
1156	16	20	0.733822456325807	0.017198243202251
841	128	80	0.752452828584372	0.015777819105524
1366	16	15	0.735533173405865	0.017047362919543
1051	2	80	0.730389736110114	0.0167725014307
1891	1024	25	1.00710357781136	0.003468809923221
421	8	15	0.7359404996387	0.016353952690728
526	512	100	0.849959790928648	0.016689479695066
1	8	15	0.840642411435559	0.015369027143359
1891	128	115	0.752565570920203	0.015717723668856
1156	2	80	0.730389736110114	0.0167725014307
631	256	115	0.795555124878438	0.018162234892471
946	4	15	0.740467350033616	0.017359367061212
1156	128	20	0.756660885256491	0.015715241933311
1	32	40	0.840642411435559	0.015369027143359
841	16	20	0.733822456325807	0.017198243202251
1681	1	115	0.742088359734298	0.016499151875245
1156	2	30	0.740004522371317	0.017149272652076
526	32	25	0.735259846449858	0.017086891643257
316	512	5	0.849959790928648	0.016689479695066
526	2	25	0.741101400651154	0.016913604507119
1786	1024	5	1.00710357781136	0.003468809923221
1051	1	5	0.793949594465738	0.017586456460036
526	32	15	0.738851659602518	0.017259443541051
736	256	115	0.795555124878438	0.018162234892471
1051	256	10	0.799683026215846	0.018260341787098
1261	32	65	0.729109704824188	0.017124555914924
1	16	25	0.840642411435559	0.015369027143359
736	64	10	0.746612896799308	0.016788395744136
316	1	65	0.73938445863408	0.0173870274339
211	512	5	0.849959790928648	0.016689479695066
1471	4	65	0.728020492916063	0.017734153485758
1891	32	25	0.735259846449858	0.017086891643257
1681	1	25	0.744979552955208	0.017667285428663
316	64	50	0.736878514172702	0.016568959785405
1471	1024	65	1.00710357781136	0.003468809923221
211	1024	5	1.00710357781136	0.003468809923221
421	1	30	0.746098753787578	0.01759020286698
841	1024	100	1.00710357781136	0.003468809923221
1156	128	10	0.759685767704868	0.016045025178181
1681	2	25	0.741101400651154	0.016913604507119
1471	2	100	0.733079455783414	0.01651934705339
1	256	10	0.841296195629504	0.015590960146817
1156	256	40	0.795035456727321	0.018237872263981
1366	2	20	0.744769624299462	0.015856202543407
1891	256	30	0.795058649090599	0.018234743483325
1891	128	80	0.752452828584372	0.015777819105524
1366	256	5	0.800466153093412	0.018257533304062
1471	1	80	0.73419283408983	0.016113141862706
841	128	15	0.758355496733368	0.016064688448223
736	16	115	0.726726593013922	0.01717742593698
1156	128	50	0.752097426874129	0.016375581959647
1261	256	20	0.795571241268184	0.018276729686429
1366	4	30	0.736095219751214	0.01672839519699
1576	8	65	0.725575698932108	0.017394880615625
841	8	10	0.739065970416838	0.014360018957875
1261	64	5	0.754016519736361	0.016903883589436
1156	1	40	0.737526745491505	0.01956293363335
316	128	115	0.752565570920203	0.015717723668856
1261	64	100	0.738043012571695	0.015838606308465
631	64	5	0.754016519736361	0.016903883589436
841	256	25	0.795226089927214	0.018251089919769
1	32	5	0.840642411435559	0.015369027143359
736	2	100	0.733079455783414	0.01651934705339
1	512	40	0.849959790928648	0.016689479695066
736	1024	65	1.00710357781136	0.003468809923221
1681	4	80	0.727027519075422	0.017677043348917
1051	4	80	0.727027519075422	0.017677043348917
1366	512	20	0.849959790928648	0.016689479695066
736	4	20	0.738899424048162	0.016005746375739
1681	1024	40	1.00710357781136	0.003468809923221
1051	1	40	0.737526745491505	0.01956293363335
1786	32	5	0.751947686400395	0.017100545073805
106	1	50	0.740360097403662	0.017809770499425
106	64	80	0.736678002303526	0.015861084683402
211	4	50	0.729636712655969	0.017462345455238
1471	2	50	0.734828447250653	0.018166370927414
631	2	10	0.753505994558804	0.015079950449611
631	1	25	0.744979552955208	0.017667285428663
1576	32	5	0.751947686400395	0.017100545073805
1366	64	50	0.736878514172702	0.016568959785405
736	16	30	0.730767805944571	0.01698409070307
736	512	20	0.849959790928648	0.016689479695066
1681	1	5	0.793949594465738	0.017586456460036
1261	1	25	0.744979552955208	0.017667285428663
1	512	25	0.849959790928648	0.016689479695066
841	256	20	0.795571241268184	0.018276729686429
1471	4	30	0.736095219751214	0.01672839519699
1051	64	30	0.742194916763313	0.016571692902543
946	1024	25	1.00710357781136	0.003468809923221
1891	16	65	0.725302930802029	0.016954776019559
106	1	5	0.793949594465738	0.017586456460036
1681	32	40	0.729699576630122	0.017212651864111
526	1	25	0.744979552955208	0.017667285428663
1261	512	65	0.849959790928648	0.016689479695066
1471	1	100	0.740618552738933	0.016776810917408
1681	512	65	0.849959790928648	0.016689479695066
841	1	50	0.740360097403662	0.017809770499425
631	2	50	0.734828447250653	0.018166370927414
841	128	25	0.755530853308662	0.015951609137845
1786	2	30	0.740004522371317	0.017149272652076
631	8	25	0.731029735551766	0.016350589267806
1366	4	50	0.729636712655969	0.017462345455238
1156	512	115	0.849959790928648	0.016689479695066
421	2	30	0.740004522371317	0.017149272652076
1891	2	25	0.741101400651154	0.016913604507119
1366	512	65	0.849959790928648	0.016689479695066
1	4	5	0.840642411435559	0.015369027143359
316	256	115	0.795555124878438	0.018162234892471
946	1	20	0.751140863491315	0.016364859032667
1576	1	80	0.73419283408983	0.016113141862706
631	1	115	0.742088359734298	0.016499151875245
1	128	65	0.840642411435559	0.015369027143359
1471	1024	40	1.00710357781136	0.003468809923221
526	64	30	0.742194916763313	0.016571692902543
1051	1024	5	1.00710357781136	0.003468809923221
1366	32	40	0.729699576630122	0.017212651864111
211	16	15	0.735533173405865	0.017047362919543
1366	512	15	0.849959790928648	0.016689479695066
1576	2	100	0.733079455783414	0.01651934705339
1786	64	40	0.736910518661077	0.016540060215967
1366	8	10	0.739065970416838	0.014360018957875
736	4	30	0.736095219751214	0.01672839519699
1576	4	40	0.730192082446478	0.018266685425596
1261	16	20	0.733822456325807	0.017198243202251
316	512	65	0.849959790928648	0.016689479695066
736	1024	30	1.00710357781136	0.003468809923221
1681	256	65	0.795232099352322	0.018188398138547
1366	1	115	0.742088359734298	0.016499151875245
1366	256	15	0.79811388367452	0.018081576799457
211	64	5	0.754016519736361	0.016903883589436
211	64	115	0.737746729772717	0.015890395135033
1	64	65	0.840642411435559	0.015369027143359
421	2	15	0.744894593544763	0.017321501083252
1786	256	25	0.795226089927214	0.018251089919769
841	4	10	0.746036679457521	0.014557392373314
1681	1	100	0.740618552738933	0.016776810917408
1786	16	10	0.7395976119288	0.015729712178987
736	128	30	0.755374994891297	0.016016093793549
211	1024	15	1.00710357781136	0.003468809923221
1786	8	100	0.725933068387527	0.016686190392673
1	32	65	0.840642411435559	0.015369027143359
1471	256	40	0.795035456727321	0.018237872263981
1576	256	30	0.795058649090599	0.018234743483325
1261	2	5	0.785937922555731	0.016046841614701
1261	4	80	0.727027519075422	0.017677043348917
1261	128	115	0.752565570920203	0.015717723668856
316	1	30	0.746098753787578	0.01759020286698
1681	64	25	0.742148317934799	0.01668623409638
1156	2	15	0.744894593544763	0.017321501083252
1471	512	100	0.849959790928648	0.016689479695066
1051	1	25	0.744979552955208	0.017667285428663
526	16	30	0.730767805944571	0.01698409070307
1366	32	5	0.751947686400395	0.017100545073805
841	32	40	0.729699576630122	0.017212651864111
526	1	50	0.740360097403662	0.017809770499425
1891	32	15	0.738851659602518	0.017259443541051
211	1	25	0.744979552955208	0.017667285428663
1156	256	10	0.799683026215846	0.018260341787098
1891	256	25	0.795226089927214	0.018251089919769
106	128	5	0.765603502308989	0.016083425865305
631	4	100	0.729578779245006	0.016784703181806
1051	8	80	0.72453583383021	0.017312108614991
1891	512	40	0.849959790928648	0.016689479695066
736	256	25	0.795226089927214	0.018251089919769
211	1024	30	1.00710357781136	0.003468809923221
1366	8	65	0.725575698932108	0.017394880615625
946	8	5	0.763663890617574	0.014910117162342
1576	128	80	0.752452828584372	0.015777819105524
1	128	25	0.840642411435559	0.015369027143359
1471	4	100	0.729578779245006	0.016784703181806
631	4	65	0.728020492916063	0.017734153485758
526	8	20	0.735512746794155	0.01603371461888
1051	512	20	0.849959790928648	0.016689479695066
1	8	115	0.840642411435559	0.015369027143359
1471	1	65	0.73938445863408	0.0173870274339
1156	2	50	0.734828447250653	0.018166370927414
1261	1	15	0.75033964281411	0.018126498916089
1471	512	15	0.849959790928648	0.016689479695066
631	128	10	0.759685767704868	0.016045025178181
841	8	30	0.730229623211749	0.016348309625817
421	512	80	0.849959790928648	0.016689479695066
1786	64	80	0.736678002303526	0.015861084683402
526	16	65	0.725302930802029	0.016954776019559
421	256	80	0.795817419014743	0.018166675421613
1	128	40	0.840642411435559	0.015369027143359
421	8	30	0.730229623211749	0.016348309625817
736	32	30	0.735455502940509	0.017073729991722
841	512	25	0.849959790928648	0.016689479695066
631	1	15	0.75033964281411	0.018126498916089
736	512	5	0.849959790928648	0.016689479695066
1471	128	100	0.75285370764656	0.015740292318855
1	256	65	0.841296195629504	0.015590960146817
946	16	5	0.755471020457563	0.01582071670477
526	64	50	0.736878514172702	0.016568959785405
1891	512	50	0.849959790928648	0.016689479695066
1681	128	15	0.758355496733368	0.016064688448223
1471	512	25	0.849959790928648	0.016689479695066
211	1024	25	1.00710357781136	0.003468809923221
421	4	10	0.746036679457521	0.014557392373314
1471	1024	10	1.00710357781136	0.003468809923221
106	1	65	0.73938445863408	0.0173870274339
946	16	25	0.729352525924904	0.016769762436116
1261	16	10	0.7395976119288	0.015729712178987
1	8	25	0.840642411435559	0.015369027143359
1051	32	25	0.735259846449858	0.017086891643257
1	8	100	0.840642411435559	0.015369027143359
1576	256	65	0.795232099352322	0.018188398138547
526	1	40	0.737526745491505	0.01956293363335
1366	32	20	0.738202412770571	0.016893638357809
106	128	10	0.759685767704868	0.016045025178181
1	32	15	0.840642411435559	0.015369027143359
1366	128	15	0.758355496733368	0.016064688448223
1051	128	115	0.752565570920203	0.015717723668856
1576	256	80	0.795817419014743	0.018166675421613
421	64	40	0.736910518661077	0.016540060215967
1681	64	40	0.736910518661077	0.016540060215967
1366	128	100	0.75285370764656	0.015740292318855
211	32	115	0.730170342935311	0.016412930739811
1576	16	40	0.726857354413257	0.017176390571829
1261	512	10	0.849959790928648	0.016689479695066
1471	32	100	0.729933902811048	0.016617315972335
1156	512	65	0.849959790928648	0.016689479695066
106	4	80	0.727027519075422	0.017677043348917
526	4	30	0.736095219751214	0.01672839519699
106	16	5	0.755471020457563	0.01582071670477
946	2	15	0.744894593544763	0.017321501083252
421	512	25	0.849959790928648	0.016689479695066
106	256	50	0.795188206603806	0.018234348293126
736	1024	10	1.00710357781136	0.003468809923221
631	64	25	0.742148317934799	0.01668623409638
1576	64	20	0.744684791014704	0.016729103407591
631	1	10	0.759342654987245	0.015570442987597
631	512	10	0.849959790928648	0.016689479695066
631	256	40	0.795035456727321	0.018237872263981
1681	4	115	0.731241111800111	0.016419536338558
316	512	115	0.849959790928648	0.016689479695066
1471	16	100	0.725705923282419	0.016945272514029
1051	4	40	0.730192082446478	0.018266685425596
631	16	50	0.726888743401611	0.016909060227865
316	2	80	0.730389736110114	0.0167725014307
1471	16	65	0.725302930802029	0.016954776019559
316	64	10	0.746612896799308	0.016788395744136
1891	512	80	0.849959790928648	0.016689479695066
1786	1024	40	1.00710357781136	0.003468809923221
1471	32	15	0.738851659602518	0.017259443541051
631	8	15	0.7359404996387	0.016353952690728
211	8	10	0.739065970416838	0.014360018957875
1366	8	40	0.727560757393104	0.017663957249333
736	8	100	0.725933068387527	0.016686190392673
421	2	40	0.735226545747117	0.019352534014178
946	512	80	0.849959790928648	0.016689479695066
1051	32	65	0.729109704824188	0.017124555914924
106	1	115	0.742088359734298	0.016499151875245
1681	8	15	0.7359404996387	0.016353952690728
631	128	80	0.752452828584372	0.015777819105524
1891	4	15	0.740467350033616	0.017359367061212
1156	8	80	0.72453583383021	0.017312108614991
1681	2	80	0.730389736110114	0.0167725014307
1471	512	20	0.849959790928648	0.016689479695066
106	512	65	0.849959790928648	0.016689479695066
1261	128	25	0.755530853308662	0.015951609137845
1891	128	5	0.765603502308989	0.016083425865305
1891	2	115	0.736776166071232	0.016437596375592
631	32	5	0.751947686400395	0.017100545073805
316	512	40	0.849959790928648	0.016689479695066
1	128	10	0.840642411435559	0.015369027143359
1471	8	65	0.725575698932108	0.017394880615625
1681	32	25	0.735259846449858	0.017086891643257
1	512	115	0.849959790928648	0.016689479695066
316	16	65	0.725302930802029	0.016954776019559
946	2	80	0.730389736110114	0.0167725014307
736	1024	15	1.00710357781136	0.003468809923221
526	2	80	0.730389736110114	0.0167725014307
316	64	15	0.745261928412093	0.016949643667255
1366	256	25	0.795226089927214	0.018251089919769
1576	1	40	0.737526745491505	0.01956293363335
1261	256	5	0.800466153093412	0.018257533304062
1051	128	25	0.755530853308662	0.015951609137845
1261	1024	115	1.00710357781136	0.003468809923221
736	32	50	0.729662007850206	0.017249947254566
1786	128	40	0.752000448956982	0.016378552431206
1261	16	25	0.729352525924904	0.016769762436116
1471	32	115	0.730170342935311	0.016412930739811
1681	512	30	0.849959790928648	0.016689479695066
841	8	25	0.731029735551766	0.016350589267806
1576	8	20	0.735512746794155	0.01603371461888
[truncated: 493 more rows]
