# Supplementary material for: A large-scale machine learning study of sociodemographic factors contributing to COVID-19 severity
Source: Front Big Data. 2023 Mar 24;6:1038283. doi: 10.3389/fdata.2023.1038283 (PMC10080051; doi:10.3389/fdata.2023.1038283)
Supplement: Supplementary file 14 [file Data_Sheet_14.CSV]

learning_rate	number_of_tree_estimators	max_tree_depth	mrmr_top_selected_features	crossvalidation_MSE	crossvalidation_MSE_standard_deviation
0.25	145	1	10	0.76215811685025	0.013016895940548
0.25	175	6	5	0.913402352643033	0.02258947056904
0.2	160	256	5	0.927541800593022	0.022946391369418
0.5	30	3	15	0.808418596364012	0.024905484537761
0.05	60	2	15	0.762583753021466	0.011045209801282
0.2	45	128	10	0.881684382061368	0.022547683480893
0.25	130	1	15	0.762671117258764	0.013985928600551
0.1	90	5	15	0.790457243888454	0.023255830459999
0.35	160	6	10	0.928955713290944	0.018097440504777
0.1	15	2	115	0.88371787782331	0.008978392250762
0.1	160	32	5	0.902393627575888	0.026848431102855
0.25	15	2	20	0.754140433119128	0.013573272073495
0.05	45	16	15	0.905134481728871	0.00993194028484
0.5	100	3	20	0.898678464145914	0.027130959746594
0.1	115	4	20	0.775710333192069	0.018573840694865
0.15	45	5	25	0.778734874877853	0.016793857528455
0.35	45	1	30	0.765275273284036	0.013519811583441
0.5	45	7	25	0.971869736601008	0.028259137743111
0.05	30	1	30	0.932475125420663	0.011464419289696
0.25	130	2	30	0.757441236738179	0.015336569850319
0.05	60	3	30	0.751854089822637	0.013521696278693
0.35	115	2	30	0.788397919602975	0.015349660850089
0.2	100	7	25	0.820806786575885	0.017653114238718
0.35	30	512	30	0.963033559438423	0.038520871611405
0.25	145	16	30	0.880594969703262	0.028853233336635
0.25	100	128	30	0.898418570452625	0.032360450988792
0.35	60	2	40	0.757564264895093	0.015880986987011
0.5	30	16	40	1.0028357043127	0.039433132229576
0.1	115	2	5	0.76904173369642	0.014685060835403
0.2	145	512	25	0.898920890804513	0.023522191408786
0.35	160	5	30	0.871987427417841	0.021580111863904
0.25	145	6	15	0.858968321080799	0.026954152183144
0.15	90	7	25	0.816289507994613	0.01784022340033
0.1	45	4	25	0.751793245745418	0.017165175919186
0.5	160	6	20	0.955274062631082	0.035761556575416
0.15	100	1	40	0.748766750400937	0.013858786087671
0.1	115	128	25	0.875999172625788	0.022466587394999
0.1	160	2	15	0.75694185373402	0.016386233004196
0.1	90	32	25	0.875310838621201	0.022129486284911
0.1	45	1	65	0.772960476747426	0.011634892987808
0.5	45	3	30	0.855484987081064	0.013140714413212
0.15	145	64	10	0.864295303106205	0.022447722609432
0.2	145	512	10	0.881629736055567	0.022552751911223
0.15	160	5	40	0.770303344300896	0.018480494250345
0.05	100	32	20	0.870876858202276	0.018941742746985
0.15	90	512	40	0.856574261832408	0.026982337967918
0.05	145	8	40	0.788936088561337	0.019098631919506
0.25	75	64	30	0.89841856152904	0.032360449194686
0.2	90	16	20	0.89169053653706	0.022269470027565
0.25	115	32	50	0.899261759747009	0.025521536567533
0.1	90	512	10	0.873605325518679	0.022691972350658
0.05	75	6	65	0.741727190697053	0.015460718663518
0.1	15	2	40	0.884698577045861	0.009447521346791
0.5	130	16	65	0.997816664895965	0.031322949474946
0.5	100	4	65	0.94330808198357	0.028943312729049
0.25	15	7	15	0.813260837628352	0.014890588249962
0.25	30	2	80	0.732905434747768	0.014633797129262
0.25	90	4	115	0.785362633446008	0.016186882333973
0.05	100	3	80	0.731479682299106	0.015431879140009
0.5	60	1	100	0.757185042127039	0.019333345539112
0.1	45	5	30	0.765324854657226	0.017858888349688
0.35	90	4	20	0.868835869293645	0.025267784978806
0.05	15	5	115	1.31216092045455	0.029110366014799
0.15	75	16	50	0.85571430416552	0.029766263992018
0.15	30	64	65	0.873373003610841	0.024790101766258
0.5	75	6	20	0.951555662433539	0.036184536010879
0.15	60	6	80	0.767008397337084	0.017386189628009
0.1	145	8	25	0.801870276905637	0.017779020982023
0.15	90	7	40	0.792428215773115	0.025895715775945
0.25	130	3	80	0.777983005590556	0.020923874221538
0.2	30	5	5	0.805561898975169	0.01583384139577
0.1	15	512	100	1.02348878107351	0.028643391712844
0.5	115	6	65	0.935212675175671	0.016510181749807
0.1	45	16	65	0.857758391883692	0.022335718169709
0.2	145	5	5	0.881094386572153	0.023154207084459
0.35	90	512	5	0.967562313902831	0.036173346184079
0.5	75	5	80	0.919790748574558	0.019488315622896
0.25	45	8	100	0.830968070820279	0.017330598701979
0.5	175	4	20	0.957925399397076	0.032877498603471
0.2	30	32	80	0.892365901707539	0.02741404267911
0.15	75	3	15	0.764464469838679	0.016440647131955
0.1	145	128	5	0.904114199564942	0.025390650125804
0.1	130	16	50	0.847112513470635	0.025365130780365
0.5	45	32	10	0.990790476944109	0.019523795877107
0.05	90	5	100	0.743189937462766	0.014326687839111
0.1	130	6	15	0.81218753398129	0.018691771786888
0.15	45	3	30	0.75141055636292	0.017176465654556
0.5	75	32	100	1.05929029815451	0.037003880746558
0.5	145	1	65	0.759687817058903	0.01952040654689
0.2	75	5	100	0.784951601278471	0.018513803899577
0.5	45	16	10	0.988681052621386	0.023863902934641
0.2	160	5	20	0.835861872647408	0.021676515795243
0.15	15	2	25	0.781915999641241	0.008897706752864
0.2	175	2	115	0.747748206167295	0.016289210572505
0.35	60	256	15	0.92634758440302	0.020153193102748
0.5	100	16	20	1.00691687079654	0.027162910262751
0.1	30	64	40	0.871349109785696	0.024649446128836
0.2	145	1	20	0.761164287690415	0.014540639941313
0.35	175	2	50	0.781566862651406	0.022031965930233
0.2	60	16	100	0.879117570733548	0.026478122601452
0.05	130	512	20	0.868719344357263	0.018169767050466
0.5	60	32	5	1.01602770588975	0.031555837920813
0.2	100	16	30	0.88575175232267	0.024121715313933
0.05	90	1	80	0.773835331211602	0.011460408944953
0.5	30	3	20	0.826718200112741	0.020586505576905
0.1	30	5	5	0.788206642345759	0.012458320604875
0.1	90	6	115	0.761975851177201	0.016641910665585
0.35	175	128	30	0.963030819226132	0.038521871797837
0.2	175	2	100	0.744797260699745	0.017979620962284
0.15	175	32	30	0.89121548578639	0.029092484919176
0.25	115	16	50	0.890143050015539	0.03040902325215
0.1	15	512	115	1.01354232739037	0.01692076638571
0.25	115	256	50	0.900383690180229	0.026156192943062
0.35	90	8	80	0.843899088209314	0.027673541592171
0.1	175	64	50	0.867028616844639	0.024975777851157
0.25	175	3	30	0.811303718906139	0.019390852318292
0.35	60	8	10	0.899968618199788	0.012690659471598
0.1	160	1	65	0.744224000603518	0.014888899138934
0.2	60	1	30	0.756567251691295	0.013308266073831
0.5	175	64	20	1.00560687429326	0.028066693326976
0.15	15	1	20	0.817880956001062	0.007221651953921
0.25	15	2	30	0.745165649718512	0.013624519759968
0.2	130	512	100	0.900078460069289	0.024184568989466
0.35	45	1	10	0.762370836859674	0.013190770383686
0.05	30	256	40	1.01113022108374	0.023253545060776
0.25	160	16	10	0.895813051331932	0.018431400227828
0.35	30	1	65	0.755708622596013	0.014899281723691
0.2	30	4	10	0.772647706937747	0.017869041055442
0.05	160	5	25	0.77112860927985	0.018116734252763
0.35	90	3	10	0.837677041873851	0.020486954458528
0.35	115	5	15	0.866848435933783	0.025649823054337
0.15	130	5	15	0.805178507135515	0.023051379939853
0.25	160	8	100	0.831975565169478	0.017751609198465
0.35	90	8	40	0.87721979687583	0.021545151686007
0.05	45	7	5	0.824160790776378	0.011922781156083
0.35	175	128	50	0.915307817765409	0.038158334145105
0.1	45	16	115	0.852328055093394	0.020440107513687
0.05	75	256	25	0.876259863432503	0.01944905821355
0.25	145	128	65	0.904036251598621	0.0282915080543
0.5	115	128	10	0.991302027686898	0.019589437815311
0.25	45	8	25	0.851806085712965	0.016269361940719
0.1	45	128	5	0.902887321294137	0.024450333758622
0.5	130	7	80	0.940026471039911	0.032034990586437
0.25	145	128	100	0.905568155708805	0.027417761855726
0.15	45	64	10	0.864595731212798	0.022331550689731
0.5	90	32	10	0.990790477204116	0.019523795865483
0.2	75	512	100	0.900078364026814	0.024184556710977
0.05	30	128	20	1.01360700806571	0.02119154126206
0.2	100	512	10	0.881629730271684	0.022552751266459
0.05	30	256	80	1.03265175413641	0.017088646596916
0.5	30	1	65	0.756337885575036	0.018065874600962
0.35	75	64	25	0.934007189550526	0.02709882035703
0.15	130	16	50	0.855709963126933	0.029767584400647
0.5	15	6	40	0.906085635580675	0.020145942980528
0.1	100	4	20	0.772315249813291	0.017554193685141
0.5	160	128	40	1.02337698129889	0.034963383078497
0.25	100	6	100	0.810202538562248	0.019103349947774
0.15	30	5	80	0.744592315450206	0.014132436874259
0.2	100	4	65	0.767171008249006	0.019205459296244
0.35	100	32	40	0.934520341149975	0.033318244797181
0.05	75	8	65	0.756430328054619	0.014940593420104
0.25	15	256	65	0.909312741243445	0.027699715779188
0.5	45	3	115	0.857696936213653	0.022219115573299
0.1	30	128	5	0.908153225295434	0.022220282817828
0.35	90	256	25	0.934007189557071	0.027098820354238
0.2	75	4	80	0.78150315641778	0.020196049019795
0.05	145	8	20	0.800050898856347	0.017106715788875
0.2	90	6	50	0.790660470916997	0.022099078116906
0.25	145	4	10	0.847646688282962	0.020469411246362
0.15	115	16	5	0.910043720440004	0.022139729663412
0.35	30	3	5	0.791259148014779	0.012830567198092
0.5	15	32	100	1.05937079017296	0.036994171216803
0.5	90	512	40	1.02337698129889	0.034963383078497
0.5	60	5	20	0.946785948819158	0.03499602311734
0.1	145	128	80	0.880483645779714	0.027109329232809
0.25	30	512	20	0.908216172717642	0.021307925244561
0.05	30	8	50	0.907487491260793	0.014235805906654
0.05	100	3	20	0.752273186136639	0.016130044707392
0.15	60	7	40	0.789885710569145	0.024769061745289
0.25	100	64	50	0.900383690111404	0.02615619292857
0.25	175	5	40	0.82410228047867	0.024358317607475
0.35	175	1	80	0.751453253576911	0.016454629623202
0.1	45	16	50	0.849867645836506	0.024773979600253
0.5	75	5	65	0.890825696284774	0.035822630162912
0.05	90	2	100	0.742637019801357	0.014039786578037
0.05	130	128	20	0.868719344357263	0.018169767050466
0.5	130	5	40	0.933587543670494	0.029461681251623
0.35	130	64	15	0.926347585891456	0.020153193111528
0.05	175	16	115	0.838672055157837	0.020769656642644
0.25	100	3	10	0.801156924966602	0.015963786824519
0.35	115	4	15	0.859103952393691	0.025502870161102
0.2	30	7	20	0.818431792432364	0.019603719400573
0.5	160	5	40	0.934621411138971	0.029534391148139
0.2	160	1	5	0.770488266439596	0.013072277547915
0.05	160	2	115	0.737601167500497	0.016333174586867
0.25	175	64	15	0.893693570396339	0.021497076698452
0.05	160	32	30	0.85881792714505	0.02612058285233
0.2	75	5	10	0.828774765171792	0.020791550549785
0.1	145	32	50	0.867677580332712	0.025056245323004
0.15	175	64	30	0.891137138614045	0.029297327369666
0.5	130	256	30	0.989275491277819	0.037374098501725
0.35	45	5	50	0.834714114940068	0.024141589179334
0.2	75	1	65	0.746078136156689	0.015102861001467
0.5	75	128	20	1.00560687429326	0.028066693326976
0.25	15	512	10	0.89170800295854	0.016498682180178
0.15	60	8	100	0.782295672634511	0.01808736397792
0.5	130	3	10	0.918454185765813	0.019337208461948
0.35	90	16	10	0.947701324193057	0.017378622344907
0.25	145	3	30	0.805511675240766	0.017957467833897
0.05	160	2	5	0.76625685216133	0.014005852354231
0.05	100	5	10	0.773156848222138	0.015688414835709
0.1	75	64	65	0.881872012829542	0.021842813573579
0.25	130	512	20	0.908036069773099	0.021342625015569
0.35	45	64	25	0.934007151351447	0.027098816220493
0.5	145	16	50	0.980645010180457	0.038883831426626
0.05	115	2	5	0.764220611335715	0.014090651792166
0.2	75	32	50	0.883477103022391	0.028267513986197
0.2	60	1	40	0.750111312844288	0.014249121134951
0.05	100	128	50	0.86684311048534	0.027138272936945
0.15	30	2	25	0.747430808812671	0.015707980598833
0.2	60	7	5	0.853776344261822	0.019863139847101
0.05	145	16	5	0.891386199455939	0.02442441076895
0.05	175	32	80	0.881185799164153	0.026666032859476
0.5	30	8	115	0.958251495906686	0.028121004423077
0.35	115	5	10	0.903299881903793	0.015766843286936
0.25	145	512	30	0.898418570541153	0.032360450985031
0.25	15	64	20	0.91259119190811	0.021023570809408
0.5	75	2	15	0.817920840073207	0.0193714520607
0.5	15	2	100	0.764218885248614	0.016223832243902
0.15	90	1	15	0.761002299485867	0.013217887112585
0.25	30	128	25	0.915853638369318	0.02564721638276
0.5	100	1	100	0.759001380866054	0.017795447820306
0.5	60	128	40	1.0233769812976	0.03496338307825
0.05	145	2	80	0.732827584273815	0.01521378402415
0.15	175	4	25	0.796240073933401	0.020359250188198
0.35	30	64	20	0.970279563148771	0.025229966855523
0.05	175	64	20	0.868116599318962	0.018267731339402
0.5	145	256	20	1.00560687429326	0.028066693326976
0.2	75	512	5	0.927541713812945	0.022946373842143
0.35	15	128	30	0.963735238272206	0.038237276261101
0.2	75	6	100	0.788242760862822	0.024732766862034
0.35	90	32	80	0.95184553182489	0.031325076838793
0.5	100	7	100	1.00802713522671	0.02640739969292
0.2	175	512	20	0.890352412892656	0.024256305902774
0.5	30	5	100	0.902212589931151	0.023609560621143
0.05	90	4	65	0.733978310560071	0.016511529813451
0.2	60	128	40	0.883412645162345	0.0267051068636
0.15	175	16	115	0.862267836125391	0.017235665261693
0.1	100	512	25	0.876009366803753	0.022461543131074
0.2	145	16	40	0.85809743723909	0.031383334146736
0.1	130	3	20	0.767228613436903	0.01858875556801
0.5	60	5	40	0.925051611565436	0.029695189555486
0.25	115	5	65	0.797259660247854	0.021596689668364
0.25	100	256	30	0.898418570452625	0.032360450988792
0.2	130	128	65	0.897787339097633	0.019616353084862
0.1	175	8	100	0.771422099021115	0.016390605092894
0.1	175	3	100	0.740023003682548	0.018656987068764
0.5	45	8	65	0.948491432776096	0.032275501189134
0.25	160	256	100	0.905568155708805	0.027417761855726
0.15	145	1	80	0.739710857167668	0.013985632024958
0.2	60	1	25	0.756252425662071	0.013613012088091
0.35	45	256	25	0.934007151351447	0.027098816220493
0.5	75	32	15	0.988445275792152	0.027648272592072
0.1	115	16	15	0.863857199901617	0.02396315137508
0.35	115	16	20	0.945529495039858	0.023263697837253
0.05	45	4	10	0.785265305314108	0.011023794258006
0.25	160	1	20	0.762899196036269	0.014257203845044
0.05	45	16	115	0.884903183424854	0.012532445467637
0.35	175	7	20	0.879097401894418	0.022535826649785
0.35	100	128	65	0.939816631415384	0.029813127855977
0.05	100	32	30	0.860829056744507	0.025514630885248
0.2	175	1	25	0.760674063038994	0.014685208182076
0.2	75	32	115	0.898697682420808	0.021337569009441
0.35	75	16	50	0.904483214427424	0.029204060250561
0.1	45	512	80	0.883926927268059	0.026456853609054
0.5	30	32	5	1.01602768111083	0.031555834328285
0.25	175	512	115	0.889016943514332	0.022369160823072
0.15	30	256	65	0.873373003610841	0.024790101766258
0.15	160	5	100	0.758292380236177	0.019315594964323
0.35	145	5	25	0.899245764179185	0.021810408980885
0.25	100	6	65	0.802813579165125	0.019849398073596
0.35	100	2	50	0.763694336563298	0.020074032246755
0.1	15	3	40	0.866592629987776	0.008159171048126
0.1	30	4	10	0.774161701480951	0.013483236182468
0.15	130	2	115	0.740559140910394	0.017833122468946
0.35	115	512	20	0.970277265945305	0.025230267583065
0.2	90	8	40	0.828391790066423	0.023249335936185
0.2	130	32	15	0.878500506706754	0.021968259769815
0.25	60	8	20	0.83648859158095	0.022513802990551
0.15	100	8	30	0.808631260306146	0.015966027758884
0.35	45	512	20	0.970277230208559	0.025230264655168
0.15	160	4	20	0.805603379950286	0.017677410912518
0.1	145	3	100	0.737379148350713	0.018356940228972
0.2	145	4	100	0.765593302056276	0.018184409280898
0.5	100	8	15	0.954199579325048	0.022284356252957
0.2	90	3	25	0.77438675768777	0.021496774682597
0.2	115	3	15	0.787954731100772	0.019601275091234
0.05	100	7	30	0.778421743259278	0.016345083700944
0.15	145	128	15	0.886061628893641	0.018270425214142
0.25	175	256	100	0.905568155708805	0.027417761855726
0.2	100	2	80	0.734218547515218	0.014591140481045
0.1	30	128	80	0.89450401544282	0.023759035677776
0.35	100	3	80	0.843912707461723	0.022636758926327
0.1	60	8	25	0.798436946430007	0.017912944699642
0.35	145	32	50	0.914344610084759	0.037496409059765
0.35	60	512	5	0.967562312315078	0.036173346025559
0.25	60	1	5	0.767797715381214	0.013721525216297
0.2	15	256	20	0.903016323796174	0.022065113675519
0.15	130	2	80	0.733874890755239	0.016055710351777
0.1	90	1	5	0.767176307789207	0.013568640114872
0.05	75	5	25	0.760428493323854	0.016122432046611
0.2	30	6	40	0.787970927976753	0.022130346143562
0.5	75	1	10	0.765625060003067	0.014225996867591
0.15	30	4	80	0.736155003215955	0.017699767855662
0.2	15	512	10	0.888160427185799	0.01997378432446
0.05	130	5	50	0.745569640671159	0.020896540812546
0.05	160	256	10	0.866167456885561	0.022131159293268
0.15	90	512	100	0.888250265186365	0.02425122030481
0.15	75	2	25	0.746608510680206	0.018311272501542
0.35	130	256	30	0.963030819226132	0.038521871797837
0.1	75	128	5	0.904141919018599	0.025281550703
0.15	30	3	50	0.736055257704672	0.01787068677287
0.15	130	1	5	0.767861232743503	0.013628382789684
0.15	130	128	115	0.879689100643097	0.021567477602898
0.5	15	128	50	1.01642474422405	0.034958655074912
0.25	160	4	30	0.844128240252917	0.026634949249704
0.5	100	7	15	0.930345205419968	0.025866554867862
0.35	160	128	50	0.915307817765409	0.038158334145105
0.25	60	8	40	0.844437504577361	0.020650283059802
0.15	145	1	100	0.742392285636591	0.014671552607039
0.15	175	2	65	0.741143049827567	0.019946244009395
0.2	130	2	15	0.765524378737497	0.017820608910628
0.1	100	16	65	0.855157206589891	0.023246130549181
0.1	45	64	10	0.874592523719971	0.0220417736846
0.05	145	64	115	0.86540861850857	0.022948608953752
0.5	145	128	115	1.02405343627279	0.025239878562239
0.2	15	256	25	0.909952365411513	0.020133393041147
0.1	160	32	80	0.87996551786793	0.027696128040247
0.5	15	128	115	1.02423233439412	0.025280069798633
0.05	45	512	10	0.904605103532919	0.019783955108043
0.25	175	2	25	0.768424311406063	0.016832181479738
0.25	60	16	5	0.894985390020661	0.025237701297056
0.5	60	8	100	0.974368234481928	0.03071655596616
0.25	75	7	40	0.803664188941841	0.025357518773995
0.05	160	1	25	0.758688093859531	0.012953750509804
0.5	145	5	100	0.925758266787713	0.026740144399331
0.35	115	16	80	0.924424478365601	0.030808459957294
0.2	160	64	30	0.897317711653085	0.024057733649954
0.05	60	128	115	0.883212878398753	0.020251876426349
0.5	30	64	30	0.98927546585544	0.037374096286283
0.15	160	7	20	0.820286707666099	0.017220227969729
0.5	90	5	5	0.988990550298454	0.023999903185654
0.2	175	32	30	0.898329689000964	0.024094999664408
0.2	160	5	115	0.791631518501554	0.017890731016351
0.2	160	1	10	0.761076193103031	0.013221277926499
0.1	100	5	30	0.781250202804974	0.018781841164721
0.15	160	512	20	0.877773977891384	0.023197113241599
0.25	100	64	15	0.89369357039161	0.021497076695511
0.25	130	6	5	0.902652511234682	0.022222570697736
0.5	100	3	25	0.92181271857197	0.019689889279566
0.1	60	2	25	0.745496101057785	0.015079753693129
0.15	30	512	80	0.88706520042354	0.023760413988228
0.25	130	1	30	0.761615952548264	0.014076565821856
0.1	160	64	30	0.866194008498113	0.030511679983335
0.25	15	5	10	0.782682873674411	0.016428310593239
0.1	60	32	20	0.881168996062598	0.026388466594752
0.5	115	1	20	0.766502212630813	0.015327718810242
0.35	160	512	50	0.915307817765409	0.038158334145105
0.5	15	5	40	0.864655040900666	0.030151310195288
0.05	175	128	20	0.868116599318962	0.018267731339402
0.25	75	3	80	0.76701912786041	0.020570712780879
0.35	15	5	30	0.798476698685054	0.019796389654924
0.15	45	32	65	0.870686704512689	0.025410334856339
0.35	30	32	25	0.934432692702785	0.02732294819486
0.35	75	512	15	0.926347585884224	0.020153193110375
0.5	75	64	5	1.01675476085589	0.030909950901344
0.25	60	1	30	0.759491591415559	0.013365745395198
0.35	145	5	15	0.87180969055629	0.026479373891646
0.25	145	512	115	0.889016943514332	0.022369160823072
0.35	60	4	15	0.820920791775598	0.021061422951143
0.5	45	4	50	0.868892097280902	0.022062659930278
0.2	90	5	40	0.785273465787477	0.019180332013087
0.15	30	2	50	0.740127421248837	0.014752535156359
0.35	90	6	20	0.900722562953418	0.024688732295224
0.15	30	128	100	0.89092022412483	0.024438285274117
0.25	90	7	80	0.802466854785685	0.016604286207696
0.35	90	1	20	0.766511579345949	0.014340738270509
0.25	160	3	100	0.79013723965363	0.022434289133741
0.25	60	512	30	0.898418494465384	0.03236042772826
0.1	130	4	80	0.750238916746112	0.01711408919973
0.1	45	16	30	0.857074502894096	0.025607800061171
0.15	90	4	40	0.766991255068814	0.022799464131685
0.05	160	5	15	0.781509323367349	0.02090913590786
0.1	145	6	25	0.796968018664465	0.010595739872713
0.1	30	3	15	0.759303882277465	0.013103305172038
0.2	130	128	30	0.897317711565019	0.02405773362972
0.2	30	1	25	0.761635246807618	0.012715344933269
0.15	130	1	30	0.757622434997445	0.014122158610626
0.05	45	64	30	0.903251301020438	0.019402060951579
0.15	175	512	30	0.891137138614045	0.029297327369666
0.1	115	16	10	0.858545065861282	0.017591007350694
0.15	60	512	20	0.877831015534837	0.02318148489803
0.25	90	6	115	0.800627347939168	0.020527593927889
0.5	160	1	40	0.772627256536742	0.016194240084754
0.15	160	512	25	0.878925403879886	0.021569419176919
0.1	160	1	115	0.745023309216801	0.014659246068422
0.2	30	8	115	0.804005591832638	0.020994888567297
0.2	130	512	20	0.890352412858373	0.024256305901845
0.35	115	16	15	0.935796013840128	0.024569054553982
0.05	115	3	10	0.764196088374184	0.015083812519284
0.15	30	3	30	0.750317136782573	0.015529490869814
0.35	60	7	10	0.885964507105372	0.019113441823146
0.2	130	7	20	0.843593044613493	0.019689170633599
0.05	145	7	115	0.755229795738536	0.015900061416319
0.25	160	128	15	0.893693570396339	0.021497076698452
0.5	75	1	65	0.756115423795361	0.01881639232049
0.2	30	32	10	0.878248787535827	0.022215174940929
0.05	15	16	115	1.43225269244925	0.02657599979224
0.25	115	7	25	0.851516625581853	0.021640376095248
0.5	75	8	40	0.945956713066092	0.032276843555831
0.05	15	512	10	1.4270753881513	0.032739672254871
0.05	115	7	40	0.768107232484731	0.017946874691098
0.1	145	5	15	0.802282178942139	0.023904187711761
0.2	90	32	10	0.878277650525354	0.022279063954651
0.5	60	256	115	1.02405343626884	0.025239878560586
0.1	60	8	30	0.794470257958808	0.019140814768491
0.15	175	5	20	0.826442713210177	0.0192813708997
0.5	30	128	50	1.01635289331716	0.034945808834069
0.5	115	16	65	0.997816664895965	0.031322949474946
0.5	90	7	80	0.940021542351258	0.032037031765338
0.1	60	8	115	0.779342905094301	0.016945120210132
0.1	45	32	115	0.872391168258017	0.020254897839359
0.15	115	256	30	0.891137096678458	0.029297319988561
0.1	145	4	40	0.757808276448833	0.020018712276132
0.1	145	8	20	0.811854214671391	0.021520361583489
0.05	145	5	100	0.74134736436917	0.016285305400431
0.25	100	4	80	0.799031575575888	0.017345861476306
0.1	15	1	15	0.922098542714014	0.011117061318504
0.2	60	4	50	0.776203811124064	0.023282625540233
0.5	90	4	115	0.91657299405232	0.022776187036321
0.05	60	7	15	0.786122887318217	0.012038302853046
0.15	115	64	115	0.879689064147052	0.021567474156528
0.2	145	16	25	0.883733937293001	0.018216828123726
0.1	45	7	10	0.798350796650149	0.015452411782646
0.5	15	512	40	1.02334863877667	0.034947289729959
0.5	45	512	15	0.989874530773828	0.027250564399072
0.05	160	5	20	0.772646387774169	0.018749398666993
0.05	160	1	20	0.761106455879056	0.012954646165137
0.25	130	5	25	0.849870067817852	0.021875576808557
0.05	115	6	5	0.798795666762061	0.015402944850682
0.25	130	64	25	0.915690491344412	0.025676907555732
0.25	160	64	5	0.935201365615656	0.030313259675674
0.2	100	256	20	0.89035240794579	0.024256304797737
0.05	115	7	15	0.787615932580035	0.016822960157447
0.5	30	16	65	0.997816638278259	0.031322946035895
0.5	130	6	50	0.945720894373618	0.028031848018341
0.1	30	512	65	0.895509089879026	0.019592602460118
0.25	90	1	25	0.758470403620916	0.014158742589269
0.1	45	256	30	0.868651081746233	0.029708933259416
0.35	130	7	50	0.868889112397599	0.027695672825482
0.05	130	1	50	0.761996843090816	0.01247080262257
0.25	15	32	30	0.901541444178599	0.030938141207569
0.2	30	64	80	0.892605968983852	0.026823675961608
0.5	60	7	40	0.941598731833873	0.031375371187402
0.1	115	32	50	0.867679524019719	0.025055103169235
0.15	45	3	115	0.741574528926281	0.018912670719341
0.25	145	64	15	0.893693570396339	0.021497076698452
0.1	60	32	100	0.883285509012469	0.01908239446773
0.05	45	3	50	0.774636795201714	0.010391896145554
0.15	130	64	65	0.871130987768054	0.025456617837899
0.1	15	4	15	0.863249339940407	0.010224067736909
0.1	75	32	80	0.880167709993696	0.027659687648381
0.35	175	256	40	0.933612590354297	0.033143115743454
0.05	90	32	25	0.872907435711911	0.020324380056986
0.1	100	7	15	0.806127409153068	0.020979563866903
0.1	145	7	115	0.775657996338186	0.018122992600011
0.2	115	128	20	0.890352412297417	0.024256305804121
0.15	115	8	5	0.872121255304735	0.019583453810632
0.25	90	5	5	0.857736990530156	0.021962357123844
0.5	100	6	30	0.930803362416809	0.031275473408931
0.5	115	1	100	0.758356919940216	0.01769329673892
0.1	130	16	30	0.855985997454471	0.026164715685373
0.05	30	3	65	0.877300260392178	0.008867682342037
0.2	90	7	80	0.788787793827296	0.025946642793646
0.35	100	1	115	0.750766350828466	0.016426559626668
0.25	115	7	10	0.850020997890006	0.01656202371533
0.35	30	512	10	0.926570708748817	0.01601899807464
0.2	15	16	20	0.901037152612838	0.017854729175021
0.15	90	7	100	0.756959996865735	0.014862228161373
0.5	100	64	100	1.05924459207288	0.037111912070662
0.2	145	8	80	0.795882064753403	0.0252952136967
0.2	175	64	80	0.892195466421263	0.027013882997113
0.15	60	7	10	0.800996948116157	0.016414899670394
0.1	75	64	100	0.881806758002675	0.019083852144229
0.2	15	16	50	0.884430646289468	0.024788440910964
0.35	160	7	115	0.865315012511656	0.022448401800772
0.35	115	8	50	0.873544061291532	0.029641337932184
0.25	130	128	20	0.908036069773099	0.021342625015569
0.15	115	64	20	0.877775734338122	0.023196714117498
0.15	45	4	20	0.76700261538046	0.017575102409507
0.1	90	128	5	0.904157934565852	0.025374437421158
0.35	90	64	100	0.960340116030543	0.027109037940728
0.35	160	16	20	0.945529495039858	0.023263697837253
0.35	15	6	65	0.821134558594755	0.020520985785911
0.05	145	32	40	0.857983531355294	0.024048240538445
0.2	90	8	10	0.837970472768687	0.014123110412259
0.1	145	2	100	0.733590193177565	0.013856317562178
0.05	15	256	5	1.44513451767812	0.028722619372778
0.1	60	256	80	0.881355245677583	0.026936075680502
0.2	145	32	65	0.898804699176727	0.020091979515563
0.25	175	1	10	0.763611343066118	0.013087614302737
0.25	60	4	5	0.806080293934699	0.015863493990884
0.35	115	16	40	0.913559688397712	0.033548889150939
0.35	15	256	100	0.960814486476332	0.027107689836712
0.1	45	6	5	0.803719969349248	0.013233815046435
0.05	60	3	25	0.75346215542069	0.013951644440285
0.1	175	256	115	0.871064524848753	0.021177601138732
0.35	115	512	115	0.929922321441704	0.028762355759377
0.25	45	1	15	0.763730411192552	0.013418844526966
0.1	75	3	15	0.758454027163236	0.017462003293874
0.1	45	128	10	0.874592523719971	0.0220417736846
0.2	115	7	50	0.813107920682938	0.023837774763547
0.05	30	512	20	1.01360700806571	0.02119154126206
0.05	130	4	30	0.753814480644275	0.018456773630965
0.25	15	3	20	0.759974946524252	0.015364904599765
0.1	90	7	50	0.773303766965118	0.023025061624871
0.25	115	4	40	0.820469979785669	0.021508024666097
0.15	175	32	15	0.885144278616634	0.018287271713027
0.2	30	16	50	0.873604387255711	0.026744631845138
0.1	90	2	40	0.735792761422948	0.015991324507524
0.15	130	512	40	0.856574083868541	0.026982447812807
0.05	15	128	15	1.44625252670078	0.030671507480089
0.5	90	3	15	0.862456874487319	0.020815770292664
0.5	45	128	30	0.989275491062197	0.037374098479326
0.25	145	256	30	0.898418570541153	0.032360450985031
0.25	45	32	50	0.899263362857821	0.025520931947762
0.05	15	4	5	1.30919021756803	0.027129860318061
0.35	30	32	20	0.969039215047271	0.025124122846977
0.2	90	4	10	0.80330906051628	0.020788840240369
0.5	45	128	20	1.00560687413204	0.028066693338535
0.5	60	3	10	0.85220447714184	0.019565195962556
0.2	75	256	100	0.900078364026814	0.024184556710977
0.05	145	256	20	0.868430751282004	0.018232134004022
0.05	115	2	115	0.738001999425032	0.014896712423251
0.35	15	6	20	0.848673883718729	0.017358302320181
0.5	30	5	50	0.907951294636737	0.038608672934738
0.5	15	32	50	1.01848463315683	0.034370733974279
0.05	75	16	25	0.85829951670518	0.015829146948796
0.1	145	3	50	0.747404309843858	0.020251556198035
0.25	130	7	80	0.802616332544399	0.016720608687921
0.1	90	64	65	0.881666448067339	0.021858204510746
0.2	45	64	40	0.883443074969378	0.026701912403174
0.5	30	7	65	0.915323520380333	0.025674292897443
0.15	115	512	115	0.879689064147052	0.021567474156528
0.25	115	2	20	0.772163399762056	0.016584707504383
0.25	60	128	100	0.905568088692954	0.02741775283902
0.2	15	6	30	0.786660961088988	0.019193651473181
0.35	75	256	10	0.926568984080377	0.016019231076937
0.5	75	4	15	0.907283555518294	0.031187716992315
0.15	160	5	15	0.811299068236594	0.023640619242122
0.35	75	8	30	0.892371269832266	0.02433729850683
0.25	30	7	40	0.797193351555843	0.025011826468802
0.1	115	64	25	0.875999172625788	0.022466587394999
0.2	100	64	40	0.88341172910635	0.026705545386782
0.25	175	8	80	0.808809468291213	0.020673965839671
0.2	100	64	25	0.898920885366174	0.023522190486649
0.15	160	5	115	0.769269289379489	0.016480983129289
0.2	160	7	50	0.813909451323926	0.023687173191923
0.5	145	256	30	0.989275491277819	0.037374098501725
0.35	90	128	25	0.934007189557071	0.027098820354238
0.25	175	4	25	0.852367054963475	0.015410496639007
0.2	160	4	115	0.78836622495116	0.017618624164464
0.25	60	2	20	0.759891476663191	0.015485736121487
0.2	90	2	15	0.761744155010309	0.016487215722671
0.25	130	512	15	0.89369357039634	0.021497076698452
0.35	115	8	10	0.9043495426946	0.012351961742166
0.25	60	64	115	0.889016867815765	0.022369147923569
0.25	60	512	115	0.889016867815765	0.022369147923569
0.05	30	256	25	1.02074641807695	0.018191566220698
0.2	115	8	30	0.833410131944339	0.015176209989762
0.1	30	512	15	0.881495454329226	0.012731433099159
0.5	145	6	65	0.935134397321328	0.016532667063793
0.15	130	128	40	0.856574083868541	0.026982447812807
0.15	60	128	65	0.871162831650755	0.025454233534694
0.1	175	32	40	0.855454996763089	0.028256581793459
0.1	160	1	40	0.747879406740597	0.013657656260961
0.05	90	64	100	0.875013637450146	0.020623364699807
0.25	90	16	5	0.89496482275803	0.02524089486014
0.25	130	1	100	0.744399021274421	0.015199229796213
0.15	60	64	50	0.85953370806393	0.021024037584866
0.25	145	512	25	0.915690491344412	0.025676907555732
0.2	15	256	115	0.913382880098124	0.0191271866592
0.05	175	4	15	0.766597213196864	0.021515803769547
0.5	15	7	15	0.884313506817463	0.021155467348241
0.2	75	512	20	0.890352337044464	0.024256284420234
0.15	60	32	80	0.883006919933373	0.024531184043532
0.05	100	7	50	0.764667425635221	0.019185393994649
0.5	30	5	40	0.901285402525281	0.028956521594231
0.35	45	6	10	0.898635239630157	0.018329576105934
0.1	60	1	50	0.763757132904781	0.012398617472458
0.5	145	2	80	0.844785311685363	0.021489944921233
0.2	90	3	10	0.784387074207596	0.014696944512514
0.35	100	128	50	0.915307817765409	0.038158334145105
0.05	145	8	15	0.81487649045973	0.015955717656364
0.05	45	8	80	0.796391693858118	0.011775529484049
0.2	15	1	30	0.788329077226548	0.009361283381293
0.15	15	256	65	0.907593119063548	0.020416454781031
0.15	100	7	40	0.792676283154889	0.026095361731516
0.35	100	256	65	0.939816631415384	0.029813127855977
0.25	60	16	80	0.890876103622733	0.026986335019231
0.15	100	5	15	0.797003431588007	0.023066571653562
0.2	130	256	30	0.897317711565019	0.02405773362972
0.05	160	6	5	0.803751830203775	0.016250292289714
0.2	60	1	100	0.745752138904795	0.014573338268569
0.15	15	16	15	0.911694181942505	0.017718271985895
0.05	30	64	15	1.02211341534927	0.010774514573125
0.2	175	5	20	0.837417779666667	0.021513149130759
0.1	45	2	115	0.741273208879898	0.014533417482824
0.25	90	5	20	0.843177556988741	0.024965791828685
0.1	45	7	115	0.769770641154886	0.017716478016787
0.35	75	128	15	0.926347585884224	0.020153193110375
0.2	115	64	15	0.877541253420548	0.022404145746591
0.1	175	64	30	0.866194072635767	0.030511696888162
0.15	15	128	10	0.898043933013228	0.015766559844832
0.35	75	7	20	0.876077015990794	0.022622966327933
0.05	100	64	115	0.86776426470312	0.022728821166038
0.2	130	7	15	0.833252290066776	0.022578525114426
0.1	15	32	20	1.01364021182538	0.026826902562177
0.15	45	6	65	0.759283806927817	0.020254821229734
0.05	130	32	30	0.859327903727242	0.026011688467685
0.2	75	5	115	0.779251468982955	0.018662975249596
0.35	100	16	80	0.924424478365601	0.030808459957294
0.15	90	3	80	0.740789273027442	0.01684884345918
0.15	15	7	65	0.789700017700332	0.0112190827754
0.05	30	7	115	0.893212753961197	0.012165116464896
0.5	45	512	50	1.01635292151887	0.034945811332972
0.1	115	2	25	0.74579351998672	0.017054628198786
0.15	15	6	65	0.780991895934888	0.012518272413429
0.5	175	2	15	0.875391891307263	0.022678398086792
0.2	130	5	65	0.783819193027805	0.023624846078991
0.2	15	512	25	0.909952365411513	0.020133393041147
0.1	175	5	50	0.758217904479734	0.026087724921449
0.25	130	7	5	0.907857500740665	0.020051010133622
0.05	115	64	10	0.866825191072874	0.022006470134416
0.2	145	3	65	0.774617433247448	0.023490603909632
0.5	160	256	10	0.991302027686898	0.019589437815311
0.05	175	8	20	0.802005486677843	0.017289030481301
0.25	145	128	80	0.899711860743525	0.02412659087567
0.05	90	128	40	0.86092243923367	0.023447450591334
0.15	75	5	20	0.797903405587071	0.01898418488109
0.5	160	32	115	1.02476822214606	0.025416552666552
0.5	115	5	50	0.937428176344952	0.037323696666795
0.05	130	3	25	0.747938340470286	0.017446538201982
0.35	175	8	50	0.873544059165218	0.02964133823762
0.1	60	7	20	0.800035603688932	0.019519858281133
0.5	175	1	5	0.777561849422306	0.012579906981325
0.25	145	5	40	0.822803180938035	0.023834488377883
0.15	175	4	115	0.759406422360885	0.018570085129113
0.15	15	512	15	0.922830312502895	0.015890319759651
0.05	115	2	15	0.752668193526775	0.015084268907709
0.2	15	256	50	0.894311717334925	0.024914958711208
0.1	90	2	65	0.730973858302162	0.016907098042274
0.15	15	1	65	0.817880956001062	0.007221651953921
0.25	100	3	5	0.818296488729404	0.01327300289699
0.2	30	512	115	0.900210111140464	0.021264334567302
0.25	145	4	20	0.829755146342826	0.014907893317471
0.15	115	128	25	0.878925367379677	0.021569415426966
0.35	30	8	15	0.879359817330965	0.017050329576156
0.1	145	512	65	0.881597233869622	0.02186696916499
0.2	60	7	10	0.839137762545999	0.013712410632405
0.25	15	6	20	0.806944502252621	0.016132078347309
0.15	45	8	20	0.809820957119132	0.021831866645231
0.2	130	6	40	0.808602114464645	0.022045809751515
0.2	45	4	20	0.775795354627536	0.017000886005017
0.35	45	4	115	0.811541818087212	0.017336091641411
0.2	75	128	80	0.892195358279555	0.027013851902981
0.05	60	32	115	0.882501606292432	0.019265907261511
0.15	130	128	5	0.919701856316724	0.026411342661706
0.35	45	5	65	0.829549245306392	0.02529905438537
0.5	100	32	30	0.989030851841276	0.037514548911925
0.2	45	2	115	0.742218260021702	0.015327713759622
0.05	145	128	115	0.86540861850857	0.022948608953752
0.35	60	5	5	0.878852221212628	0.018566448991219
0.25	130	512	80	0.899711860743525	0.02412659087567
0.05	90	64	5	0.91089865538158	0.024549649185339
0.25	115	6	10	0.846679382400779	0.021168974746488
0.2	145	1	115	0.743777601457541	0.016566664090159
0.1	90	5	40	0.75229746644986	0.018739038308165
0.05	75	1	25	0.779285766093474	0.010502059931702
0.15	100	32	25	0.878727102912436	0.021864715175025
0.1	75	2	25	0.745132538023804	0.016125518187084
0.15	130	3	30	0.764227342526442	0.017055322839255
0.15	175	2	50	0.750464425788155	0.02105244323332
0.05	90	16	10	0.851175087284249	0.01637457656602
0.35	45	8	15	0.886502887327458	0.016931058243683
0.15	130	5	50	0.778380748728733	0.02465909540826
0.1	175	64	115	0.871064524848753	0.021177601138732
0.35	90	32	40	0.934520341149976	0.033318244797181
0.35	160	512	20	0.970277265945305	0.025230267583065
0.35	100	1	25	0.766677978970712	0.01437967181379
0.5	175	8	25	0.967835870931195	0.017329088524734
0.05	75	2	100	0.748770893942418	0.012706058843904
0.1	90	7	10	0.808509378452816	0.014962650172359
0.05	30	7	50	0.891953588285785	0.01239372654732
0.15	90	32	15	0.88514443543134	0.018287211775599
0.25	15	5	15	0.773946559840326	0.01724615172203
0.05	30	7	30	0.89971394211582	0.014889496794311
0.1	130	512	40	0.854962311901693	0.028455824017963
0.1	160	16	65	0.855143157774859	0.023251477348905
0.05	60	16	115	0.857246972787149	0.01646513294938
0.2	100	32	30	0.89832968331705	0.024094998855427
0.05	130	512	115	0.865727612765204	0.022896639185101
0.05	130	128	40	0.858315768209736	0.024058075286353
0.05	175	512	30	0.858966661308675	0.025891438197425
0.1	45	6	65	0.743782651903834	0.018468449672466
0.05	15	16	20	1.42553666162734	0.032832707615205
0.05	130	5	10	0.777526273051892	0.015622533392633
0.25	115	64	115	0.889016943509835	0.022369160823794
0.2	30	8	50	0.822329836561856	0.024714426330191
0.25	75	7	10	0.847164086515356	0.016064045121881
0.05	115	6	10	0.785627873330111	0.015289497188356
0.1	75	7	80	0.755851024166664	0.021643642873751
0.35	60	128	50	0.915307816565897	0.038158334128903
0.25	75	3	30	0.780861125604304	0.019194492857244
0.2	15	1	15	0.788827577870634	0.009223556886181
0.05	45	4	50	0.770997539365665	0.009996333091937
0.15	115	7	15	0.822428157725006	0.018046821659896
0.25	145	4	65	0.81010302447423	0.020229720809839
0.15	75	6	20	0.803111077654744	0.021751762156284
0.35	175	2	65	0.782501679799784	0.020941461522697
0.35	30	3	65	0.773963173816095	0.019180096590422
0.2	100	256	5	0.927541793215769	0.02294639090505
0.25	45	256	10	0.89164149054999	0.01772164997059
0.25	145	32	25	0.914497304192648	0.025356139377368
0.35	160	256	15	0.926347585891456	0.020153193111528
0.15	130	1	100	0.74337212897702	0.014473081139028
0.35	160	128	30	0.963030819226132	0.038521871797837
0.2	130	1	50	0.748183235641834	0.015934799596899
0.35	15	1	80	0.770549156882331	0.012453170111649
0.15	90	8	40	0.805421930544915	0.024072379525182
0.35	130	128	115	0.929922321441704	0.028762355759377
0.5	160	2	10	0.866598505373884	0.015716844459958
0.05	100	512	15	0.874176973370168	0.017488758164895
0.5	90	256	25	1.00635939997139	0.032171926508766
0.25	175	64	25	0.915690491344412	0.025676907555732
0.35	75	3	25	0.827747809871022	0.019780609675847
0.5	145	5	50	0.938552507812602	0.036946516936452
0.35	100	32	100	0.959142928307241	0.027081425940905
0.5	60	1	40	0.757739735469811	0.016257016062253
0.15	45	8	30	0.803397285028491	0.016839871021861
0.25	115	512	115	0.889016943509835	0.022369160823794
0.25	30	1	100	0.757687878891581	0.012321844629114
0.5	145	3	50	0.90108537535877	0.024088542013091
0.15	160	128	5	0.919701861612247	0.02641134406447
0.25	60	3	25	0.778144692297496	0.02332006006991
0.2	130	16	115	0.872584227101105	0.022081522905437
0.1	175	3	40	0.754979309737139	0.020669214668115
0.2	100	2	25	0.749514032073286	0.016618667059891
0.35	60	16	25	0.930073685782026	0.023936210962702
0.35	175	8	30	0.892452098650341	0.024335794847522
0.15	45	6	10	0.791570607086267	0.016215813548659
0.15	15	7	10	0.797890674075977	0.013700243304951
0.2	75	3	15	0.774659002371281	0.019243030063589
0.35	130	32	20	0.969036710876395	0.025124423630709
0.15	75	512	115	0.879691833737959	0.021566536725896
0.05	60	64	5	0.91463254634552	0.022082894075692
0.1	75	512	25	0.876277821171857	0.022368251314971
0.25	145	64	115	0.889016943514332	0.022369160823072
0.15	130	128	30	0.891137129156082	0.02929732591452
0.05	75	512	115	0.872787033880292	0.021781196118641
0.05	75	6	25	0.766703184573401	0.014923145530283
0.2	60	16	40	0.858098399612611	0.031382909239544
0.05	175	128	10	0.866165361114073	0.022142927353106
0.05	145	1	5	0.76845048399659	0.013421362539239
0.05	160	32	50	0.863483178077905	0.027151192291751
0.05	30	8	115	0.90470533625135	0.015296933975152
0.5	145	2	25	0.833313598847125	0.018721663431584
0.2	100	2	5	0.780875684990156	0.015122204655408
0.25	115	1	25	0.760593644724552	0.014100448025211
0.5	60	8	115	0.957909024444838	0.027881123398044
0.5	75	8	100	0.974367107080814	0.030716530276011
0.5	160	128	20	1.00560687429326	0.028066693326976
0.2	130	6	115	0.786493267452938	0.018446310287768
0.35	60	256	50	0.915307816565897	0.038158334128903
0.1	100	4	100	0.732694653564309	0.017894477804009
0.35	30	128	20	0.970279563148771	0.025229966855523
0.05	90	32	10	0.865764623727889	0.021107258357548
0.25	175	6	65	0.803189091141213	0.019689922009649
0.1	45	64	115	0.874010778240034	0.020459228407879
0.2	60	256	100	0.900079350114049	0.024184412014391
0.2	175	512	50	0.882955717219335	0.02810116763529
0.05	45	5	25	0.787075279769012	0.011663176235254
0.25	30	3	5	0.783298807964995	0.014733737130845
0.5	160	7	20	0.958734415864119	0.030535419418959
0.5	30	7	10	0.910556837831102	0.02157033801937
0.35	15	1	40	0.769428556562053	0.012241668275205
0.25	160	2	115	0.755877838399266	0.020361347682254
0.2	15	7	50	0.790221495432282	0.022897809763606
0.5	130	256	5	1.01675476085779	0.030909950900531
0.1	115	8	40	0.805167888786909	0.016494747385601
0.15	45	8	115	0.767394316450604	0.019334020073407
0.15	30	512	115	0.882607734604251	0.021091557250848
0.15	45	3	20	0.76517989923601	0.016387063310915
0.25	130	5	50	0.824120771169351	0.022373925901
0.5	145	1	5	0.776762752089789	0.01258640903175
0.5	130	256	10	0.991302027686898	0.019589437815311
0.1	100	1	50	0.751544284850374	0.013714927674073
0.25	15	1	5	0.778264459604457	0.01186846308186
0.2	90	6	15	0.829563544481093	0.024508529092377
0.05	115	3	100	0.733989426853924	0.017321240649405
0.35	90	32	30	0.963011812961848	0.038267626885928
0.05	75	5	80	0.741450587087892	0.014767135044835
0.5	60	5	30	0.938782324887672	0.032476292598787
0.2	90	1	5	0.768389259387251	0.01356104669362
0.05	45	5	10	0.791413479896441	0.011953681376128
0.25	75	7	80	0.801243885921183	0.016471955861092
0.15	100	5	100	0.750116496602191	0.019410774139143
0.05	115	512	50	0.865637763435845	0.027384783155352
0.35	15	512	50	0.916320001563999	0.038062536417278
0.15	60	7	80	0.780681885034067	0.022246994460211
0.5	100	32	5	1.01602770589045	0.031555837921142
0.25	130	7	40	0.805711978366404	0.025446919704793
0.5	160	16	30	1.01747177874509	0.037873429664633
0.05	115	256	20	0.869136064160643	0.018118730737475
0.05	75	512	30	0.864976979225918	0.024036001944625
0.15	30	4	100	0.740697671236924	0.013233649303025
0.25	90	4	5	0.82873203869169	0.014906184883398
0.15	60	3	15	0.759512493589236	0.016195886099622
0.35	90	128	50	0.915307817765409	0.038158334145104
0.35	60	32	115	0.927953162214287	0.027937986651465
0.5	60	1	30	0.767792520324056	0.015087241025846
0.5	100	2	65	0.819283936786561	0.020815401990321
0.05	130	8	25	0.789679999518218	0.015902423861836
0.25	160	6	25	0.840343086666623	0.021965684218402
0.15	100	32	65	0.870363844835017	0.025450146567939
0.25	160	7	80	0.802641844910566	0.01678982567918
0.2	60	32	80	0.892102782413109	0.027603820608144
0.15	15	512	25	0.917593623727637	0.019044456918825
0.25	160	128	115	0.889016943514332	0.022369160823072
0.35	15	16	40	0.914748617714923	0.033287452499982
0.5	175	64	80	1.0406396464433	0.02819287477486
0.35	175	6	30	0.896331060719935	0.023887339600952
0.35	145	128	65	0.939816631415385	0.029813127855977
0.15	90	2	10	0.761778477507627	0.016323956899233
0.1	60	8	50	0.787814387107952	0.020842927763912
0.2	160	4	80	0.803728849837582	0.021097517985551
0.1	60	128	20	0.879803186661756	0.02626182028085
0.35	90	6	100	0.842209778774868	0.0144833376796
0.1	30	16	50	0.861455732761941	0.022655281454003
0.5	130	2	25	0.828907165108698	0.018952652037086
0.2	160	32	25	0.897481626879385	0.023097848571174
0.25	175	256	10	0.891640253134013	0.017722338266842
0.25	75	512	40	0.892906250176749	0.031820505194201
0.1	15	64	25	1.0167852242442	0.01826149370278
0.5	75	7	20	0.958574310370698	0.030507010004164
0.5	130	3	65	0.872849618279485	0.025709538433908
0.25	130	1	50	0.750377899424581	0.015661859171383
0.05	45	128	30	0.903251301020438	0.019402060951579
0.2	160	2	50	0.746634708138795	0.021329340869446
0.2	145	8	65	0.804733699208841	0.020539309163792
0.1	100	128	100	0.881765116895162	0.019065225840646
0.35	100	32	50	0.914344610084759	0.037496409059765
0.35	30	7	80	0.840326990982054	0.030310727745769
0.15	160	8	25	0.821311693291617	0.022057436590522
0.2	90	2	80	0.73209788862858	0.014151862115083
0.15	75	512	15	0.886064908692089	0.018269824206225
0.05	30	32	65	1.00767213763493	0.019662367724259
0.2	145	64	30	0.897317711643578	0.02405773364544
0.35	75	256	15	0.926347585884224	0.020153193110375
0.2	145	7	10	0.849624238582573	0.014900117026626
0.1	90	128	65	0.881666448067339	0.021858204510746
0.05	130	8	30	0.790189765631951	0.014202032842468
0.05	15	32	115	1.46428282605118	0.030200085329104
0.1	115	512	50	0.867030594925766	0.024974675185782
0.5	15	256	5	1.01650454722662	0.030899762836198
0.05	130	16	115	0.839075789657807	0.020688416540633
0.15	15	7	5	0.82251318459473	0.014179882603708
0.35	90	2	40	0.767189506544775	0.018601483882633
0.15	145	4	15	0.798176095556542	0.019284235866886
0.25	30	1	80	0.755790839623654	0.012933045214149
0.2	75	2	20	0.758120463235549	0.016275875667152
0.5	75	5	10	0.968014168224508	0.023278377668096
0.35	175	7	100	0.866541328591847	0.023355190935743
0.05	15	16	30	1.42849806010574	0.028759271979506
0.15	145	32	10	0.863552921238355	0.022517318888039
0.5	175	2	50	0.834276580854665	0.026952919021572
0.2	100	4	20	0.799271810753662	0.016799404650494
0.2	130	128	40	0.883411733415692	0.026705545286341
0.1	75	32	15	0.867081355571303	0.016204596870128
0.5	145	1	20	0.77021200608427	0.015724399153422
0.1	175	128	10	0.87357665251678	0.022709117184566
0.35	130	16	40	0.913559688397712	0.033548889150939
0.1	30	32	115	0.885443660654949	0.018092639692097
0.05	30	5	10	0.882884575617084	0.014341536970532
0.5	15	3	30	0.803569660000217	0.017261287848727
0.35	30	2	100	0.75230781577703	0.014561698262694
0.1	100	5	50	0.748433292697629	0.024624595765419
0.15	75	512	100	0.888252265892098	0.024250909715919
0.35	100	3	50	0.828380566299399	0.027723504950795
0.15	115	512	5	0.919697743456767	0.026411341285366
0.2	30	32	100	0.898381574913974	0.023176212893307
0.1	90	7	25	0.790259618683899	0.013821091152633
0.5	145	128	10	0.991302027686898	0.019589437815311
0.05	75	64	50	0.87153346949188	0.025612428758999
0.5	160	1	50	0.771422761997976	0.018680173415025
0.2	160	512	20	0.89035241289266	0.024256305902775
0.1	60	128	100	0.882336110308965	0.019173802048351
0.5	145	128	30	0.989275491277819	0.037374098501725
0.2	45	1	65	0.752321285719223	0.014510709537029
0.5	175	1	100	0.762682210106355	0.018201277794058
0.1	175	3	20	0.774707162504854	0.019080411941204
0.1	175	2	65	0.730589316099682	0.018628996129716
0.2	130	32	10	0.878277669467662	0.022279067047831
0.5	30	16	5	1.02668360861978	0.034059907999946
0.5	90	2	25	0.814123034339329	0.021831804315031
0.25	100	128	40	0.892906258150698	0.031820506268303
0.1	100	4	30	0.760257609760966	0.01719450738605
0.5	45	512	25	1.00635939970388	0.032171926491741
0.05	115	8	100	0.759747042219309	0.019929066784167
0.15	45	512	80	0.884415447788401	0.024311305869412
0.2	90	8	30	0.83215446393984	0.01504133562065
0.5	75	1	100	0.759095929915664	0.018594285228355
0.25	15	7	5	0.827381008763369	0.015774926679239
0.2	130	64	20	0.890352412858373	0.024256305901845
0.35	160	128	100	0.960340116030542	0.027109037940728
0.15	130	16	15	0.880694079964083	0.023687329357275
0.2	75	3	10	0.77879140216195	0.01610558330122
0.25	130	7	100	0.805715924907791	0.023244393499827
0.1	145	7	10	0.815174342970541	0.015810262038896
0.15	30	64	30	0.893391356442626	0.028303577555355
0.15	90	512	25	0.878925599381716	0.021569332448737
0.15	30	128	40	0.859489729165153	0.02612764454902
0.5	100	256	115	1.02405343627218	0.025239878561903
0.25	145	5	65	0.803083394724025	0.022324044093465
0.35	100	4	5	0.874533915361009	0.016984504988872
0.15	30	512	20	0.881106757775727	0.022364906726817
0.15	60	128	20	0.877831015534837	0.02318148489803
0.5	115	2	30	0.830107183643721	0.019250976928569
0.15	75	8	10	0.824824521900975	0.013718320058645
0.05	15	5	15	1.3120649753477	0.031139936777537
0.25	130	4	50	0.808628690312451	0.018312504338095
0.15	60	512	5	0.919735974945571	0.026386480404679
0.15	145	7	10	0.821370853448451	0.018302706617089
0.15	90	512	5	0.919698024316143	0.026411281473906
0.5	175	32	65	0.996624505186546	0.026814004633563
0.1	130	5	20	0.792195191089871	0.015852362544948
0.15	100	1	15	0.760264302929874	0.013304503468783
0.1	15	32	25	1.0167852242442	0.01826149370278
0.2	75	3	20	0.781756738416184	0.01551177448526
0.1	15	5	20	0.875978354194574	0.009290998480597
0.5	160	7	30	0.954973772209907	0.02745859057361
0.1	15	512	15	1.00984951794442	0.01562403916825
0.15	15	8	40	0.826393659271646	0.017774191588228
0.5	130	1	20	0.768427552877673	0.014797681856191
0.5	30	16	100	1.03110475725895	0.034980372263753
0.1	145	64	20	0.879077364101405	0.026458806529581
0.05	160	5	115	0.739637507579068	0.016520246585937
0.15	45	4	50	0.742767523634163	0.019128388914371
0.25	100	2	10	0.777078728539765	0.015250075685644
0.05	115	32	25	0.870794648052199	0.020902776110794
0.25	160	32	20	0.907176987238319	0.022105854531488
0.2	90	128	65	0.89778732035432	0.019616352895911
0.25	60	6	15	0.840381214137478	0.024993501680255
0.35	75	128	25	0.934007189550526	0.02709882035703
0.15	145	5	30	0.797583850533886	0.021006360679089
0.2	145	6	100	0.792914290693158	0.024236247135429
0.05	145	128	40	0.858076730925733	0.024139270592509
0.25	115	128	50	0.900383690180229	0.026156192943062
0.35	45	7	100	0.865558208089284	0.024084005819803
0.1	160	4	10	0.800214051032558	0.016834205458745
0.5	45	6	25	0.962954153234086	0.024394567357713
0.5	15	4	100	0.829308393718871	0.021894608219388
0.2	145	8	10	0.84074765781796	0.0135508487717
0.35	100	1	40	0.758085160433901	0.015019367070128
0.1	75	5	100	0.742230656992567	0.016364257756845
0.1	130	32	115	0.870226509584255	0.021346111292341
0.5	60	256	25	1.00635939997117	0.032171926508813
0.15	30	128	80	0.88706520042354	0.023760413988228
0.1	160	16	40	0.842550046638995	0.024241565568307
0.05	60	7	100	0.756344234057513	0.013629436054424
0.15	30	128	10	0.865945436490433	0.021581914260227
0.25	100	7	30	0.848034187389695	0.020106714829323
0.05	90	64	30	0.861385828105996	0.024934064176362
0.1	15	8	15	0.903400033847853	0.012566643078565
0.15	15	6	10	0.792087909768611	0.012750075750479
0.1	15	4	30	0.860994397348976	0.010476153549752
0.2	115	8	65	0.804978012862154	0.020527597981478
0.05	45	8	50	0.808056351988872	0.013613200587115
0.5	45	6	100	0.926805857687291	0.019877247372901
0.1	60	32	10	0.872714931863672	0.022182319290684
0.15	175	32	65	0.87036395572155	0.02545017330908
0.35	130	128	65	0.939816631415385	0.029813127855977
0.25	130	2	5	0.789114351540735	0.015029912996994
0.2	160	128	65	0.897787339174347	0.019616353085237
0.25	175	3	50	0.815024891051343	0.027299832561784
0.5	90	16	115	1.01219492066611	0.032659959299676
0.05	45	7	40	0.79539256059452	0.011814810520883
0.2	45	32	15	0.878522989139871	0.021957028632485
0.25	90	16	40	0.87568771950137	0.031832514907762
0.25	90	7	40	0.804338127300918	0.025659814773173
0.05	130	256	20	0.868719344357263	0.018169767050466
0.05	45	64	80	0.92803064932703	0.019876366903562
0.25	75	64	10	0.891640243210864	0.017722337260098
0.1	90	32	15	0.866877438793842	0.016291740430696
0.15	100	16	100	0.842673014631429	0.016448819560209
0.05	60	4	15	0.759863890642354	0.014010682114512
0.05	75	1	10	0.77881428651662	0.010383567036125
0.1	115	64	100	0.88175510724744	0.019060381090454
0.2	30	128	15	0.878060174802851	0.02229701282137
0.15	160	16	50	0.855709971102238	0.029767585568212
0.05	145	32	10	0.863688696999648	0.021583771461669
0.2	175	64	30	0.897317711654988	0.02405773365113
0.05	45	8	100	0.798822762938487	0.015052268300481
0.2	115	8	5	0.898508070230502	0.021178113613121
0.05	60	1	50	0.792908194445647	0.008809760107858
0.35	160	4	65	0.818189641890297	0.022590462628549
0.2	115	5	20	0.824490675880623	0.019076493639687
0.2	145	128	40	0.883411733469291	0.026705545272924
0.2	100	128	5	0.927541793215769	0.02294639090505
0.2	30	2	80	0.731555819735079	0.014014847649994
0.1	160	8	25	0.802547721815934	0.017824729584185
0.05	90	4	50	0.739807894567933	0.017634275248121
0.25	90	512	80	0.899711859851739	0.024126590760121
0.35	30	6	30	0.86314144136091	0.019308222531564
0.25	175	7	65	0.816153097154706	0.024166593896951
0.1	45	5	5	0.787289699248321	0.01445135197226
0.05	175	6	20	0.788444837547733	0.018881605803673
0.25	130	7	10	0.85083435638088	0.01624512442939
0.05	90	7	80	0.753129266203653	0.015320131676848
0.15	45	3	10	0.763178084919914	0.016126026545006
0.35	115	1	40	0.759091736390024	0.014784952860319
0.25	115	1	10	0.760549182532564	0.012934089359369
0.15	145	512	80	0.883907124394846	0.024362645597627
0.35	90	16	25	0.930073687683084	0.023936210936813
0.35	45	2	5	0.778757817630083	0.013801875033059
0.15	130	1	20	0.760000146987276	0.014224147899749
0.25	90	32	20	0.907176986440354	0.02210585453803
0.5	75	2	115	0.81373764916695	0.02426795470587
0.15	130	1	80	0.740795483744775	0.014099272267229
0.5	145	5	5	1.00585131099514	0.02373930595607
0.5	15	7	25	0.940371484179016	0.02733213938262
0.5	45	6	15	0.919055021437263	0.018764105425958
0.05	90	3	65	0.735020085393619	0.017141935723161
0.25	45	8	65	0.828334515744203	0.02594496221665
0.35	130	256	10	0.92656898408577	0.016019231075307
0.25	60	64	50	0.900383619234294	0.026156180586296
0.25	145	256	65	0.904036251598621	0.0282915080543
0.2	15	64	15	0.887816100301411	0.019852836145681
0.5	130	512	20	1.00560687429326	0.028066693326976
0.25	75	4	5	0.822164536720235	0.016035596551624
0.2	115	2	15	0.764182237750585	0.01792781837003
0.05	45	6	15	0.801829747928404	0.011139187032178
0.5	45	16	5	1.02669297800821	0.034065659373711
0.35	115	4	30	0.855150870919534	0.017444106834318
0.2	60	16	5	0.913028651014271	0.028949304503003
0.2	160	7	100	0.797931188420096	0.026311091210502
0.15	145	5	40	0.767808578963992	0.018069897188173
0.15	100	2	80	0.733364552199233	0.015713688830622
0.1	75	7	115	0.771332835483647	0.018227240311656
0.2	100	4	115	0.776241090321215	0.017079657377232
0.15	90	128	115	0.879689220393714	0.021567385372006
0.2	60	5	10	0.818907647088855	0.020788619691165
0.25	45	4	10	0.798173009107565	0.017051150496259
0.35	115	16	65	0.918984103318961	0.024923827174599
0.35	60	1	25	0.762923444325522	0.014943920557371
0.05	90	512	100	0.875013637450146	0.020623364699807
0.2	45	8	30	0.826917831743663	0.014096735568416
0.1	45	8	40	0.801784909675616	0.015273704596483
0.25	115	4	80	0.806731315453868	0.016919212123223
0.1	145	2	5	0.773346160002415	0.014781733515428
0.1	15	16	30	0.997067786912665	0.020012064600111
0.25	115	256	20	0.908036069771993	0.021342625015257
0.35	60	4	40	0.825103610718526	0.022125492984096
0.25	175	512	25	0.915690491344412	0.025676907555732
0.35	175	4	10	0.895677829788231	0.023354178158116
0.2	115	3	25	0.78661591228256	0.022040816412936
0.15	100	1	5	0.766586238026519	0.013494611420828
0.2	90	64	30	0.89731769431971	0.024057732224041
0.5	175	4	5	0.962891729065237	0.021488109667898
0.1	130	128	80	0.88048405672799	0.027109153099479
0.25	100	2	5	0.782279853540099	0.015280869034633
0.2	175	7	65	0.787147740247438	0.01890947246326
0.1	160	512	5	0.904114111947436	0.025390703127091
0.1	75	2	10	0.758230607394363	0.016494420084482
0.35	45	1	65	0.752978654658412	0.015834359977256
0.1	130	5	10	0.794995169109271	0.015891870214789
0.2	115	5	5	0.86279536241449	0.021635948158701
0.5	130	512	25	1.00635939997139	0.032171926508766
0.35	90	256	115	0.929922321441704	0.028762355759377
0.2	45	4	30	0.779194634684369	0.020756215598758
0.35	160	16	15	0.935796013840128	0.024569054553982
0.35	75	1	5	0.773171429612108	0.013078908136177
0.1	115	1	10	0.758822474176804	0.013236051584956
0.1	145	64	65	0.881597233869622	0.02186696916499
0.15	90	7	30	0.800307499843317	0.015668251919144
0.1	115	2	15	0.754919305495412	0.015766183689731
0.15	30	256	115	0.882607734604251	0.021091557250848
0.35	60	7	50	0.868777195824841	0.027241558331648
0.5	145	16	100	1.03110478448057	0.034980373561007
0.25	30	2	50	0.733989972969773	0.016454769303785
0.05	30	1	5	0.93181506895699	0.01155021568654
0.35	60	8	15	0.889342062151464	0.01672094595106
0.05	60	7	40	0.772897361085192	0.014638001222903
0.05	15	32	30	1.43588830156656	0.026163956814162
0.2	60	128	65	0.897788222646521	0.019616068866614
0.1	45	4	5	0.773697998772947	0.015034993769572
0.2	60	2	65	0.734206109631315	0.018035388460364
0.5	60	32	10	0.990790477204116	0.019523795865483
0.35	160	64	100	0.960340116030542	0.027109037940728
0.15	115	2	5	0.774995420699147	0.01418224676088
0.35	175	1	20	0.769674808466066	0.01579192718128
0.05	175	2	25	0.743880265444777	0.016726726848534
0.2	160	6	100	0.793149299377846	0.024337481560205
0.15	90	32	20	0.878819643626711	0.022633328158518
0.2	75	2	115	0.739914506837955	0.01617140868648
0.15	30	6	80	0.755113248908732	0.016406872820316
0.35	75	16	15	0.935796013797783	0.024569054552496
0.2	30	5	15	0.787643608697926	0.019541073816305
0.2	130	128	115	0.899781671574878	0.021265870717615
0.1	100	4	80	0.744127220174264	0.016782659278822
0.2	175	7	20	0.845234964188435	0.020047443697519
0.5	145	7	25	0.975555252088094	0.028388459267847
0.05	45	32	20	0.908915004302771	0.017697670394513
0.05	145	256	40	0.858076730925733	0.024139270592509
0.35	100	64	65	0.939816631415384	0.029813127855977
0.05	100	2	40	0.738501115745024	0.014372845591302
0.15	75	512	5	0.919702064203618	0.026410741112163
0.25	45	128	65	0.904037905756338	0.028291157627869
0.1	30	5	40	0.754981898866702	0.016253768830626
0.35	45	8	25	0.887396088712989	0.013472600662882
0.5	160	64	40	1.02337698129889	0.034963383078497
0.25	145	64	10	0.891640253134013	0.017722338266842
0.35	45	512	30	0.963030782480697	0.038521868246367
0.25	130	64	65	0.904036251598619	0.0282915080543
0.2	145	64	115	0.89978167167672	0.02126587070525
0.1	100	7	115	0.775934579181605	0.018236618064972
0.05	160	4	15	0.764872069837627	0.020784707854068
0.15	60	16	40	0.851556603510463	0.028949472616867
0.05	160	8	30	0.791861476557186	0.014168144208047
0.05	160	256	40	0.857868659785305	0.024142057131102
0.2	130	4	65	0.77564727142341	0.019390575356408
0.35	175	64	5	0.967562313903653	0.036173346184234
0.15	90	256	40	0.856574261832408	0.026982337967918
0.1	90	512	15	0.866785927313589	0.015828725761589
0.2	15	128	40	0.895930786907284	0.022951207086612
0.15	145	512	20	0.877774009316405	0.023197105654087
0.2	30	4	50	0.759645962069198	0.020791838863343
0.25	30	6	100	0.798881934752631	0.017881418148574
0.35	145	2	115	0.784323234940494	0.023158739778555
0.15	15	32	80	0.918853481556314	0.019935140020918
0.5	115	32	5	1.01602770589045	0.031555837921142
0.25	115	2	65	0.747572577188125	0.020761850195946
0.1	60	128	25	0.876768342927152	0.022210494917234
0.5	45	3	65	0.816754615747423	0.020197970809388
0.25	90	256	25	0.915690490130242	0.025676907469921
0.15	130	4	40	0.773743360729291	0.023199864384504
0.35	160	64	65	0.939816631415385	0.029813127855977
0.15	145	5	20	0.822459468021851	0.020232622825946
0.35	100	3	115	0.825247971094815	0.020613178246867
0.1	45	16	5	0.890390963913731	0.023946435978285
0.05	60	16	65	0.867697079301571	0.018060118710503
0.35	90	4	115	0.841492710755817	0.015446785676878
0.05	115	1	40	0.765698142600323	0.012137484831816
0.15	15	4	10	0.781918008914445	0.010725619763673
0.5	160	512	40	1.02337698129889	0.034963383078497
0.35	30	64	30	0.963033559438423	0.038520871611405
0.25	90	64	30	0.898418569798362	0.032360450839577
0.1	175	256	30	0.866194072635767	0.030511696888162
0.35	160	512	10	0.92656898408577	0.016019231075307
0.15	100	5	115	0.767077188786159	0.015685875495452
0.1	100	5	65	0.748513110993551	0.019571362826775
0.25	130	2	100	0.745457468947562	0.015849754567903
0.05	130	256	100	0.872298256459747	0.021160554877283
0.1	160	128	40	0.854961748019999	0.028456028074815
0.25	75	512	65	0.904036243091028	0.028291507566114
0.25	115	1	80	0.741975717065024	0.014521566034877
0.35	90	16	30	0.925300175249243	0.030996509711538
0.35	60	16	100	0.927160310939752	0.027258200170649
0.35	115	6	115	0.841266074000364	0.024153485131253
0.05	15	8	10	1.33655535865328	0.033969911203137
0.35	15	4	15	0.767795768130408	0.018680776075008
0.15	130	16	115	0.862267828868422	0.017235664620415
0.05	160	6	40	0.749672968050116	0.021456025390481
0.25	30	3	40	0.752255593717731	0.01983710017954
0.1	30	256	5	0.908153225295434	0.022220282817828
0.25	130	6	10	0.847782848140965	0.021643811993568
0.5	100	128	40	1.02337698129889	0.034963383078497
0.35	15	256	5	0.965731646786962	0.036332853914617
0.25	75	2	10	0.771816007130052	0.015704144574188
0.2	130	8	65	0.804844089930475	0.020530808864503
0.15	100	32	5	0.916717863637512	0.028177665016885
0.05	45	8	40	0.818748431345918	0.010984454905573
0.5	45	5	40	0.91801591146531	0.029883787545637
0.35	145	7	10	0.895400341204533	0.019314544128786
0.5	75	128	50	1.01635292167672	0.034945811336615
0.2	60	5	65	0.76684797114306	0.021830333347794
0.15	160	128	25	0.878925403879886	0.021569419176919
0.1	160	1	100	0.743433379668424	0.014404179112838
0.15	115	256	115	0.879689064147052	0.021567474156528
0.2	75	7	100	0.796894617174505	0.026374963681834
0.15	175	512	80	0.8839071265399	0.024362645485844
0.1	175	128	5	0.90411419594085	0.02539072073368
0.2	100	4	10	0.807853035526226	0.020140483251688
0.2	100	16	50	0.873044827518155	0.02694775980246
0.2	90	64	80	0.892195445708835	0.027013880889203
0.05	160	3	100	0.732944801022548	0.017802790044897
0.5	15	3	5	0.79084489145179	0.01830418358364
0.2	115	16	25	0.883733936619462	0.018216828046006
0.05	160	6	20	0.786546057898296	0.019070006474692
0.35	130	6	65	0.860473323667422	0.022413890279907
0.05	145	6	50	0.753726309326413	0.018884629869002
0.25	60	128	5	0.935201294615822	0.030313245285458
0.25	145	128	25	0.915690491344412	0.025676907555732
0.1	30	6	65	0.755561993778557	0.015563543346941
0.2	145	256	15	0.877541254356288	0.022404145740464
0.5	145	6	30	0.931586978951449	0.031388017585277
0.35	100	64	25	0.934007189557071	0.027098820354238
0.5	100	512	25	1.00635939997139	0.032171926508766
0.1	145	5	5	0.815142774936471	0.016034963332422
0.15	115	2	10	0.764908126317626	0.016551201903659
0.25	60	32	20	0.907176906241433	0.02210584801818
0.5	30	512	5	1.01675473536801	0.030909948659838
0.25	60	8	80	0.808734479258662	0.020689003919443
0.35	160	16	30	0.925300175250065	0.030996509711454
0.1	75	16	50	0.847323080689863	0.025343147361833
0.5	15	4	25	0.831345983916978	0.024202824350467
0.5	45	512	65	1.00643369565357	0.029216708382604
0.35	160	1	100	0.751433804752004	0.014657204013285
0.25	15	128	10	0.89170800295854	0.016498682180178
0.1	30	5	25	0.764290711168757	0.014894682277031
0.25	130	8	65	0.829096760834591	0.026158507054048
0.1	90	128	25	0.876040565422296	0.022450992958945
0.35	115	512	5	0.967562313903653	0.036173346184234
0.2	45	7	15	0.812770591897675	0.022215471046812
0.25	45	6	100	0.802423869642941	0.018336349159532
0.35	30	128	80	0.951062077861794	0.030718198059948
0.05	160	32	20	0.868955744893757	0.01935848785833
0.15	160	8	65	0.780758101942368	0.019051453714512
0.15	115	5	30	0.793329951173362	0.020758793019158
0.5	15	3	65	0.774399248908767	0.019304839697094
0.35	160	4	10	0.890157994242177	0.023677078504595
0.1	90	256	115	0.87107892240159	0.021165736674455
0.5	115	256	50	1.01635292167672	0.034945811336615
0.5	145	256	65	1.00643369585928	0.029216708410598
0.5	130	64	25	1.00635939997139	0.032171926508766
0.05	75	4	100	0.736487835269138	0.014155358458996
0.2	30	128	5	0.927076403426988	0.022946009517748
0.05	60	7	10	0.787381696549221	0.014123061356386
0.35	115	1	80	0.749121394538087	0.015258162177705
0.35	90	5	100	0.834893859750507	0.020115002265984
0.2	145	8	30	0.834125415220558	0.015041275262766
0.15	75	32	15	0.885147664012659	0.018286664349546
0.5	175	64	10	0.991302027686898	0.019589437815311
0.05	175	512	65	0.861674440482201	0.022476955223192
0.5	130	64	100	1.05924459207288	0.037111912070662
0.15	130	6	5	0.844147805699707	0.019659102492789
0.1	90	6	65	0.74640147009727	0.019283833240523
0.25	145	2	40	0.755664990881813	0.02209162068618
0.2	115	5	30	0.80965043906531	0.019292338338321
0.05	90	5	50	0.744221028961487	0.019446254107176
0.5	160	7	65	0.918331164765547	0.026758895769025
0.2	145	7	20	0.844552968919055	0.019788741327513
0.35	175	1	25	0.76872831652715	0.015406448967979
0.35	115	4	65	0.811828579631027	0.022069164476767
0.5	100	2	10	0.83763807704035	0.016351181779027
0.15	15	256	5	0.937387758828879	0.022272492680138
0.25	145	64	80	0.899711860743525	0.02412659087567
0.35	30	2	20	0.75684691377601	0.014534842102416
0.2	175	32	65	0.898804699188872	0.020091979509474
0.2	115	4	65	0.773141912434242	0.01879185884401
0.35	45	16	50	0.90448318381671	0.02920405562796
0.05	145	2	40	0.734998733494723	0.015172394520922
0.25	160	256	50	0.900383690184754	0.026156192944414
0.35	60	4	80	0.81518642846731	0.017473193228647
0.1	130	6	10	0.811758062705032	0.015817844266218
0.15	175	128	65	0.871130996466276	0.025456618830709
0.1	115	128	100	0.88175510724744	0.019060381090454
0.5	115	1	25	0.771181744303784	0.016027692742031
0.15	45	8	50	0.797769107500683	0.02265883316947
0.5	175	8	50	0.936632667414933	0.036087401454123
0.15	45	16	30	0.87737828266287	0.029375732100488
0.2	115	512	65	0.897787338449461	0.019616353094749
0.35	175	3	40	0.854987237612123	0.033548956600137
0.2	175	4	5	0.843272821720039	0.01673431337185
0.5	130	4	5	0.934315025318406	0.02254368251873
0.2	145	3	25	0.793492488570664	0.021446177594506
0.35	100	6	100	0.841862441642127	0.014538103923348
0.05	175	8	15	0.818326381369732	0.016782193179551
0.25	145	32	50	0.899261759747042	0.025521536567529
0.15	145	2	20	0.757825220493018	0.018140979026539
0.1	130	512	115	0.871064966171991	0.021177393606349
0.05	160	1	115	0.75384507020739	0.012961964468744
0.05	15	256	30	1.43588830156656	0.026163956814162
0.35	160	5	20	0.886614487773105	0.02831417812456
0.1	15	128	15	1.00984951794442	0.01562403916825
0.5	60	2	10	0.817325342554902	0.016565677741545
0.2	145	64	100	0.900078460089697	0.024184568976297
0.25	30	6	50	0.799687622112608	0.018303412263322
0.25	90	5	30	0.828226490225657	0.023580208006354
0.15	60	64	25	0.878950863229136	0.021561505567296
0.2	90	256	100	0.900078440786891	0.024184567646998
0.1	145	5	80	0.747443928261281	0.019370196888095
0.1	90	7	5	0.825633627906293	0.019244420872754
0.2	160	3	65	0.778107747432847	0.022841476747225
0.25	30	4	40	0.782922590853103	0.018545846721966
0.25	115	512	30	0.898418570535049	0.032360450984104
0.35	130	5	15	0.869501889515805	0.026143973329794
0.1	175	16	115	0.848165643012958	0.021306713346063
0.25	145	16	25	0.88909529762137	0.024510891210696
0.1	15	1	30	0.922098542714014	0.011117061318504
0.5	115	3	65	0.868187277038794	0.026217125901985
0.25	90	256	30	0.898418569798362	0.032360450839577
0.5	75	6	115	0.950087920714878	0.033742872176358
0.15	130	5	100	0.753624222110924	0.019836234650654
0.1	115	512	20	0.879080581463943	0.026458530417023
0.35	115	6	30	0.89527863726877	0.02386930095179
0.05	130	128	50	0.865046039093536	0.027513566722236
0.25	90	256	100	0.905568154966895	0.027417761866608
0.5	160	3	40	0.901476857673798	0.024241911984448
0.05	175	8	115	0.761650769590038	0.020726216405641
0.35	30	4	80	0.798535132146631	0.016522736531733
0.5	130	8	40	0.945956703891422	0.0322768357451
0.1	30	128	20	0.893193042670902	0.02470180922543
0.1	60	5	100	0.742673127427034	0.014918094097086
0.5	175	4	50	0.947296204903523	0.022934131483112
0.15	100	128	80	0.88390702111327	0.024362621209187
0.05	115	4	50	0.740885278839903	0.019322538141193
0.25	45	16	5	0.894446478842637	0.025197868963446
0.2	130	64	65	0.897787339097633	0.019616353084862
0.5	100	5	115	0.9353558074996	0.014417413989134
0.2	175	16	20	0.891690557007884	0.022269473118905
0.05	45	32	40	0.90157986298167	0.021276192005422
0.1	45	64	40	0.858623810431729	0.027807923554877
0.1	115	2	100	0.732897927561723	0.014356192925312
0.15	175	1	100	0.741215575874143	0.015346390396284
0.25	45	64	20	0.908038043879767	0.021342403496957
0.5	30	128	20	1.005606850001	0.028066692201005
0.1	160	256	115	0.87106446510566	0.021177590995712
0.5	115	7	25	0.975555262285866	0.028388459724073
0.05	100	512	115	0.86776426470312	0.022728821166038
0.2	75	64	25	0.898920795630752	0.023522165338747
0.1	175	8	50	0.79138268675471	0.022310124584176
0.35	75	4	50	0.864265112131922	0.01793393679642
0.5	160	5	100	0.925695704139079	0.026757942845135
0.1	115	16	5	0.895312441597465	0.02408356812105
0.5	90	512	25	1.00635939997139	0.032171926508766
0.15	15	6	15	0.801951091379531	0.012377776583237
0.05	15	3	50	1.31097523475176	0.025738850582965
0.25	45	3	10	0.781850921167017	0.014697236714899
0.2	90	256	40	0.883411717970832	0.026705544162137
0.15	145	1	20	0.760785155823915	0.014267855792101
0.25	160	128	100	0.905568155708805	0.027417761855726
0.05	130	7	30	0.779886398562898	0.016890461855447
0.25	60	256	115	0.889016867815765	0.022369147923569
0.5	130	128	25	1.00635939997139	0.032171926508766
0.35	175	6	25	0.906837149147782	0.022166160085522
0.15	90	1	80	0.744713465926037	0.013323394538126
0.2	30	1	65	0.765314222821969	0.013535412770266
0.05	130	1	115	0.761120935925591	0.012458595498207
0.1	130	256	25	0.875996263924446	0.022467421065913
0.25	100	5	30	0.829895782751729	0.02432185461557
0.2	145	8	115	0.803450648800553	0.020830072253825
0.15	145	7	25	0.820343796231728	0.018829202403164
0.25	175	4	5	0.880630455388635	0.018669006390478
0.15	175	2	10	0.77120545173392	0.016512914549652
0.1	90	16	5	0.894670059598489	0.023957833699148
0.1	30	64	65	0.895509089879026	0.019592602460118
0.35	30	256	5	0.967564826557462	0.036172826966357
0.05	30	5	5	0.896834251900854	0.011278260367976
0.05	15	2	50	1.32907931418138	0.027518064126955
0.5	130	64	50	1.01635292167672	0.034945811336615
0.2	115	512	50	0.882955716290965	0.02810116746666
0.25	45	4	115	0.764399486225031	0.016174597345178
0.05	130	512	10	0.866419188338616	0.022062148659616
0.5	30	512	20	1.005606850001	0.028066692201005
0.1	100	7	30	0.785113770188957	0.015449772145057
0.25	45	1	65	0.748341941895805	0.014463913626808
0.35	60	32	30	0.963011811615794	0.038267626755086
0.05	45	16	40	0.894672092949632	0.017356078122722
0.05	60	32	80	0.89864299487919	0.02295240173633
0.15	175	64	40	0.856574090697212	0.026982448651531
0.15	90	64	50	0.859482112260874	0.021022487476614
0.25	90	6	50	0.815214267479817	0.018402905056331
0.35	90	512	100	0.960340116030543	0.027109037940728
0.35	60	1	15	0.763879541724806	0.013414102419782
0.5	145	7	20	0.958734415864107	0.030535419418958
0.5	130	5	20	0.966608520237075	0.036277013173174
0.2	15	8	10	0.815474649132761	0.012336938410951
0.1	60	512	15	0.867764207592699	0.01562888646765
0.15	100	16	65	0.86195242080059	0.01764456918134
0.2	15	5	115	0.772147718833908	0.014151993171295
0.5	115	1	50	0.758886697127136	0.018498413620969
0.25	75	64	25	0.915690481208793	0.025676906448314
0.1	130	256	30	0.866194569741011	0.030511466493678
0.2	60	1	80	0.746340669724032	0.013343470439533
0.25	145	3	10	0.815815992990876	0.016087038607107
0.5	130	2	65	0.834740425352895	0.022722673023343
0.2	45	6	65	0.760633425855428	0.017796107209579
0.35	60	8	100	0.874306217175549	0.021317406131154
0.5	60	6	50	0.944562577057195	0.028388894982193
0.05	90	6	5	0.796308400582808	0.014177376083332
0.2	75	2	100	0.737526053530053	0.016069133135155
0.5	30	4	115	0.862378497978452	0.019758371245239
0.25	45	256	65	0.904037905756338	0.028291157627869
0.1	90	256	5	0.904157934565852	0.025374437421158
0.5	115	2	100	0.841225263791326	0.02134429190482
0.25	45	2	5	0.768866316367242	0.013930400690622
0.5	90	32	65	0.996624505186546	0.026814004633563
0.1	175	4	100	0.736721685196486	0.018811756189178
0.05	90	128	30	0.861385828105996	0.024934064176362
0.15	175	3	100	0.750553486994456	0.021575369371398
0.5	160	7	15	0.929679382491727	0.025987029675639
0.5	115	3	25	0.93449787021126	0.020957424235277
0.15	115	2	65	0.73728471204602	0.018453799193402
0.25	30	64	20	0.908216172717642	0.021307925244561
0.15	115	4	40	0.772459501465376	0.023294742104801
0.05	160	2	30	0.745771255292474	0.016388534033949
0.05	15	3	115	1.31415503908416	0.027360712199093
0.05	115	7	50	0.765920188843318	0.019657686699136
0.15	115	2	40	0.743808820801014	0.018137071232095
0.1	30	256	80	0.89450401544282	0.023759035677776
0.35	145	2	100	0.794929918539707	0.016188689992504
0.2	175	256	5	0.92754180059675	0.022946391368092
0.35	30	2	40	0.746608785169038	0.013883608166625
0.2	15	512	100	0.911735705378282	0.023508533571031
0.1	15	7	40	0.88791594646983	0.011850938322187
0.15	160	32	15	0.885144278356701	0.018287271743462
0.35	160	16	10	0.947701324196631	0.01737862234387
0.5	175	7	115	0.960829952397771	0.033590524942046
0.35	175	5	30	0.873066803521143	0.021595609800034
0.1	100	6	100	0.755148609440283	0.015685427991061
0.1	145	3	115	0.748334513540583	0.018895708618742
0.5	130	128	100	1.05924459207288	0.037111912070662
0.15	30	128	50	0.862502154525937	0.020532372003778
0.5	160	2	40	0.863233580705915	0.022025366119818
0.35	30	2	25	0.754483613609384	0.014382299885055
0.25	115	2	80	0.737506724758281	0.016985132125882
0.05	30	2	25	0.893312383789653	0.010696502058585
0.35	130	2	10	0.800859072388917	0.016379863802276
0.15	45	4	40	0.756523213067686	0.019152876314263
0.05	100	6	5	0.798089141819088	0.014951458073462
0.5	130	128	20	1.00560687429326	0.028066693326976
0.1	160	8	5	0.872902082789924	0.018359921711314
0.1	15	512	30	1.00984638088694	0.020412333921175
0.15	15	32	65	0.907738507433954	0.020386757726573
0.05	75	6	10	0.777234182917975	0.014346935572129
0.5	30	4	40	0.851672861669246	0.01886545080014
0.05	75	6	5	0.7951394307389	0.013423468706702
0.15	115	6	80	0.772646733167886	0.016530512416515
0.1	75	6	30	0.768538729628266	0.018556030984212
0.1	115	2	20	0.752423521133248	0.016432157459874
0.5	160	2	15	0.866913591432073	0.022116199043062
0.1	90	3	15	0.758823308190058	0.0173785997589
0.05	130	1	20	0.763746841907945	0.01262946383019
0.05	30	5	30	0.874274847709896	0.011831231876511
0.35	45	8	65	0.898338925013196	0.028806024964651
0.25	75	16	25	0.889095287416643	0.024510890231396
0.5	115	7	30	0.954969973991453	0.027459624795829
0.2	160	4	65	0.783721468373298	0.020000454654207
0.1	115	128	10	0.873579388530457	0.022708371972568
0.15	145	2	100	0.733075919811987	0.016992224270368
0.1	100	8	65	0.776994691652662	0.016447902552442
0.5	115	32	25	1.00559230229948	0.031722442413464
0.5	100	1	50	0.759329838508485	0.018022886595622
0.25	115	2	115	0.750972565412915	0.020797309090006
0.35	15	5	40	0.798027859994728	0.020899130152335
0.2	90	2	40	0.741633978140178	0.018929754211563
0.15	175	5	30	0.799555579794916	0.02101648975077
0.2	15	3	115	0.753869231547728	0.015198139035008
0.1	145	128	65	0.881597233869622	0.02186696916499
0.25	30	5	15	0.797904045456248	0.019640025745011
0.05	90	128	50	0.867895145627918	0.026640653508303
0.35	130	3	5	0.853050456075288	0.011933904641324
0.05	160	6	50	0.755152714868288	0.019095524897507
0.25	90	7	15	0.848702039174714	0.018995254901674
0.15	160	256	10	0.864295305584943	0.022447723087535
0.5	90	128	15	0.989874530959431	0.027250564418641
0.2	60	128	5	0.927542887437633	0.022946114265923
0.1	160	5	65	0.756425145372951	0.019406018949839
0.15	115	5	50	0.775401325443217	0.024968209098065
0.1	130	3	15	0.768049772711378	0.017423110441576
0.05	75	8	40	0.787980382380097	0.016598589826954
0.5	90	4	10	0.931927054038642	0.024257133888464
0.15	90	5	10	0.818975823645181	0.019334592645597
0.1	15	8	80	0.894983315335776	0.012633489289925
0.1	115	64	115	0.871067312628995	0.021176645258349
0.1	45	16	25	0.879807029231518	0.023818656317525
0.5	115	2	80	0.839027888144636	0.023541288873863
0.15	100	2	100	0.73262148689473	0.016113430010777
0.05	75	4	5	0.774130612008004	0.01317544955976
0.25	130	32	40	0.893775108915524	0.031772372877183
0.05	30	64	30	1.01105011900033	0.016075255387948
0.2	145	2	40	0.751452047729932	0.020744767371394
0.05	60	1	40	0.792908194445647	0.008809760107858
0.05	160	4	25	0.758552167300524	0.016632413797237
0.1	175	64	5	0.90411419594085	0.02539072073368
0.2	30	5	40	0.770200363634518	0.018483986707166
0.15	90	5	30	0.790391924879674	0.021513951706034
0.1	90	4	50	0.753008280899987	0.02134057678761
0.1	130	64	50	0.86702888411839	0.02497553428709
0.5	130	64	65	1.00643369585928	0.029216708410598
0.25	75	8	50	0.854605532704349	0.029371043702301
0.35	15	8	25	0.874162618274663	0.014668626421285
0.35	145	128	50	0.915307817765409	0.038158334145105
0.35	115	16	25	0.930073687687874	0.023936210935814
0.5	130	3	20	0.919882230029408	0.026316490646044
0.2	115	7	40	0.813569352753915	0.026924910771628
0.05	60	5	40	0.743969450802797	0.016023817503158
0.15	100	128	10	0.86429521982634	0.022447685522387
0.05	45	128	5	0.934626169850558	0.020625444844486
0.25	30	16	15	0.885426104203099	0.018362598129038
0.1	90	512	80	0.880511589148339	0.027106203112874
0.15	90	16	100	0.842673218473333	0.016448775053161
0.2	45	64	25	0.898959494216168	0.023510928957251
0.05	60	256	80	0.901108813796118	0.023136392809521
0.1	30	4	50	0.74837589559204	0.015838594403872
0.25	130	8	40	0.84534823691103	0.020829305924008
0.35	160	64	115	0.929922321441704	0.028762355759377
0.25	60	1	15	0.761527485588287	0.013484455466715
0.15	45	128	80	0.884415447788401	0.024311305869412
0.05	30	128	25	1.02074641807695	0.018191566220698
0.1	160	8	30	0.799889955441047	0.019955148528863
0.1	115	7	25	0.794074092487365	0.0142743567729
0.1	15	4	20	0.865304035683636	0.009124504221047
0.5	160	512	100	1.05924459207288	0.037111912070662
0.15	115	32	65	0.87036391738817	0.0254501700839
0.2	15	4	115	0.762192586682883	0.012173982205913
0.35	100	6	65	0.860542225850712	0.022329465416873
0.25	115	2	15	0.772571286777654	0.016716514240545
0.35	130	32	50	0.914344610084759	0.037496409059765
0.5	75	3	115	0.895389546331089	0.019664736706782
0.5	100	1	40	0.763646206914524	0.015842839385819
0.05	75	3	25	0.747936892175327	0.01509698549163
0.35	145	3	30	0.833861290203002	0.019228773872315
0.35	75	128	115	0.929922321412465	0.028762355747118
0.05	75	256	20	0.873995792564285	0.01733725920058
0.05	45	1	20	0.82426593203633	0.007208756215264
0.35	130	512	5	0.967562313903653	0.036173346184234
0.5	130	6	80	0.929292569022934	0.031133550857296
0.35	15	6	40	0.834249826503279	0.024590724341543
0.5	100	6	10	0.935772948838025	0.015833789885582
0.35	175	3	100	0.813239698067679	0.020297425974631
0.25	160	6	115	0.801648294560635	0.020316181550167
0.05	15	64	20	1.44364475238392	0.032168786914236
0.15	60	16	80	0.858646093394241	0.024476735901978
0.15	30	5	15	0.770611968471517	0.018809609075293
0.5	175	6	25	0.974188348895489	0.02508784324993
0.5	100	3	40	0.877383957813939	0.023556131837125
0.35	175	5	5	0.946512104241221	0.023336224501657
0.15	130	5	10	0.83562096825414	0.019213630634797
0.2	75	32	25	0.897481527729709	0.02309782428681
0.05	130	6	25	0.768582902600301	0.01597433056232
0.1	100	3	100	0.737956020725486	0.017950187334581
0.15	90	32	30	0.891215641470868	0.029092361211856
0.2	175	32	25	0.897481626880423	0.023097848571116
0.05	60	4	20	0.754300351186251	0.013179327436344
0.35	15	512	5	0.965731646786962	0.036332853914617
0.35	75	512	115	0.929922321412465	0.028762355747118
0.25	90	5	50	0.817416877800936	0.022011921332508
0.15	145	6	100	0.761913609730926	0.016525490855923
0.2	15	128	50	0.894311717334925	0.024914958711208
0.2	75	256	65	0.897787239801837	0.019616336511496
0.35	145	6	5	0.934052439273887	0.019934296369531
0.25	15	2	5	0.763897679315259	0.013572680742871
0.15	30	1	15	0.773106600997608	0.011458582522753
0.5	30	128	40	1.02337695433286	0.034963379145954
0.1	115	5	115	0.753086625647157	0.01830175838166
0.05	15	64	50	1.44771783971584	0.03022381076678
0.05	160	2	40	0.734562116711021	0.015393841874359
0.25	175	32	15	0.895188158453109	0.020953375203069
0.25	145	8	40	0.84536357848297	0.020844008196703
0.25	75	7	100	0.805814048505316	0.023093465622691
0.1	100	64	100	0.881765116895162	0.019065225840646
0.35	90	128	20	0.970277265945306	0.025230267583065
0.15	145	6	40	0.78737955935248	0.029521624338273
0.5	115	6	100	0.928200529992012	0.020463909165331
0.15	15	7	40	0.804033033981529	0.017092006891045
0.05	145	32	20	0.869091080684684	0.01932000562204
0.35	130	16	65	0.918984103318961	0.024923827174599
0.5	160	5	80	0.921942184935047	0.018628690991649
0.25	145	1	30	0.762492284535516	0.014429854377684
0.15	100	256	115	0.87968898897554	0.021567448667907
0.1	30	128	15	0.881495454329226	0.012731433099159
0.05	30	512	40	1.01113022108374	0.023253545060776
0.1	45	256	115	0.874010778240034	0.020459228407879
0.5	30	2	50	0.760822103997435	0.018175337726813
0.35	45	7	10	0.879533705729397	0.019730809382072
0.1	115	16	80	0.86075973283679	0.020488140364107
0.15	30	8	65	0.778056182700963	0.017744967096955
0.15	75	6	65	0.764060981993934	0.02192588429766
0.35	60	5	50	0.83873875899413	0.023581761590986
0.5	60	512	65	1.00643369585831	0.02921670841031
0.05	175	128	25	0.868371546335921	0.021408240270292
0.15	75	4	15	0.777837031738034	0.019792576127743
0.1	130	7	10	0.813787256535762	0.015140034709515
0.25	175	6	40	0.823167440068299	0.024106579796581
0.1	160	7	25	0.798252181869589	0.013844500904212
0.2	130	1	115	0.742706540288676	0.016057180620405
0.35	75	3	65	0.802833078612241	0.024177787043802
0.35	90	128	15	0.926347585891457	0.020153193111528
0.05	75	512	5	0.910406511995398	0.023658006057707
0.15	15	6	50	0.787822967203555	0.012209079478661
0.25	15	64	80	0.904198296213309	0.023205287896888
0.5	30	4	100	0.863923029139478	0.018420778536115
0.25	175	7	10	0.85241475913715	0.016747250040407
0.25	60	512	15	0.893693495943657	0.021497061798568
0.25	115	3	40	0.788144481096482	0.028461735558015
0.05	145	16	40	0.851991709195629	0.023057322332863
0.5	145	512	25	1.00635939997139	0.032171926508766
0.05	75	7	5	0.804702445800518	0.015163196070763
0.5	45	4	15	0.881263165945691	0.029591191998097
0.05	75	8	30	0.78932257482806	0.012486373348622
0.1	60	8	100	0.773607616668559	0.01647552447616
0.1	75	8	30	0.795829505701555	0.019385686276971
0.1	45	16	80	0.863171806535533	0.019752237412543
0.2	115	5	115	0.78875655462851	0.017448024967033
0.25	115	3	50	0.80222548777606	0.025662347296818
0.25	115	128	115	0.889016943509835	0.022369160823794
0.2	75	2	65	0.733563105544399	0.017632181960653
0.05	60	5	10	0.771428787589599	0.012975683420844
0.15	60	128	115	0.879739854732155	0.021570105975146
0.25	175	3	20	0.817727183762236	0.019137273689286
0.05	100	16	20	0.858657251335265	0.019583463081213
0.15	115	256	50	0.859481903067083	0.021022576244961
0.2	160	512	115	0.899781671696077	0.021265870708557
0.35	45	8	80	0.843987652653604	0.027783432777675
0.05	115	256	50	0.865637763435845	0.027384783155352
0.1	30	512	115	0.886056344628382	0.018051021933836
0.35	160	256	40	0.933612590354297	0.033143115743454
0.05	175	2	100	0.735010520184136	0.015564672908171
0.15	15	6	80	0.78270697843237	0.011174871215156
0.2	160	6	20	0.842058762070191	0.019495529071445
0.35	145	2	10	0.80551867438283	0.01613974906427
0.5	60	256	100	1.05924459207081	0.037111912070345
0.15	130	7	115	0.773703612095724	0.022513972685607
0.2	175	2	40	0.755658870919942	0.021787194853952
0.5	175	16	40	1.00283573461248	0.039433136165278
0.5	160	2	80	0.850147816254344	0.022187204792227
0.1	115	4	30	0.761634975489077	0.017179224599501
0.1	15	4	40	0.86442948913381	0.010551864524532
0.1	160	1	80	0.741170435857727	0.013829391850984
0.5	15	64	80	1.04070710623408	0.028199023571288
0.5	90	32	100	1.05929029815451	0.037003880746558
0.2	145	7	50	0.813542397152178	0.023680350584663
0.05	160	1	65	0.755653368900551	0.013630247325526
0.15	145	8	50	0.803247051022956	0.02341827599868
0.15	30	6	30	0.765753482741658	0.017751080960025
0.15	175	1	40	0.748676624500525	0.014044717828965
0.15	45	7	10	0.796879524101123	0.01747526993595
0.05	30	7	65	0.891680604856285	0.010064628195509
0.1	100	8	50	0.790193139385488	0.02187773362111
0.15	75	128	40	0.856577385693538	0.026981282720725
0.1	45	3	25	0.750487852939708	0.016198066556139
0.25	15	16	20	0.892861456434982	0.019401101594161
0.25	175	1	65	0.74756270443248	0.016059867392889
0.15	145	128	115	0.87968910900748	0.021567478675383
0.25	145	4	30	0.838606273526882	0.026480653580659
0.5	60	32	15	0.988445275790876	0.027648272591183
0.15	145	256	80	0.883907124394846	0.024362645597627
0.05	130	8	15	0.814239766069936	0.01589887831728
0.5	60	256	65	1.00643369585831	0.02921670841031
0.35	90	16	115	0.946433304554806	0.023102510152053
0.5	75	64	25	1.00635939997139	0.032171926508766
0.25	45	4	20	0.790823133798407	0.015604851213116
0.15	75	4	115	0.745775509755753	0.018850167422258
0.1	160	128	30	0.866194008498113	0.030511679983335
0.35	60	64	50	0.915307816565897	0.038158334128903
0.15	90	8	25	0.818881017411582	0.021439026504054
0.1	145	32	100	0.882698879274051	0.018988914714184
0.35	45	1	5	0.772042584152528	0.013037555172274
0.05	115	16	30	0.858647086615203	0.021533428719658
0.5	30	7	30	0.947093156232487	0.027155982574217
0.5	130	256	80	1.0406396464433	0.02819287477486
0.25	100	4	100	0.802111137585174	0.02070282193049
0.2	45	6	5	0.827779549371348	0.016322814572558
0.05	115	128	15	0.873285570868411	0.017834447135302
0.5	145	3	40	0.896180272573059	0.024433508094782
0.25	100	3	25	0.791513665204991	0.023149384486825
0.15	75	7	100	0.75809700819773	0.014852269061451
0.15	45	8	15	0.806740845757134	0.014494750372291
0.35	145	64	80	0.951063085396418	0.030721672734598
0.5	75	512	50	1.01635292167672	0.034945811336615
0.2	90	3	5	0.79627703980931	0.01528557357822
0.2	60	128	25	0.898921967958622	0.023521723305677
0.5	145	2	40	0.856536175368122	0.022850436589459
0.05	60	8	40	0.794093183662351	0.014549187842551
0.15	115	6	15	0.824447873781451	0.02459366664065
0.05	160	8	25	0.790288794555684	0.015913914525699
0.25	30	16	20	0.888858783906437	0.02027584501823
0.35	90	2	15	0.778078911068352	0.01858057971395
0.1	75	3	20	0.760688844928937	0.017657969163366
0.25	160	6	65	0.80300668988203	0.019631667454658
0.2	30	7	25	0.80596548823782	0.016152276029241
0.1	30	7	115	0.777177996756515	0.015143870233197
0.15	15	3	65	0.776809908416685	0.012416334383302
0.05	130	256	5	0.911191601885124	0.02528660784626
0.25	60	64	5	0.935201294615822	0.030313245285458
0.5	160	16	20	1.00691687079654	0.027162910262751
0.5	60	1	115	0.751378498272049	0.01927963629241
0.5	90	6	25	0.971077554881414	0.025146737844004
0.35	160	4	20	0.890058015531052	0.028172472040949
0.25	15	8	115	0.828335595134555	0.021971640847599
0.5	30	7	50	0.949416428369192	0.026850909144624
0.15	175	7	40	0.794868445625499	0.02577087923986
0.35	160	7	40	0.843296757055125	0.025319023863391
0.2	45	2	80	0.731191999661834	0.014179693888884
0.05	90	3	15	0.755040894131205	0.016573010899779
0.15	15	3	40	0.7655328526946	0.012597130450911
0.35	45	7	115	0.864697801854654	0.022527455673896
0.15	75	1	15	0.762188601889612	0.013233331265833
0.25	90	6	30	0.824235782072554	0.026931528466896
0.2	45	5	65	0.756852010702378	0.020527967093918
0.15	45	6	100	0.756576959370603	0.016174604949341
0.05	30	128	115	1.02861102888681	0.018005234976323
0.1	100	2	10	0.7606527438326	0.01675077388039
0.15	15	128	25	0.917593623727637	0.019044456918825
0.15	130	6	25	0.805844371152757	0.015953985531882
0.35	115	6	10	0.925783295253679	0.018817013138983
0.15	45	4	100	0.736012654883238	0.015800158248642
0.2	160	256	80	0.892195466421263	0.027013882997113
0.1	45	2	15	0.753574811202239	0.013871173196716
0.2	160	32	65	0.898804699185784	0.020091979511204
0.15	75	7	80	0.779866440816567	0.022642903916321
0.15	160	64	40	0.856574090319254	0.026982448597446
0.5	130	16	10	0.988681053015126	0.023863902937482
0.35	100	512	115	0.929922321441704	0.028762355759377
0.05	75	8	15	0.80975162267545	0.01406591522105
0.1	160	3	65	0.739535564029375	0.020120931177606
0.25	45	5	80	0.78286822883058	0.019486797752591
0.2	175	128	5	0.92754180059675	0.022946391368092
0.1	175	6	50	0.761740738794351	0.022744426148959
0.15	100	3	50	0.749578955274428	0.020729509667565
0.25	45	1	5	0.767060175500146	0.013694296494048
0.5	115	7	15	0.929777367214483	0.025939077753783
0.35	30	512	100	0.960342618325425	0.027108845524309
0.25	175	6	115	0.801754403429829	0.020392533250696
0.35	160	6	65	0.86076711770357	0.022293952277079
0.1	30	256	40	0.871349109785696	0.024649446128836
0.15	130	3	115	0.758353062421005	0.022164484958411
0.15	75	8	20	0.812778144917219	0.022013621211527
0.35	45	256	5	0.967562272146774	0.036173342376474
0.25	130	512	100	0.905568155708802	0.027417761855726
0.5	175	2	5	0.870068911856276	0.02110439569726
0.25	160	256	65	0.904036251598621	0.0282915080543
0.5	100	256	20	1.00560687429326	0.028066693326976
0.1	90	4	15	0.774587880525765	0.0196122030537
0.05	100	7	20	0.784975387383122	0.016698545108078
0.05	45	2	30	0.78863502119498	0.007917282572665
0.1	130	2	20	0.753650563635315	0.016515514707093
0.15	130	6	65	0.770086500569415	0.023114624320064
0.1	130	1	80	0.743515866115477	0.013386740709214
0.1	90	3	25	0.754507919825456	0.017369205240165
0.5	160	3	115	0.936275228021315	0.022508723998736
0.1	45	512	115	0.874010778240034	0.020459228407879
0.5	145	16	30	1.01747177874509	0.037873429664633
0.35	175	2	30	0.799125358744142	0.015802477579746
0.35	75	32	80	0.951845531486205	0.031325076898836
0.5	130	3	40	0.887262984172673	0.023155464612101
0.2	130	4	40	0.793438292677919	0.024938103906916
0.2	115	32	80	0.892105761506595	0.027607204314594
0.25	100	7	40	0.804879485070379	0.025797725473337
0.1	115	2	40	0.736033256031739	0.017173227681368
0.05	115	5	15	0.776596432765907	0.01973593382226
0.35	45	2	80	0.744895023519935	0.016235585587192
0.1	30	512	5	0.908153225295434	0.022220282817828
0.2	15	64	100	0.911735705378282	0.023508533571031
0.05	75	64	25	0.876259863432503	0.01944905821355
0.05	90	512	40	0.86092243923367	0.023447450591334
0.05	175	128	80	0.88364322447534	0.026578242846021
0.5	90	6	100	0.928133935669136	0.020584256401896
0.2	15	512	30	0.910135229892029	0.021465204134601
0.25	30	512	50	0.900614518207537	0.026128160391418
0.05	100	8	30	0.789804020519114	0.01391807494962
0.35	45	256	15	0.926347550136393	0.020153190729322
0.5	115	128	30	0.989275491277819	0.037374098501725
0.2	145	7	65	0.787010550249625	0.018746453369742
0.25	45	32	15	0.895190166034979	0.020952763327399
0.25	45	32	40	0.893777385387261	0.031771666162924
0.15	75	128	50	0.859483816949134	0.02102161366732
0.35	60	6	115	0.8404525204093	0.023266042122857
0.5	115	7	115	0.96082995239777	0.033590524942046
0.5	115	32	10	0.990790477204116	0.019523795865483
0.5	145	3	80	0.892677957824937	0.027268119710194
0.1	130	8	30	0.799457680697149	0.019968616290007
0.15	100	4	20	0.793169600665253	0.018641313953437
0.15	160	2	80	0.733021741295611	0.015929412487372
0.15	45	256	10	0.864595731212798	0.022331550689731
0.1	115	64	15	0.866695338339784	0.015841467290703
0.15	175	5	25	0.800621760595685	0.018136940721889
0.5	115	5	80	0.921823733796757	0.01889653001598
0.05	130	8	40	0.787721204828325	0.018590969213718
0.1	60	6	80	0.741240009370279	0.018469847257967
0.1	115	5	25	0.786644269731992	0.018608259692056
0.1	160	5	50	0.755896641322882	0.025842491323858
0.1	45	1	30	0.771410974044063	0.011676959746596
0.35	100	64	10	0.92656898408577	0.016019231075307
0.25	75	1	40	0.749887506019313	0.014114234486657
0.2	130	16	50	0.873044832457832	0.026947760266145
0.2	175	256	115	0.899781671697549	0.021265870709371
0.5	30	3	65	0.802216472170974	0.02138119351874
0.05	160	16	100	0.846994844874284	0.024336945264029
0.25	45	5	20	0.820242161564464	0.02331854973484
0.05	160	256	115	0.865264114739412	0.022973226686429
0.25	160	4	115	0.798325285277651	0.016882846698865
0.25	75	3	115	0.763410942578943	0.023150698323795
0.25	30	1	25	0.760674490027906	0.012698412733021
0.05	160	3	80	0.730138961344076	0.017060187610821
0.35	30	5	40	0.812541313057804	0.026027781525076
0.1	115	7	115	0.776485334357108	0.018306836008066
0.05	115	7	30	0.779110155955694	0.016684419770003
0.25	145	3	40	0.795728404557977	0.02996196714424
0.25	30	128	50	0.900614518207537	0.026128160391418
0.35	15	8	40	0.870902415692681	0.020332395884737
0.05	15	4	20	1.30693648928095	0.028313438574406
0.05	15	128	20	1.44364475238392	0.032168786914236
0.15	60	64	20	0.877831015534837	0.02318148489803
0.25	160	1	80	0.744635740887854	0.014888407851492
0.25	175	7	80	0.802641508684317	0.016799366357849
0.5	175	3	25	0.962769855566674	0.019147662479284
0.25	100	128	80	0.899711860662003	0.024126590870601
0.25	145	5	100	0.786341585966146	0.015322269060768
0.15	60	8	80	0.792775044258829	0.01933504500106
0.25	30	64	65	0.904125158404503	0.028291859890246
0.5	115	2	20	0.836100640241029	0.016191108306249
0.2	75	512	25	0.898920795630752	0.023522165338747
0.2	160	512	30	0.897317711653085	0.024057733649954
0.5	15	8	115	0.952442919303957	0.027134042781129
0.2	175	7	10	0.852751593669228	0.014933715151172
0.05	75	512	10	0.870262220591333	0.021179686144571
0.2	130	128	25	0.898920890648339	0.023522191367486
0.1	60	16	20	0.859250580919451	0.023718015965887
0.05	30	16	10	0.989305632818439	0.017479224944432
0.1	30	6	100	0.761030700767692	0.013304006630187
0.1	130	1	115	0.746187182758371	0.014098270214144
0.5	45	2	100	0.778612500136491	0.017964988653551
0.35	15	8	15	0.862946495959624	0.013927973404731
0.25	75	7	115	0.832877160198513	0.022997089809828
0.15	45	16	5	0.904851655772541	0.021627514347734
0.1	175	5	80	0.748230071510426	0.01948277435161
0.5	90	32	15	0.988445275792596	0.027648272592382
0.1	130	8	20	0.811193705141955	0.021553947934757
0.35	15	4	115	0.790634308004295	0.018154586758641
0.2	15	6	5	0.801386898923934	0.01335616715165
0.05	160	8	15	0.816748770636057	0.016259764739326
0.05	160	3	40	0.738606996232555	0.018451877149033
0.15	75	128	15	0.886064908692089	0.018269824206225
0.5	60	128	20	1.00560687429281	0.028066693327125
0.1	45	4	15	0.761853649212634	0.016943059394253
0.05	45	8	115	0.803200510202488	0.016145825512654
0.2	115	8	100	0.809127867041481	0.020797406038901
0.25	45	4	65	0.774813992118529	0.017481700440345
0.05	75	6	40	0.747587301957793	0.017991376175836
0.35	160	32	20	0.969036710876395	0.025124423630709
0.5	60	64	100	1.05924459207081	0.037111912070345
0.1	60	256	5	0.903849008775632	0.024983604513056
0.2	145	128	20	0.890352412892647	0.024256305902775
0.5	75	8	15	0.954033037941234	0.022210847857031
0.25	115	1	5	0.770375145972839	0.013434275317107
0.35	90	256	30	0.963030819225986	0.038521871797834
0.05	115	6	115	0.741489056905881	0.014802300742241
0.25	160	3	50	0.811541723973218	0.026688733067834
0.1	15	6	115	0.882498309476365	0.012297395737441
0.5	30	256	30	0.98927546585544	0.037374096286283
0.5	90	5	15	0.964037097299446	0.036130104010478
0.05	30	4	40	0.87393499072082	0.009377264903637
0.35	115	32	30	0.963011812962766	0.038267626885653
0.35	75	64	40	0.933612590329998	0.033143115742346
0.1	60	512	5	0.903849008775632	0.024983604513056
0.05	75	3	5	0.767395595137364	0.013086960024964
0.35	145	5	100	0.840250879914388	0.020929114704524
0.25	100	32	30	0.898375240215143	0.032345527412492
0.05	15	2	15	1.32850496652424	0.028294330703589
0.15	115	64	80	0.883907079922302	0.024362640942994
0.25	115	8	40	0.845403004600894	0.020844197972387
0.2	160	2	100	0.744818130554537	0.018338223541348
0.5	100	32	10	0.990790477204116	0.019523795865483
0.05	115	3	65	0.73218457845783	0.017639087370655
0.1	175	8	15	0.811796031784327	0.015366258158148
0.25	145	5	5	0.884143440913516	0.024437566570678
0.35	115	7	65	0.868569075804745	0.02569600073954
0.5	175	256	50	1.01635292167672	0.034945811336615
0.1	90	128	30	0.866259159419753	0.030498135744116
0.25	15	7	30	0.819722331029163	0.018402961772093
0.05	75	7	30	0.776829347226462	0.015399345214611
0.35	115	6	15	0.880807261850878	0.020981053866263
0.35	60	64	10	0.926568982669614	0.016019231092724
0.35	60	4	100	0.823951857760321	0.018304173200464
0.2	45	64	10	0.881684382061368	0.022547683480893
0.2	60	5	40	0.779601905396021	0.018212206249177
0.15	115	3	50	0.753387510842886	0.02179173530347
0.5	30	6	50	0.931435406537892	0.029726004658983
0.25	175	16	40	0.875687720264018	0.03183251496047
0.25	75	5	50	0.817459766986993	0.021760593388091
0.2	90	512	15	0.877541233739562	0.022404143949445
0.25	175	256	20	0.9080360697731	0.021342625015568
0.25	115	7	30	0.848805058524694	0.020092023682168
0.35	145	256	30	0.963030819226132	0.038521871797837
0.05	60	8	25	0.796079464525536	0.012815415150231
0.05	30	2	30	0.893793203344032	0.010366508934428
0.05	130	5	40	0.739664000076998	0.020453742759968
0.25	130	6	15	0.855503753219362	0.026264448274231
0.05	60	128	10	0.87792267008356	0.020758864772629
0.25	175	4	15	0.848657870160725	0.024585840207413
0.2	60	16	80	0.880202491253013	0.031742278499033
0.05	175	4	50	0.744240572540184	0.021135522939233
0.25	15	64	50	0.905936656042144	0.02499082086172
0.15	175	7	30	0.803438731525837	0.014821385394335
0.05	15	4	50	1.30850705100685	0.02801378609007
0.2	160	512	15	0.877541254360279	0.022404145739646
0.15	15	5	10	0.788705364573837	0.012316361489095
0.05	90	8	65	0.754510531671818	0.015898190365241
0.2	115	32	20	0.890941137500511	0.024304921794315
0.35	175	128	80	0.951063085396418	0.030721672734598
0.15	175	2	115	0.743270519932418	0.019081393929287
0.35	175	32	25	0.934430684008429	0.027323686118796
0.15	45	128	25	0.879362384045406	0.021461037843302
0.15	30	1	10	0.770858073834769	0.011946945026797
0.35	100	7	10	0.893182759607503	0.019375904732782
0.25	130	256	50	0.900383690184753	0.026156192944414
0.1	115	32	30	0.863841600703141	0.029389851368589
0.5	130	16	30	1.01747177874509	0.037873429664633
0.35	45	7	15	0.875288139620367	0.017919913234752
0.5	90	5	20	0.958948111894351	0.036092391613809
0.15	175	6	30	0.790891226639053	0.016414577580019
0.1	15	1	25	0.922098542714014	0.011117061318504
0.1	130	256	100	0.881752548154686	0.019060476635239
0.15	175	16	80	0.858598094047046	0.024483981479886
0.05	75	128	65	0.868599595965354	0.020954021106165
0.25	90	256	80	0.899711859851739	0.024126590760121
0.05	45	8	25	0.817646848872275	0.012240416993505
0.1	100	7	25	0.792927202258079	0.013539546354391
0.5	130	6	30	0.931489814277529	0.031382437275017
0.1	145	2	40	0.737786444819901	0.017676444335761
0.05	15	2	30	1.32926206692378	0.027742061945605
0.25	45	64	30	0.898420492538006	0.032359670408519
0.5	45	512	30	0.989275491062197	0.037374098479326
0.5	75	4	115	0.911780883614288	0.022006923408707
0.35	145	256	65	0.939816631415385	0.029813127855977
0.5	60	2	115	0.803478201232073	0.021337885381734
0.15	75	4	30	0.771895481469861	0.018466731071754
0.05	115	32	10	0.864052542960627	0.021456061113251
0.2	75	16	25	0.883733845306193	0.018216811033122
0.05	45	64	115	0.916423153345214	0.017237818668024
0.05	15	8	65	1.33804618330308	0.029696660841214
0.25	130	128	65	0.904036251598619	0.0282915080543
0.35	145	128	100	0.960340116030542	0.027109037940728
0.1	160	2	5	0.775449735620948	0.014949883549539
0.15	75	16	10	0.878258399672725	0.017376057260638
0.2	60	512	80	0.892196262974595	0.027013319144002
0.1	30	512	25	0.891121343757645	0.019457215104572
0.25	175	1	100	0.744818953586325	0.015515327411086
0.1	15	32	80	1.01594497049739	0.018079735864896
0.05	130	5	100	0.740076263716653	0.015699405725032
0.5	130	64	80	1.0406396464433	0.02819287477486
0.05	60	5	15	0.773876419886771	0.015844330761477
0.05	100	128	15	0.874176973370168	0.017488758164895
0.05	130	2	15	0.751951224067068	0.01554738083744
0.2	90	3	40	0.76722894188476	0.019758690792768
0.2	75	1	100	0.743234682470601	0.014279362105847
0.1	60	3	100	0.7369366807228	0.017323004676151
0.1	90	128	50	0.867072451597372	0.024976420349633
0.35	15	1	25	0.770913107711426	0.012481118899581
0.1	90	512	30	0.866259159419753	0.030498135744116
0.25	100	16	65	0.8994633401176	0.026561602929475
0.1	45	128	20	0.881923206149191	0.025929215527918
0.5	100	16	40	1.00283573461248	0.039433136165278
0.05	15	1	65	1.36811395578934	0.028590983905194
0.35	115	16	10	0.947701324195419	0.017378622344221
0.15	160	4	65	0.767137014821991	0.021682117303442
0.1	15	2	65	0.884368515884155	0.00905556108176
0.15	30	8	25	0.812431123514842	0.019555572269214
0.15	160	5	65	0.76152612245758	0.025666953920373
0.1	45	16	15	0.863627977728894	0.023106406724532
0.15	75	64	65	0.871133594942921	0.025455608309788
0.25	75	256	15	0.893693562340273	0.021497075471408
0.05	60	256	30	0.874514777447871	0.022473314374253
0.1	115	64	5	0.904119191428277	0.025389239444432
0.05	175	16	40	0.85181409194429	0.023115238137713
0.5	15	6	100	0.900793976990988	0.019809416319479
0.35	75	1	100	0.746877061786474	0.014768126275249
0.25	60	7	15	0.842540651580125	0.017812367060186
0.5	145	16	25	0.988727735281223	0.025816704042627
0.25	75	1	115	0.747008795017233	0.015067909013615
0.2	45	1	15	0.762658273816749	0.013075436002009
0.15	100	16	25	0.873086605439143	0.021951067331689
0.5	100	6	80	0.929243144770732	0.031160310234847
0.35	145	512	30	0.963030819226132	0.038521871797837
0.2	100	128	115	0.899781665571381	0.02126587063168
0.25	175	16	15	0.885369091609758	0.018455073114068
0.15	15	16	115	0.899396494808113	0.01075510891573
0.25	175	64	80	0.899711860743525	0.02412659087567
0.35	30	512	80	0.951062077861794	0.030718198059948
0.05	100	1	100	0.769949125886457	0.011897617550476
0.05	90	3	25	0.747010634403105	0.01605595356762
0.1	175	2	10	0.765465056019757	0.017022645380839
0.25	90	512	40	0.892906257589751	0.031820506201033
0.2	130	256	25	0.898920890648339	0.023522191367486
0.15	90	64	10	0.864295468311605	0.022447591055423
0.05	45	2	80	0.788735218239711	0.008235284146095
[truncated: 12,058 more rows]
